# Supplementary material for: The endoplasmic reticulum proteostasis network profoundly shapes the protein sequence space accessible to HIV envelope
Source: PLoS Biol. 2022 Feb 18;20(2):e3001569. doi: 10.1371/journal.pbio.3001569 (PMC8906867; doi:10.1371/journal.pbio.3001569)
Supplement: S2 Data — (XLSX) [file pbio.3001569.s002.xlsx]

## Sheet: README
S2 Table. Complete GSEA analysis
Size is the umber of genes in the gene set after filtering out those genes not in the expression dataset
ES is the enrichment score for the gene set
NES is the enrichment score normalized across analyzed gene sets.
NOM p-value is the nominal p-value of the enrichment score
FDR q-value is the false discovery rate
FWER p-value is the familywise-error rate
RANK AT MAX is the position in the ranked list at which the maximum enrichment score occurred
LEADING EDGE displays three statistics used to define the leading edge subset
For more detailed information on GSEA statistics, see GSEA user guide (https://www.gsea-msigdb.org/gsea/doc/GSEAUserGuideFrame.html)

## Sheet: XBP1s
S2 Data. GSEA results of upregulated genes for XBP1s induction using MSigDB c5.
NAME	SIZE	ES	NES	NOM p-val	FDR q-val	FWER p-val	RANK AT MAX	LEADING EDGE
GO_ENDOPLASMIC_RETICULUM_UNFOLDED_PROTEIN_RESPONSE	110	0.864362	2.5598	0	0	0	901	tags=47%, list=6%, signal=50%
GO_ENDOPLASMIC_RETICULUM_TO_GOLGI_VESICLE_MEDIATED_TRANSPORT	185	0.811067	2.53218	0	0	0	887	tags=35%, list=6%, signal=37%
GO_RESPONSE_TO_TOPOLOGICALLY_INCORRECT_PROTEIN	179	0.804279	2.52041	0	0	0	839	tags=35%, list=6%, signal=37%
GO_CELLULAR_RESPONSE_TO_TOPOLOGICALLY_INCORRECT_PROTEIN	144	0.819998	2.50628	0	0	0	839	tags=38%, list=6%, signal=40%
GO_RESPONSE_TO_ENDOPLASMIC_RETICULUM_STRESS	255	0.78415	2.50257	0	0	0	839	tags=32%, list=6%, signal=33%
GO_VESICLE_BUDDING_FROM_MEMBRANE	94	0.847931	2.47075	0	0	0	960	tags=41%, list=6%, signal=44%
GO_ENDOPLASMIC_RETICULUM_LUMEN	234	0.770129	2.4525	0	0	0	810	tags=22%, list=5%, signal=23%
GO_IRE1_MEDIATED_UNFOLDED_PROTEIN_RESPONSE	63	0.883221	2.44799	0	0	0	618	tags=51%, list=4%, signal=53%
GO_GOLGI_VESICLE_BUDDING	74	0.863791	2.44414	0	0	0	960	tags=46%, list=6%, signal=49%
GO_GOLGI_ASSOCIATED_VESICLE_MEMBRANE	92	0.832936	2.44174	0	0	0	1014	tags=46%, list=7%, signal=49%
GO_COPII_COATED_ER_TO_GOLGI_TRANSPORT_VESICLE	79	0.850979	2.43264	0	0	0	1014	tags=47%, list=7%, signal=50%
GO_GOLGI_ASSOCIATED_VESICLE	150	0.790983	2.431	0	0	0	1026	tags=38%, list=7%, signal=40%
GO_COPII_COATED_VESICLE_BUDDING	66	0.863787	2.41753	0	0	0	960	tags=45%, list=6%, signal=48%
GO_VESICLE_TARGETING_TO_FROM_OR_WITHIN_GOLGI	68	0.861801	2.41227	0	0	0	960	tags=46%, list=6%, signal=48%
GO_ENDOPLASMIC_RETICULUM_GOLGI_INTERMEDIATE_COMPARTMENT	104	0.81321	2.40983	0	0	0	847	tags=41%, list=6%, signal=43%
GO_PROTEIN_N_LINKED_GLYCOSYLATION	70	0.854197	2.40207	0	0	0	883	tags=47%, list=6%, signal=50%
GO_INTRINSIC_COMPONENT_OF_ENDOPLASMIC_RETICULUM_MEMBRANE	142	0.778419	2.38102	0	0	0	1691	tags=44%, list=11%, signal=49%
GO_VESICLE_TARGETING	86	0.8206	2.3762	0	0	0	1011	tags=38%, list=7%, signal=41%
GO_ENDOPLASMIC_RETICULUM_PART	1106	0.711971	2.37293	0	0	0	1385	tags=25%, list=9%, signal=25%
GO_NUCLEAR_OUTER_MEMBRANE_ENDOPLASMIC_RETICULUM_MEMBRANE_NETWORK	910	0.709332	2.36148	0	0	0	1385	tags=26%, list=9%, signal=27%
GO_ENDOPLASMIC_RETICULUM_GOLGI_INTERMEDIATE_COMPARTMENT_MEMBRANE	57	0.857255	2.35138	0	0	0	843	tags=47%, list=6%, signal=50%
GO_ER_TO_GOLGI_TRANSPORT_VESICLE_MEMBRANE	51	0.875676	2.34548	0	0	0	1014	tags=51%, list=7%, signal=54%
GO_PROTEIN_LOCALIZATION_TO_ENDOPLASMIC_RETICULUM	132	0.765403	2.32039	0	0	0	547	tags=17%, list=4%, signal=18%
GO_ANTIGEN_PROCESSING_AND_PRESENTATION_OF_PEPTIDE_ANTIGEN_VIA_MHC_CLASS_I	89	0.793984	2.31919	0	0	0	1700	tags=54%, list=11%, signal=60%
GO_COATED_VESICLE_MEMBRANE	147	0.748591	2.30125	0	0	0	1014	tags=33%, list=7%, signal=35%
GO_NEGATIVE_REGULATION_OF_RESPONSE_TO_ENDOPLASMIC_RETICULUM_STRESS	41	0.882764	2.28732	0	0	0	397	tags=37%, list=3%, signal=37%
GO_ESTABLISHMENT_OF_PROTEIN_LOCALIZATION_TO_ENDOPLASMIC_RETICULUM	110	0.769303	2.286	0	0	0	525	tags=15%, list=3%, signal=16%
GO_PROTEIN_EXIT_FROM_ENDOPLASMIC_RETICULUM	39	0.887754	2.28511	0	0	0	1079	tags=62%, list=7%, signal=66%
GO_COTRANSLATIONAL_PROTEIN_TARGETING_TO_MEMBRANE	98	0.777315	2.28271	0	0	0	413	tags=13%, list=3%, signal=14%
GO_ERAD_PATHWAY	90	0.783929	2.27391	0	0	0	1680	tags=48%, list=11%, signal=53%
GO_REGULATION_OF_RESPONSE_TO_ENDOPLASMIC_RETICULUM_STRESS	75	0.796871	2.26656	0	0	0	839	tags=32%, list=6%, signal=34%
GO_UBIQUITIN_DEPENDENT_ERAD_PATHWAY	69	0.812403	2.2651	0	0	0	712	tags=38%, list=5%, signal=39%
GO_GOLGI_VESICLE_TRANSPORT	324	0.700393	2.26142	0	0	0	1026	tags=27%, list=7%, signal=28%
GO_COATED_VESICLE	233	0.707388	2.24642	0	0	0	1391	tags=32%, list=9%, signal=34%
GO_ENDOPLASMIC_RETICULUM	1517	0.672845	2.24253	0	0	0	1691	tags=25%, list=11%, signal=25%
GO_PIGMENT_GRANULE	95	0.764997	2.24015	0	0	0	897	tags=34%, list=6%, signal=36%
GO_ROUGH_ENDOPLASMIC_RETICULUM	67	0.799244	2.23636	0	0	0	674	tags=30%, list=4%, signal=31%
GO_TRANSPORT_VESICLE	309	0.690859	2.23512	0	0	0	1486	tags=27%, list=10%, signal=29%
GO_RETROGRADE_VESICLE_MEDIATED_TRANSPORT_GOLGI_TO_ENDOPLASMIC_RETICULUM	80	0.779656	2.23255	0	0	0	639	tags=38%, list=4%, signal=39%
GO_VESICLE_COAT	54	0.819901	2.22168	0	0	0	1304	tags=52%, list=9%, signal=57%
GO_ENDOPLASMIC_RETICULUM_TO_CYTOSOL_TRANSPORT	28	0.911018	2.21321	0	0	0	397	tags=57%, list=3%, signal=59%
GO_GLYCOSYLATION	213	0.697737	2.20889	0	0	0	1405	tags=30%, list=9%, signal=32%
GO_PEPTIDYL_ASPARAGINE_MODIFICATION	31	0.901713	2.20637	0	0	0	580	tags=61%, list=4%, signal=64%
GO_CELL_REDOX_HOMEOSTASIS	68	0.786685	2.19621	0	0	0	1469	tags=40%, list=10%, signal=44%
GO_TRANSPORT_VESICLE_MEMBRANE	158	0.712821	2.19616	0	0	0	1099	tags=25%, list=7%, signal=26%
GO_PROTEIN_FOLDING	201	0.697489	2.18928	0	0	0	834	tags=20%, list=5%, signal=21%
GO_GOLGI_MEMBRANE	640	0.660652	2.18816	0	0	0	1589	tags=28%, list=10%, signal=30%
GO_VESICLE_CARGO_LOADING	20	0.946615	2.16431	0	0	0	547	tags=65%, list=4%, signal=67%
GO_COATED_MEMBRANE	92	0.740804	2.15916	0	0	0	1351	tags=36%, list=9%, signal=39%
GO_ANTIGEN_PROCESSING_AND_PRESENTATION_OF_EXOGENOUS_PEPTIDE_ANTIGEN_VIA_MHC_CLASS_I	73	0.759266	2.15514	0	0	0	2227	tags=58%, list=15%, signal=67%
GO_INTRINSIC_COMPONENT_OF_ORGANELLE_MEMBRANE	339	0.661534	2.14929	0	0	0	1717	tags=32%, list=11%, signal=36%
GO_GLYCOPROTEIN_BIOSYNTHETIC_PROCESS	274	0.660461	2.11126	0	1.26e-05	0.0008	1405	tags=26%, list=9%, signal=28%
GO_COPI_COATED_VESICLE	24	0.889864	2.1112	0	1.24e-05	0.0008	650	tags=63%, list=4%, signal=65%
GO_ISOMERASE_ACTIVITY	134	0.694458	2.11031	0	1.22e-05	0.0008	752	tags=17%, list=5%, signal=18%
GO_SNARE_BINDING	87	0.7296	2.10655	0	1.49e-05	0.001	1453	tags=30%, list=10%, signal=33%
GO_VESICLE_ORGANIZATION	282	0.652077	2.10023	0	1.46e-05	0.001	960	tags=19%, list=6%, signal=20%
GO_GOLGI_APPARATUS_PART	789	0.632122	2.09928	0	1.44e-05	0.001	1589	tags=26%, list=10%, signal=27%
GO_ER_NUCLEUS_SIGNALING_PATHWAY	41	0.801639	2.09737	0	1.41e-05	0.001	839	tags=41%, list=6%, signal=44%
GO_GOLGI_ORGANIZATION	130	0.690723	2.08297	0	2.78e-05	0.002	1410	tags=28%, list=9%, signal=30%
GO_NEGATIVE_REGULATION_OF_ENDOPLASMIC_RETICULUM_STRESS_INDUCED_INTRINSIC_APOPTOTIC_SIGNALING_PATHWAY	17	0.940053	2.08084	0	3.28e-05	0.0024	254	tags=41%, list=2%, signal=42%
GO_VESICLE_LOCALIZATION	260	0.647462	2.07548	0	3.77e-05	0.0028	1453	tags=25%, list=10%, signal=28%
GO_OLIGOSACCHARYLTRANSFERASE_COMPLEX	13	0.976578	2.0747	0	3.71e-05	0.0028	320	tags=85%, list=2%, signal=86%
GO_SMOOTH_ENDOPLASMIC_RETICULUM	27	0.854122	2.0623	0	5.48e-05	0.0042	488	tags=33%, list=3%, signal=34%
GO_INTRINSIC_APOPTOTIC_SIGNALING_PATHWAY_IN_RESPONSE_TO_ENDOPLASMIC_RETICULUM_STRESS	56	0.757189	2.0618	0	5.4e-05	0.0042	801	tags=27%, list=5%, signal=28%
GO_PROTEIN_PEPTIDYL_PROLYL_ISOMERIZATION	37	0.796088	2.0545	0	7.34e-05	0.0058	130	tags=14%, list=1%, signal=14%
GO_INTRA_GOLGI_VESICLE_MEDIATED_TRANSPORT	30	0.833229	2.04947	0	8.48e-05	0.0068	1004	tags=50%, list=7%, signal=53%
GO_ENDOPEPTIDASE_COMPLEX	63	0.739773	2.04909	0	8.35e-05	0.0068	2220	tags=62%, list=15%, signal=72%
GO_DISULFIDE_OXIDOREDUCTASE_ACTIVITY	37	0.798341	2.03846	0	0.000114	0.0094	265	tags=22%, list=2%, signal=22%
GO_COPII_COATED_VESICLE_CARGO_LOADING	14	0.951978	2.03714	0	0.000114	0.0096	547	tags=79%, list=4%, signal=81%
GO_ROUGH_ENDOPLASMIC_RETICULUM_MEMBRANE	26	0.850962	2.02904	0	0.000143	0.0122	563	tags=42%, list=4%, signal=44%
GO_COPI_COATED_VESICLE_MEMBRANE	17	0.91976	2.02813	0	0.000146	0.0126	501	tags=71%, list=3%, signal=73%
GO_ENDOPLASMIC_RETICULUM_CHAPERONE_COMPLEX	11	0.991307	2.02553	0	0.000176	0.0154	131	tags=91%, list=1%, signal=92%
GO_REGULATION_OF_ENDOPLASMIC_RETICULUM_STRESS_INDUCED_INTRINSIC_APOPTOTIC_SIGNALING_PATHWAY	28	0.836417	2.02316	0	0.000178	0.0158	801	tags=39%, list=5%, signal=41%
GO_ANTIGEN_PROCESSING_AND_PRESENTATION	195	0.643418	2.02283	0	0.00018	0.0162	1700	tags=34%, list=11%, signal=38%
GO_CIS_TRANS_ISOMERASE_ACTIVITY	37	0.79229	2.01726	0	0.000204	0.0186	130	tags=14%, list=1%, signal=14%
GO_PEPTIDYL_PROLINE_MODIFICATION	51	0.752506	2.01661	0	0.00021	0.0194	727	tags=18%, list=5%, signal=18%
GO_ANTIGEN_PROCESSING_AND_PRESENTATION_OF_PEPTIDE_ANTIGEN	168	0.649153	2.01133	0	0.000228	0.0214	1700	tags=36%, list=11%, signal=40%
GO_CIS_GOLGI_NETWORK	55	0.738144	2.01092	0	0.000226	0.0214	1678	tags=40%, list=11%, signal=45%
GO_ENDOPLASMIC_RETICULUM_EXIT_SITE	17	0.902303	2.00713	0	0.000243	0.0232	524	tags=53%, list=3%, signal=55%
GO_ENDOPLASMIC_RETICULUM_QUALITY_CONTROL_COMPARTMENT	21	0.864849	2.00669	0	0.000245	0.0236	237	tags=52%, list=2%, signal=53%
GO_SYNTAXIN_BINDING	56	0.735303	2.00407	0	0.000264	0.0258	1351	tags=30%, list=9%, signal=33%
GO_PROTEIN_FOLDING_IN_ENDOPLASMIC_RETICULUM	16	0.911446	2.00378	0	0.000263	0.026	278	tags=56%, list=2%, signal=57%
GO_PEPTIDASE_COMPLEX	84	0.693674	2.0022	0	0.000273	0.0274	2220	tags=52%, list=15%, signal=61%
GO_PROTEIN_DISULFIDE_ISOMERASE_ACTIVITY	15	0.914434	1.9974	0	0.000309	0.0314	182	tags=47%, list=1%, signal=47%
GO_OXIDOREDUCTASE_ACTIVITY_ACTING_ON_A_SULFUR_GROUP_OF_DONORS	53	0.739138	1.99423	0	0.00035	0.0358	1469	tags=28%, list=10%, signal=31%
GO_PROTEIN_TRANSMEMBRANE_TRANSPORT	60	0.72203	1.98661	0	0.000426	0.044	594	tags=18%, list=4%, signal=19%
GO_PEPTIDE_DISULFIDE_OXIDOREDUCTASE_ACTIVITY	15	0.916127	1.98219	0	0.00049	0.0504	140	tags=33%, list=1%, signal=34%
GO_REGULATION_OF_PROTEIN_EXIT_FROM_ENDOPLASMIC_RETICULUM	21	0.848356	1.97313	0	0.000624	0.0648	960	tags=52%, list=6%, signal=56%
GO_INTRACELLULAR_PROTEIN_TRANSMEMBRANE_TRANSPORT	51	0.732899	1.96983	0	0.000684	0.0718	198	tags=16%, list=1%, signal=16%
GO_MISFOLDED_PROTEIN_BINDING	21	0.85214	1.96897	0	0.000685	0.0728	131	tags=33%, list=1%, signal=34%
GO_INTRAMOLECULAR_OXIDOREDUCTASE_ACTIVITY	39	0.764878	1.96579	0	0.000739	0.0794	1838	tags=44%, list=12%, signal=49%
GO_COPII_VESICLE_COAT	15	0.911078	1.96421	0	0.000761	0.0828	960	tags=73%, list=6%, signal=78%
GO_COPI_VESICLE_COAT	14	0.919945	1.96249	0	0.000805	0.0882	501	tags=71%, list=3%, signal=74%
GO_GLYCOPROTEIN_METABOLIC_PROCESS	106	0.660153	1.96102	0	0.000822	0.091	1533	tags=30%, list=10%, signal=33%
GO_ENDOPLASMIC_RETICULUM_ORGANIZATION	46	0.738721	1.95837	0	0.000899	0.0994	1652	tags=30%, list=11%, signal=34%
GO_SECRETORY_GRANULE_MEMBRANE	233	0.613687	1.95371	0	0.0010055	0.112	2273	tags=29%, list=15%, signal=33%
GO_AZUROPHIL_GRANULE	129	0.644356	1.95065	0	0.00107817	0.1208	2944	tags=47%, list=19%, signal=57%
GO_GOLGI_STACK	121	0.645494	1.94416	0	0.00126326	0.1408	1336	tags=28%, list=9%, signal=31%
GO_PROTEIN_TARGETING_TO_MEMBRANE	180	0.620172	1.93663	0	0.0015263	0.1678	1377	tags=15%, list=9%, signal=16%
GO_SNARE_COMPLEX	44	0.739734	1.93154	0.00028	0.00171319	0.1882	1453	tags=30%, list=10%, signal=33%
GO_MEMBRANE_PROTEIN_COMPLEX	927	0.580412	1.92826	0	0.00187043	0.2048	1953	tags=24%, list=13%, signal=26%
GO_AZUROPHIL_GRANULE_MEMBRANE	52	0.712841	1.92278	0	0.0021149	0.23	2084	tags=37%, list=14%, signal=42%
GO_OLIGOSACCHARYL_TRANSFERASE_ACTIVITY	10	0.963507	1.92105	0	0.00218704	0.2392	126	tags=80%, list=1%, signal=81%
GO_GOLGI_APPARATUS	1273	0.575962	1.91976	0	0.00225141	0.247	1691	tags=23%, list=11%, signal=23%
GO_ANTIGEN_PROCESSING_AND_PRESENTATION_OF_ENDOGENOUS_ANTIGEN	20	0.833562	1.90802	0.000643	0.00300863	0.3162	1014	tags=65%, list=7%, signal=70%
GO_LUMENAL_SIDE_OF_MEMBRANE	26	0.795964	1.90789	0	0.00298648	0.3166	1691	tags=50%, list=11%, signal=56%
GO_PROTEIN_DEMANNOSYLATION	19	0.843203	1.9066	0.000328	0.00305396	0.3244	645	tags=53%, list=4%, signal=55%
GO_NUCLEOTIDE_SUGAR_BIOSYNTHETIC_PROCESS	22	0.815469	1.90656	0	0.00302721	0.3244	758	tags=41%, list=5%, signal=43%
GO_SRP_DEPENDENT_COTRANSLATIONAL_PROTEIN_TARGETING_TO_MEMBRANE_TRANSLOCATION	11	0.938155	1.90303	0	0.0032676	0.348	198	tags=55%, list=1%, signal=55%
GO_VESICLE_MEMBRANE	631	0.575571	1.90046	0	0.00347695	0.3692	2003	tags=24%, list=13%, signal=26%
GO_CARBOHYDRATE_BINDING	180	0.605871	1.8955	0	0.00391099	0.4104	2397	tags=27%, list=16%, signal=31%
GO_UNFOLDED_PROTEIN_BINDING	111	0.638554	1.89088	0	0.00436329	0.4522	566	tags=14%, list=4%, signal=15%
GO_REGULATION_OF_ENDOPLASMIC_RETICULUM_UNFOLDED_PROTEIN_RESPONSE	23	0.809175	1.89008	0	0.00442227	0.4592	213	tags=22%, list=1%, signal=22%
GO_TRANSFERASE_ACTIVITY_TRANSFERRING_HEXOSYL_GROUPS	162	0.609668	1.88935	0	0.00447701	0.467	1405	tags=22%, list=9%, signal=24%
GO_REGULATION_OF_CELLULAR_AMINO_ACID_METABOLIC_PROCESS	56	0.686725	1.8864	0	0.00481414	0.4958	2937	tags=59%, list=19%, signal=73%
GO_PROTEIN_DEGLYCOSYLATION	27	0.777484	1.88606	0.000614	0.00481373	0.498	1662	tags=52%, list=11%, signal=58%
GO_MACROMOLECULE_TRANSMEMBRANE_TRANSPORTER_ACTIVITY	22	0.805876	1.88486	0	0.00491604	0.5082	2177	tags=50%, list=14%, signal=58%
GO_SNAP_RECEPTOR_ACTIVITY	30	0.764257	1.88456	0	0.00490785	0.5104	584	tags=27%, list=4%, signal=28%
GO_REGULATION_OF_RETROGRADE_PROTEIN_TRANSPORT_ER_TO_CYTOSOL	13	0.898075	1.88215	0.000343	0.00515657	0.5304	397	tags=54%, list=3%, signal=55%
GO_ARF_GUANYL_NUCLEOTIDE_EXCHANGE_FACTOR_ACTIVITY	18	0.831231	1.88171	0.000668	0.00517399	0.5344	987	tags=39%, list=6%, signal=42%
GO_PHAGOCYTIC_VESICLE_MEMBRANE	70	0.668754	1.87668	0	0.00581628	0.5788	2148	tags=40%, list=14%, signal=46%
GO_ORGANELLE_SUBCOMPARTMENT	312	0.58128	1.87437	0	0.00610693	0.601	1627	tags=25%, list=11%, signal=27%
GO_LOCALIZATION_WITHIN_MEMBRANE	120	0.622318	1.86577	0	0.00741559	0.6736	1377	tags=19%, list=9%, signal=21%
GO_REGULATION_OF_ER_TO_GOLGI_VESICLE_MEDIATED_TRANSPORT	15	0.860829	1.86173	0.000996	0.00801245	0.703	960	tags=47%, list=6%, signal=50%
GO_REGULATION_OF_ERAD_PATHWAY	28	0.762421	1.85994	0.00121396	0.00828477	0.7176	397	tags=29%, list=3%, signal=29%
GO_AUTOPHAGOSOME_MEMBRANE	28	0.76946	1.85886	0.000301	0.00840693	0.725	1573	tags=46%, list=10%, signal=52%
GO_PLATELET_AGGREGATION	45	0.707598	1.85763	0.000558	0.00855694	0.7346	1735	tags=36%, list=11%, signal=40%
GO_PROTEIN_TARGETING	391	0.567009	1.85209	0	0.00959108	0.773	1798	tags=21%, list=12%, signal=23%
GO_ATF6_MEDIATED_UNFOLDED_PROTEIN_RESPONSE	10	0.928367	1.84754	0	0.0105156	0.8066	839	tags=80%, list=6%, signal=85%
GO_PROTEIN_MATURATION	223	0.581097	1.84739	0	0.0104626	0.8072	1711	tags=26%, list=11%, signal=28%
GO_PERK_MEDIATED_UNFOLDED_PROTEIN_RESPONSE	16	0.844286	1.84492	0.000329	0.010921	0.823	1253	tags=38%, list=8%, signal=41%
GO_CHAPERONE_MEDIATED_PROTEIN_FOLDING	55	0.683733	1.84436	0	0.0109715	0.8252	776	tags=16%, list=5%, signal=17%
GO_RIBOSOME_BINDING	56	0.679374	1.8427	0.000543	0.0112982	0.8348	1189	tags=23%, list=8%, signal=25%
GO_AMIDE_TRANSMEMBRANE_TRANSPORTER_ACTIVITY	40	0.711083	1.8423	0.000574	0.0113036	0.837	2256	tags=43%, list=15%, signal=50%
GO_SIGNAL_RECOGNITION_PARTICLE	9	0.930426	1.84152	0	0.0114232	0.8424	397	tags=78%, list=3%, signal=80%
GO_PEPTIDE_TRANSMEMBRANE_TRANSPORTER_ACTIVITY	28	0.75449	1.84079	0.000609	0.0114952	0.8468	2177	tags=46%, list=14%, signal=54%
GO_PEPTIDE_BINDING	216	0.583556	1.83521	0	0.0128286	0.8832	1057	tags=17%, list=7%, signal=18%
GO_GOLGI_LOCALIZATION	14	0.851081	1.83335	0.00104058	0.0132039	0.8906	50	tags=14%, list=0%, signal=14%
GO_DERLIN_1_RETROTRANSLOCATION_COMPLEX	10	0.919141	1.83295	0	0.0132072	0.8926	645	tags=70%, list=4%, signal=73%
GO_SIGNAL_PEPTIDE_PROCESSING	11	0.901537	1.83042	0.000356	0.0138115	0.9048	525	tags=55%, list=3%, signal=56%
GO_CHAPERONE_BINDING	99	0.621819	1.82932	0	0.013999	0.9124	1665	tags=23%, list=11%, signal=26%
GO_GOLGI_CISTERNA	95	0.619244	1.82461	0.000247	0.0153124	0.9362	1336	tags=28%, list=9%, signal=31%
GO_IMMUNOGLOBULIN_SECRETION	17	0.828565	1.82199	0.00166556	0.0160261	0.944	861	tags=24%, list=6%, signal=25%
GO_VACUOLAR_PART	481	0.551473	1.81056	0	0.0198905	0.972	3049	tags=39%, list=20%, signal=47%
GO_ANTIGEN_PROCESSING_AND_PRESENTATION_OF_ENDOGENOUS_PEPTIDE_ANTIGEN	13	0.863232	1.80794	0.00173853	0.0207546	0.9774	1014	tags=77%, list=7%, signal=82%
GO_FICOLIN_1_RICH_GRANULE_MEMBRANE	47	0.68518	1.80708	0.000549	0.0209731	0.9782	2084	tags=36%, list=14%, signal=42%
GO_ENDOPLASMIC_RETICULUM_MANNOSE_TRIMMING	15	0.83183	1.80366	0.00169205	0.0223432	0.9818	645	tags=53%, list=4%, signal=56%
GO_PROTEIN_REFOLDING	36	0.719477	1.80342	0.00116178	0.0222901	0.982	367	tags=14%, list=2%, signal=14%
GO_NEGATIVE_REGULATION_OF_PROTEIN_EXIT_FROM_ENDOPLASMIC_RETICULUM	10	0.899534	1.79922	0.00107411	0.0240337	0.9874	547	tags=60%, list=4%, signal=62%
GO_VESICLE_FUSION_WITH_GOLGI_APPARATUS	8	0.946964	1.79744	0.000372	0.0246903	0.988	559	tags=75%, list=4%, signal=78%
GO_ENDOMEMBRANE_SYSTEM_ORGANIZATION	370	0.551854	1.79338	0	0.0264851	0.991	2188	tags=26%, list=14%, signal=30%
GO_REGULATION_OF_CELLULAR_AMINE_METABOLIC_PROCESS	69	0.641938	1.79187	0	0.027055	0.9914	2937	tags=54%, list=19%, signal=66%
GO_PROTEASOME_ACCESSORY_COMPLEX	24	0.760226	1.79128	0.00218545	0.0271888	0.992	3293	tags=79%, list=22%, signal=101%
GO_MAINTENANCE_OF_PROTEIN_LOCALIZATION_IN_ENDOPLASMIC_RETICULUM	12	0.862923	1.7907	0.00139762	0.0272993	0.9922	547	tags=42%, list=4%, signal=43%
GO_MYELOID_LEUKOCYTE_MEDIATED_IMMUNITY	453	0.544785	1.78969	0	0.0276444	0.9928	2245	tags=30%, list=15%, signal=34%
GO_ZINC_ION_TRANSPORT	22	0.770404	1.78747	0.00314762	0.0285648	0.994	927	tags=27%, list=6%, signal=29%
GO_ENDOCYTIC_VESICLE_LUMEN	12	0.854406	1.78452	0.00277971	0.0298878	0.9958	68	tags=25%, list=0%, signal=25%
GO_LIPASE_INHIBITOR_ACTIVITY	10	0.881958	1.78377	0.00216763	0.0301088	0.9962	835	tags=30%, list=5%, signal=32%
GO_NEGATIVE_REGULATION_OF_INTRACELLULAR_PROTEIN_TRANSPORT	35	0.708019	1.78225	0.00375614	0.030795	0.9966	668	tags=23%, list=4%, signal=24%
GO_INTRINSIC_COMPONENT_OF_GOLGI_MEMBRANE	60	0.648565	1.78034	0.00108962	0.031756	0.9972	2087	tags=42%, list=14%, signal=48%
GO_VACUOLAR_MEMBRANE	367	0.546019	1.77899	0	0.0323688	0.998	3049	tags=38%, list=20%, signal=46%
GO_OLIGOSACCHARIDE_LIPID_INTERMEDIATE_BIOSYNTHETIC_PROCESS	20	0.771932	1.77878	0.0025974	0.0322947	0.998	1124	tags=35%, list=7%, signal=38%
GO_GLYCOPROTEIN_CATABOLIC_PROCESS	15	0.833962	1.77838	0.00101557	0.0323145	0.998	151	tags=27%, list=1%, signal=27%
GO_NEGATIVE_REGULATION_OF_ENDOPLASMIC_RETICULUM_UNFOLDED_PROTEIN_RESPONSE	11	0.868234	1.77704	0.00108303	0.032911	0.9982	839	tags=36%, list=6%, signal=38%
GO_LYSOSOMAL_LUMEN	74	0.624462	1.77634	0.000259	0.0331199	0.9982	2227	tags=46%, list=15%, signal=54%
GO_POSTTRANSLATIONAL_PROTEIN_TARGETING_TO_ENDOPLASMIC_RETICULUM_MEMBRANE	11	0.879737	1.77312	0.00105189	0.0348609	0.9986	194	tags=36%, list=1%, signal=37%
GO_PEPTIDE_METABOLIC_PROCESS	91	0.606885	1.77135	0.000745	0.0357649	0.9988	1741	tags=22%, list=11%, signal=25%
GO_MANNOSE_BINDING	17	0.801181	1.76943	0.00201477	0.0368409	0.999	102	tags=12%, list=1%, signal=12%
GO_CHONDROITIN_SULFATE_PROTEOGLYCAN_METABOLIC_PROCESS	28	0.725493	1.7687	0.00279243	0.0371135	0.999	1328	tags=32%, list=9%, signal=35%
GO_SARCOPLASMIC_RETICULUM_LUMEN	6	0.976647	1.76439	0.00037	0.0398379	0.9996	98	tags=50%, list=1%, signal=50%
GO_VACUOLAR_LUMEN	132	0.583105	1.76415	0	0.0397886	0.9996	2227	tags=39%, list=15%, signal=45%
GO_STEROID_DEHYDROGENASE_ACTIVITY_ACTING_ON_THE_CH_OH_GROUP_OF_DONORS_NAD_OR_NADP_AS_ACCEPTOR	22	0.753596	1.76215	0.00319183	0.0410049	0.9998	1230	tags=32%, list=8%, signal=35%
GO_CELLULAR_RESPONSE_TO_GLUCOSE_STARVATION	39	0.684136	1.76181	0.00341394	0.0409969	0.9998	590	tags=18%, list=4%, signal=19%
GO_INTRACELLULAR_PROTEIN_TRANSPORT	1055	0.528398	1.76175	0	0.0408104	0.9998	1466	tags=18%, list=10%, signal=18%
GO_PROTEIN_PROCESSING	160	0.57232	1.76046	0	0.0414948	0.9998	1665	tags=25%, list=11%, signal=28%
GO_COPI_COATED_VESICLE_BUDDING	6	0.963733	1.75677	0.00075	0.0439883	0.9998	441	tags=83%, list=3%, signal=86%
GO_AMIDE_BINDING	266	0.545618	1.75422	0	0.045691	0.9998	1057	tags=16%, list=7%, signal=17%
GO_PROTEIN_MATURATION_BY_PROTEIN_FOLDING	9	0.897757	1.75357	0.0021747	0.0459219	0.9998	213	tags=44%, list=1%, signal=45%
GO_CYTOPLASMIC_VESICLE_PART	1213	0.524168	1.75262	0	0.0464417	0.9998	2091	tags=25%, list=14%, signal=26%
GO_TRANS_GOLGI_NETWORK	194	0.555871	1.75108	0.00022	0.0474384	0.9998	2248	tags=30%, list=15%, signal=35%
GO_VACUOLE_ORGANIZATION	148	0.569658	1.74809	0.000232	0.0496699	0.9998	2809	tags=40%, list=18%, signal=48%
GO_POSITIVE_REGULATION_OF_T_CELL_MEDIATED_CYTOTOXICITY	21	0.757207	1.74734	0.00410483	0.0500258	0.9998	1936	tags=62%, list=13%, signal=71%
GO_UBIQUITIN_SPECIFIC_PROTEASE_BINDING	15	0.80841	1.74458	0.00369748	0.0521336	0.9998	321	tags=33%, list=2%, signal=34%
GO_MANNOSIDASE_ACTIVITY	15	0.805589	1.74426	0.00302318	0.0521226	0.9998	1662	tags=47%, list=11%, signal=52%
GO_REGULATION_OF_AEROBIC_RESPIRATION	9	0.883202	1.74166	0.002149	0.0541813	0.9998	459	tags=33%, list=3%, signal=34%
GO_TRANSFERASE_ACTIVITY_TRANSFERRING_GLYCOSYL_GROUPS	215	0.551297	1.74153	0	0.054006	0.9998	1792	tags=22%, list=12%, signal=24%
GO_CARBOHYDRATE_DERIVATIVE_BIOSYNTHETIC_PROCESS	537	0.526316	1.74106	0	0.0541472	0.9998	1714	tags=22%, list=11%, signal=23%
GO_ZINC_ION_HOMEOSTASIS	22	0.74633	1.73819	0.00421941	0.0565832	1	1602	tags=41%, list=11%, signal=46%
GO_ANTIGEN_PROCESSING_AND_PRESENTATION_VIA_MHC_CLASS_IB	15	0.811536	1.73744	0.00376583	0.057006	1	1936	tags=80%, list=13%, signal=92%
GO_REGULATION_OF_T_CELL_MEDIATED_CYTOTOXICITY	26	0.722162	1.73571	0.00497049	0.0583137	1	1936	tags=50%, list=13%, signal=57%
GO_CALCIUM_DEPENDENT_PROTEIN_BINDING	50	0.642011	1.7353	0.00242849	0.0584011	1	1090	tags=26%, list=7%, signal=28%
GO_DE_NOVO_PROTEIN_FOLDING	38	0.677583	1.72591	0.00297442	0.0676367	1	776	tags=21%, list=5%, signal=22%
GO_REGULATION_OF_FLAGELLATED_SPERM_MOTILITY	10	0.861949	1.72582	0.00586081	0.0673902	1	168	tags=10%, list=1%, signal=10%
GO_COMPLEMENT_BINDING	14	0.799656	1.72417	0.00722146	0.0687837	1	1358	tags=29%, list=9%, signal=31%
GO_SIGNAL_SEQUENCE_BINDING	42	0.658669	1.72053	0.00369213	0.0725932	1	643	tags=17%, list=4%, signal=17%
GO_PROTEIN_TRANSPORTER_ACTIVITY	83	0.60024	1.71939	0.000506	0.0734974	1	510	tags=12%, list=3%, signal=12%
GO_MANNOSYL_OLIGOSACCHARIDE_1_2_ALPHA_MANNOSIDASE_ACTIVITY	7	0.916951	1.71873	0.00261194	0.073888	1	308	tags=57%, list=2%, signal=58%
GO_HYDROLASE_ACTIVITY_HYDROLYZING_O_GLYCOSYL_COMPOUNDS	71	0.607163	1.7168	0.000765	0.0757503	1	2408	tags=37%, list=16%, signal=43%
GO_GLYCOLIPID_BINDING	16	0.77817	1.71591	0.00994854	0.0763969	1	725	tags=25%, list=5%, signal=26%
GO_MACROLIDE_BINDING	9	0.878454	1.71396	0.0043337	0.0784179	1	103	tags=22%, list=1%, signal=22%
GO_ZYMOGEN_GRANULE	11	0.839443	1.71375	0.00755667	0.0782847	1	51	tags=18%, list=0%, signal=18%
GO_TERTIARY_GRANULE	126	0.568637	1.71363	0.000708	0.0780549	1	2273	tags=31%, list=15%, signal=36%
GO_PHOSPHOLIPASE_INHIBITOR_ACTIVITY	7	0.915999	1.71359	0.00298954	0.0777118	1	835	tags=43%, list=5%, signal=45%
GO_REGULATION_OF_TRANSLATION_IN_RESPONSE_TO_ENDOPLASMIC_RETICULUM_STRESS	8	0.896588	1.71314	0.00449102	0.077853	1	107	tags=25%, list=1%, signal=25%
GO_REGULATION_OF_PLASMA_LIPOPROTEIN_PARTICLE_LEVELS	62	0.622496	1.71277	0.00263297	0.0779135	1	1057	tags=23%, list=7%, signal=24%
GO_NEGATIVE_REGULATION_OF_ERAD_PATHWAY	13	0.818331	1.71249	0.00487465	0.0778849	1	1288	tags=54%, list=8%, signal=59%
GO_EXOCYTOSIS	735	0.514467	1.71229	0	0.0777725	1	2084	tags=26%, list=14%, signal=28%
GO_GOLGI_TRANS_CISTERNA	9	0.876938	1.71189	0.00721761	0.0778557	1	1003	tags=67%, list=7%, signal=71%
GO_GOLGI_CISTERNA_MEMBRANE	74	0.602565	1.71048	0.00155239	0.0792142	1	1336	tags=26%, list=9%, signal=28%
GO_MYELOID_LEUKOCYTE_ACTIVATION	506	0.519089	1.70976	0	0.0797273	1	2245	tags=27%, list=15%, signal=31%
GO_ZINC_ION_TRANSMEMBRANE_TRANSPORT	19	0.750978	1.70972	0.0104575	0.0793978	1	927	tags=26%, list=6%, signal=28%
GO_MHC_PROTEIN_COMPLEX_ASSEMBLY	6	0.934968	1.70949	0.00152207	0.0793265	1	560	tags=33%, list=4%, signal=35%
GO_PROTON_TRANSPORTING_TWO_SECTOR_ATPASE_COMPLEX	30	0.695546	1.70552	0.00416295	0.0838885	1	2162	tags=50%, list=14%, signal=58%
GO_REGULATION_OF_PLATELET_AGGREGATION	13	0.813253	1.70521	0.0129826	0.083877	1	711	tags=23%, list=5%, signal=24%
GO_7S_RNA_BINDING	7	0.909506	1.70418	0.00263158	0.0847606	1	198	tags=57%, list=1%, signal=58%
GO_ANTIGEN_PROCESSING_AND_PRESENTATION_OF_PEPTIDE_OR_POLYSACCHARIDE_ANTIGEN_VIA_MHC_CLASS_II	89	0.586838	1.70414	0.000754	0.084407	1	1261	tags=22%, list=8%, signal=24%
GO_ATP_HYDROLYSIS_COUPLED_TRANSMEMBRANE_TRANSPORT	29	0.696401	1.70232	0.00720072	0.0863867	1	2162	tags=48%, list=14%, signal=56%
GO_ANTIGEN_PROCESSING_AND_PRESENTATION_OF_EXOGENOUS_PEPTIDE_ANTIGEN_VIA_MHC_CLASS_I_TAP_INDEPENDENT	8	0.889429	1.69933	0.00367918	0.0899737	1	1691	tags=100%, list=11%, signal=112%
GO_POSITIVE_REGULATION_OF_INTERLEUKIN_6_SECRETION	19	0.748267	1.69912	0.00952381	0.0898543	1	124	tags=11%, list=1%, signal=11%
GO_ESTABLISHMENT_OF_ORGANELLE_LOCALIZATION	427	0.519678	1.69883	0	0.0898587	1	1502	tags=21%, list=10%, signal=22%
GO_PROTEIN_FOLDING_CHAPERONE	21	0.734639	1.69877	0.00674157	0.0895191	1	68	tags=14%, list=0%, signal=14%
GO_MANNOSYL_OLIGOSACCHARIDE_MANNOSIDASE_ACTIVITY	9	0.872666	1.69775	0.00323276	0.0905444	1	308	tags=44%, list=2%, signal=45%
GO_ZYMOGEN_GRANULE_MEMBRANE	9	0.863904	1.6962	0.00620438	0.0922937	1	51	tags=22%, list=0%, signal=22%
GO_PHAGOCYTIC_VESICLE	116	0.568195	1.69603	0	0.0921175	1	2003	tags=30%, list=13%, signal=34%
GO_THREONINE_TYPE_PEPTIDASE_ACTIVITY	20	0.742751	1.69597	0.00677857	0.0917936	1	2187	tags=65%, list=14%, signal=76%
GO_CHONDROITIN_SULFATE_PROTEOGLYCAN_BIOSYNTHETIC_PROCESS	23	0.724856	1.69586	0.0104995	0.0915409	1	1328	tags=35%, list=9%, signal=38%
GO_NUCLEOTIDE_SUGAR_METABOLIC_PROCESS	16	0.778088	1.69564	0.00840902	0.0914396	1	1950	tags=56%, list=13%, signal=64%
GO_PRONEPHROS_DEVELOPMENT	7	0.915571	1.6953	0.00414001	0.0915283	1	4	tags=14%, list=0%, signal=14%
GO_ZINC_ION_TRANSMEMBRANE_TRANSPORTER_ACTIVITY	17	0.76195	1.69279	0.0114943	0.0946511	1	927	tags=29%, list=6%, signal=31%
GO_TRANS_GOLGI_NETWORK_TRANSPORT_VESICLE	26	0.703518	1.69174	0.00645161	0.095754	1	2247	tags=46%, list=15%, signal=54%
GO_OPSONIN_BINDING	10	0.851141	1.69013	0.0085531	0.0975337	1	385	tags=20%, list=3%, signal=21%
GO_PROTEASOME_CORE_COMPLEX	19	0.743093	1.68952	0.00972132	0.0980029	1	2187	tags=68%, list=14%, signal=80%
GO_PHAGOPHORE_ASSEMBLY_SITE	29	0.687492	1.68869	0.00868004	0.0987397	1	1098	tags=28%, list=7%, signal=30%
GO_AMINO_SUGAR_METABOLIC_PROCESS	21	0.726523	1.68656	0.00995504	0.101527	1	1950	tags=29%, list=13%, signal=33%
GO_NEGATIVE_REGULATION_OF_MYOTUBE_DIFFERENTIATION	11	0.829267	1.68645	0.00719425	0.101269	1	519	tags=18%, list=3%, signal=19%
GO_POSITIVE_REGULATION_OF_RESPONSE_TO_ENDOPLASMIC_RETICULUM_STRESS	33	0.674966	1.68559	0.00699301	0.102142	1	1862	tags=33%, list=12%, signal=38%
GO_CELLULAR_RESPONSE_TO_BIOTIC_STIMULUS	162	0.544844	1.68463	0.000225	0.103132	1	1622	tags=17%, list=11%, signal=18%
GO_CHONDROITIN_SULFATE_BIOSYNTHETIC_PROCESS	18	0.749981	1.68458	0.00985869	0.102761	1	1328	tags=39%, list=9%, signal=43%
GO_POSITIVE_REGULATION_OF_IMMUNOGLOBULIN_SECRETION	7	0.90872	1.68437	0.00221566	0.102636	1	852	tags=43%, list=6%, signal=45%
GO_LATE_ENDOSOME	206	0.532334	1.68152	0.000219	0.106591	1	2606	tags=36%, list=17%, signal=43%
GO_ORGANELLE_DISASSEMBLY	92	0.575628	1.68052	0.00246975	0.107738	1	1610	tags=29%, list=11%, signal=33%
GO_RIBONUCLEOPROTEIN_COMPLEX_BINDING	125	0.555323	1.6795	0.00188947	0.108959	1	2010	tags=26%, list=13%, signal=30%
GO_STEROID_DEHYDROGENASE_ACTIVITY	26	0.693794	1.67948	0.0129256	0.108541	1	1230	tags=27%, list=8%, signal=29%
GO_EIF2ALPHA_PHOSPHORYLATION_IN_RESPONSE_TO_ENDOPLASMIC_RETICULUM_STRESS	6	0.9356	1.6793	0.00228746	0.108376	1	107	tags=33%, list=1%, signal=34%
GO_TRANSLOCON_COMPLEX	6	0.935071	1.67898	0.00302343	0.108436	1	47	tags=50%, list=0%, signal=50%
GO_RESPIRASOME	90	0.57576	1.67792	0.00172669	0.109648	1	3250	tags=51%, list=21%, signal=65%
GO_RAB_PROTEIN_SIGNAL_TRANSDUCTION	63	0.603186	1.67685	0.00290314	0.110915	1	1870	tags=25%, list=12%, signal=29%
GO_AUTOPHAGOSOME_ORGANIZATION	89	0.57854	1.67619	0.00270936	0.1115	1	1610	tags=29%, list=11%, signal=32%
GO_NADH_DEHYDROGENASE_COMPLEX_ASSEMBLY	62	0.607386	1.67565	0.00320427	0.111947	1	3762	tags=61%, list=25%, signal=81%
GO_POSTTRANSLATIONAL_PROTEIN_TARGETING_TO_MEMBRANE_TRANSLOCATION	5	0.959907	1.67546	0.00151286	0.111829	1	194	tags=80%, list=1%, signal=81%
GO_SIGNAL_RECOGNITION_PARTICLE_RECEPTOR_COMPLEX	6	0.925678	1.67421	0.0037244	0.113407	1	397	tags=67%, list=3%, signal=68%
GO_SPECIFIC_GRANULE_MEMBRANE	74	0.592577	1.67395	0.00179902	0.113377	1	2637	tags=35%, list=17%, signal=42%
GO_SIGNAL_PEPTIDASE_COMPLEX	5	0.965798	1.67378	0.00154024	0.113233	1	525	tags=100%, list=3%, signal=104%
GO_AZUROPHIL_GRANULE_LUMEN	72	0.593533	1.67262	0.00204866	0.114648	1	3029	tags=49%, list=20%, signal=60%
GO_PROTEIN_QUALITY_CONTROL_FOR_MISFOLDED_OR_INCOMPLETELY_SYNTHESIZED_PROTEINS	25	0.70222	1.67233	0.0094518	0.114694	1	1533	tags=44%, list=10%, signal=49%
GO_SIGNAL_RECOGNITION_PARTICLE_ENDOPLASMIC_RETICULUM_TARGETING	6	0.924001	1.67068	0.00272056	0.116984	1	198	tags=67%, list=1%, signal=68%
GO_VACUOLE	653	0.504199	1.66991	0	0.11779	1	3032	tags=35%, list=20%, signal=42%
GO_SECRETORY_GRANULE	648	0.503625	1.66969	0	0.117712	1	2273	tags=25%, list=15%, signal=28%
GO_VESICLE_FUSION_WITH_ENDOPLASMIC_RETICULUM_GOLGI_INTERMEDIATE_COMPARTMENT_ERGIC_MEMBRANE	6	0.927287	1.66911	0.00378072	0.118232	1	800	tags=83%, list=5%, signal=88%
GO_VERY_LOW_DENSITY_LIPOPROTEIN_PARTICLE_ASSEMBLY	8	0.876193	1.66835	0.0092081	0.119052	1	83	tags=25%, list=1%, signal=25%
GO_INSULIN_METABOLIC_PROCESS	5	0.957797	1.66692	0.000399	0.120933	1	137	tags=40%, list=1%, signal=40%
GO_PLATELET_DEGRANULATION	100	0.567353	1.66677	0.00218235	0.120738	1	1115	tags=23%, list=7%, signal=25%
GO_ORGANELLE_MEMBRANE_FUSION	86	0.573747	1.6657	0.00198069	0.122047	1	2106	tags=27%, list=14%, signal=31%
GO_NEGATIVE_REGULATION_OF_INTRINSIC_APOPTOTIC_SIGNALING_PATHWAY	83	0.578275	1.66522	0.00278552	0.122383	1	1476	tags=17%, list=10%, signal=19%
GO_SECRETION	1237	0.498921	1.66514	0	0.122073	1	2084	tags=22%, list=14%, signal=23%
GO_PEPTIDE_ANTIGEN_BINDING	19	0.735487	1.6644	0.00796813	0.122898	1	1691	tags=42%, list=11%, signal=47%
GO_CARBOHYDRATE_DERIVATIVE_TRANSMEMBRANE_TRANSPORTER_ACTIVITY	35	0.658021	1.66297	0.00965195	0.124934	1	2113	tags=37%, list=14%, signal=43%
GO_RESPONSE_TO_COLD	41	0.635564	1.66227	0.0094205	0.125719	1	794	tags=12%, list=5%, signal=13%
GO_PEPTIDE_SECRETION	421	0.505451	1.66126	0	0.126932	1	1094	tags=13%, list=7%, signal=13%
GO_SPECIFIC_GRANULE	123	0.550758	1.66025	0.00165485	0.128269	1	2450	tags=30%, list=16%, signal=36%
GO_MHC_PROTEIN_COMPLEX	19	0.735372	1.65995	0.0136763	0.1283	1	1691	tags=37%, list=11%, signal=41%
GO_PROTEIN_LIPID_COMPLEX_ASSEMBLY	25	0.695304	1.65927	0.012935	0.129031	1	763	tags=16%, list=5%, signal=17%
GO_PHAGOSOME_ACIDIFICATION	27	0.689228	1.65907	0.0126038	0.128906	1	2162	tags=44%, list=14%, signal=52%
GO_INTRACELLULAR_TRANSPORT	1600	0.496382	1.65741	0	0.131299	1	2065	tags=22%, list=14%, signal=23%
GO_CELLULAR_RESPONSE_TO_MANGANESE_ION	10	0.820935	1.65678	0.0136152	0.131943	1	370	tags=30%, list=2%, signal=31%
GO_VACUOLAR_PROTON_TRANSPORTING_V_TYPE_ATPASE_COMPLEX	16	0.747699	1.65676	0.0173943	0.131484	1	2162	tags=56%, list=14%, signal=65%
GO_REGULATION_OF_PROTEIN_TARGETING	72	0.587158	1.65521	0.00460712	0.133736	1	1377	tags=32%, list=9%, signal=35%
GO_VESICLE_DOCKING	59	0.602154	1.65491	0.00585106	0.133798	1	1963	tags=31%, list=13%, signal=35%
GO_SERTOLI_CELL_DEVELOPMENT	10	0.830422	1.65477	0.0112994	0.133554	1	222	tags=30%, list=1%, signal=30%
GO_REGULATION_OF_PROTEIN_TARGETING_TO_MITOCHONDRION	38	0.646548	1.65454	0.00719011	0.133511	1	1368	tags=34%, list=9%, signal=37%
GO_ER_OVERLOAD_RESPONSE	12	0.791208	1.65395	0.0148148	0.134125	1	801	tags=50%, list=5%, signal=53%
GO_AMINE_METABOLIC_PROCESS	111	0.557173	1.65274	0.000718	0.135889	1	2998	tags=42%, list=20%, signal=52%
GO_PROTON_TRANSMEMBRANE_TRANSPORT	117	0.55095	1.65256	0.00165485	0.13576	1	1983	tags=29%, list=13%, signal=33%
GO_GOLGI_MEDIAL_CISTERNA	8	0.85544	1.65254	0.0159017	0.13533	1	1522	tags=75%, list=10%, signal=83%
GO_CARBOHYDRATE_DERIVATIVE_METABOLIC_PROCESS	761	0.498197	1.65145	0	0.136802	1	1714	tags=20%, list=11%, signal=21%
GO_STEROL_HOMEOSTASIS	59	0.60154	1.65128	0.00399467	0.136673	1	756	tags=12%, list=5%, signal=12%
GO_SECRETORY_VESICLE	765	0.498348	1.65086	0	0.136949	1	2273	tags=24%, list=15%, signal=27%
GO_P_P_BOND_HYDROLYSIS_DRIVEN_PROTEIN_TRANSMEMBRANE_TRANSPORTER_ACTIVITY	8	0.854048	1.64906	0.0195284	0.13979	1	2177	tags=75%, list=14%, signal=87%
GO_PROTEIN_RETENTION_IN_ER_LUMEN	9	0.834058	1.64894	0.0126172	0.13951	1	233	tags=33%, list=2%, signal=34%
GO_SERTOLI_CELL_DIFFERENTIATION	14	0.77118	1.64891	0.0136705	0.139097	1	222	tags=21%, list=1%, signal=22%
GO_POSITIVE_REGULATION_OF_PROTEIN_EXIT_FROM_ENDOPLASMIC_RETICULUM	9	0.846672	1.64784	0.0123681	0.140528	1	1627	tags=67%, list=11%, signal=75%
GO_HOMOTYPIC_CELL_CELL_ADHESION	63	0.594328	1.64769	0.00559702	0.140298	1	1735	tags=25%, list=11%, signal=29%
GO_DIVALENT_INORGANIC_CATION_TRANSMEMBRANE_TRANSPORTER_ACTIVITY	22	0.71054	1.64676	0.0148734	0.141541	1	1582	tags=32%, list=10%, signal=35%
GO_LEWY_BODY	8	0.858693	1.64598	0.00876232	0.142517	1	1156	tags=38%, list=8%, signal=41%
GO_TRANSCYTOSIS	16	0.752391	1.64567	0.0180862	0.142654	1	1057	tags=25%, list=7%, signal=27%
GO_DIVALENT_INORGANIC_CATION_TRANSPORT	351	0.505967	1.64406	0	0.145242	1	1707	tags=17%, list=11%, signal=19%
GO_HYDROLASE_ACTIVITY_ACTING_ON_GLYCOSYL_BONDS	92	0.567225	1.64374	0.0024558	0.145385	1	2046	tags=32%, list=13%, signal=36%
GO_NUCLEOBASE_CONTAINING_COMPOUND_TRANSMEMBRANE_TRANSPORTER_ACTIVITY	38	0.639409	1.64303	0.0115042	0.146193	1	2113	tags=32%, list=14%, signal=37%
GO_GDP_BINDING	52	0.61048	1.64291	0.00831255	0.145928	1	2048	tags=31%, list=13%, signal=35%
GO_CELLULAR_RESPONSE_TO_LOW_DENSITY_LIPOPROTEIN_PARTICLE_STIMULUS	12	0.786811	1.64249	0.0155763	0.146219	1	756	tags=42%, list=5%, signal=44%
GO_REGULATION_OF_INTRINSIC_APOPTOTIC_SIGNALING_PATHWAY	135	0.540439	1.64207	0.00138664	0.146541	1	1627	tags=19%, list=11%, signal=21%
GO_CELLULAR_RESPONSE_TO_COLD	9	0.830664	1.64198	0.0174074	0.146223	1	107	tags=22%, list=1%, signal=22%
GO_POSITIVE_REGULATION_OF_UTERINE_SMOOTH_MUSCLE_CONTRACTION	5	0.941085	1.64194	0.00691244	0.145812	1	110	tags=20%, list=1%, signal=20%
GO_PHOSPHATIDATE_PHOSPHATASE_ACTIVITY	7	0.884183	1.6406	0.0107527	0.147866	1	22	tags=14%, list=0%, signal=14%
GO_PROTON_TRANSPORTING_V_TYPE_ATPASE_COMPLEX	25	0.691884	1.6394	0.0117502	0.149642	1	2162	tags=52%, list=14%, signal=60%
GO_VASCULAR_WOUND_HEALING	6	0.907767	1.63907	0.00776053	0.149796	1	0	tags=17%, list=0%, signal=17%
GO_CHITIN_BINDING	8	0.846711	1.63737	0.0141159	0.152599	1	1115	tags=38%, list=7%, signal=40%
GO_PROTON_TRANSPORTING_ATPASE_ACTIVITY_ROTATIONAL_MECHANISM	21	0.701545	1.63682	0.0158983	0.153208	1	2162	tags=57%, list=14%, signal=66%
GO_ANTIGEN_PROCESSING_AND_PRESENTATION_OF_PEPTIDE_ANTIGEN_VIA_MHC_CLASS_IB	8	0.861059	1.63604	0.011769	0.154283	1	1691	tags=88%, list=11%, signal=98%
GO_PROLACTIN_SECRETION	7	0.868838	1.63556	0.0171195	0.154781	1	835	tags=43%, list=5%, signal=45%
GO_PROTEIN_LOCALIZATION_TO_PHAGOPHORE_ASSEMBLY_SITE	13	0.775119	1.63422	0.0173706	0.156955	1	327	tags=23%, list=2%, signal=24%
GO_LIPID_DROPLET	65	0.586081	1.63322	0.00605741	0.158434	1	1664	tags=31%, list=11%, signal=34%
GO_POSITIVE_REGULATION_OF_ERAD_PATHWAY	14	0.758445	1.63322	0.0202401	0.157931	1	108	tags=21%, list=1%, signal=22%
GO_NEGATIVE_REGULATION_OF_PLATELET_AGGREGATION	8	0.852524	1.63201	0.0146628	0.159834	1	461	tags=25%, list=3%, signal=26%
GO_PROTEASOMAL_PROTEIN_CATABOLIC_PROCESS	435	0.498864	1.63174	0	0.159878	1	1718	tags=23%, list=11%, signal=25%
GO_REGULATION_OF_PROTON_TRANSPORT	14	0.764866	1.6316	0.0213559	0.159656	1	1539	tags=36%, list=10%, signal=40%
GO_REGULATION_OF_TRANSLATIONAL_INITIATION_IN_RESPONSE_TO_STRESS	13	0.770592	1.63151	0.0191105	0.159334	1	370	tags=23%, list=2%, signal=24%
GO_T_CELL_RECEPTOR_SIGNALING_PATHWAY	175	0.521632	1.63139	0.000448	0.159093	1	2024	tags=29%, list=13%, signal=33%
GO_PURINE_NUCLEOTIDE_TRANSPORT	15	0.754605	1.63136	0.0186854	0.158654	1	1932	tags=40%, list=13%, signal=46%
GO_REGULATION_OF_IRE1_MEDIATED_UNFOLDED_PROTEIN_RESPONSE	11	0.802044	1.62844	0.0168244	0.164024	1	125	tags=27%, list=1%, signal=27%
GO_UTERINE_SMOOTH_MUSCLE_CONTRACTION	7	0.878719	1.62735	0.0126485	0.165695	1	110	tags=14%, list=1%, signal=14%
GO_ESTABLISHMENT_OF_PROTEIN_LOCALIZATION_TO_MEMBRANE	298	0.504662	1.62526	0	0.169537	1	1652	tags=14%, list=11%, signal=16%
GO_PROTEASOMAL_UBIQUITIN_INDEPENDENT_PROTEIN_CATABOLIC_PROCESS	22	0.696813	1.62486	0.0209857	0.169875	1	2187	tags=59%, list=14%, signal=69%
GO_CARBOHYDRATE_DERIVATIVE_TRANSPORT	60	0.588425	1.6226	0.00856073	0.17406	1	2148	tags=33%, list=14%, signal=39%
GO_DOLICHYL_DIPHOSPHATE_BIOSYNTHETIC_PROCESS	7	0.856266	1.62158	0.0185325	0.175732	1	511	tags=43%, list=3%, signal=44%
GO_ANTIGEN_PROCESSING_AND_PRESENTATION_OF_ENDOGENOUS_PEPTIDE_ANTIGEN_VIA_MHC_CLASS_I_VIA_ER_PATHWAY	6	0.889312	1.62148	0.0135593	0.175397	1	1691	tags=100%, list=11%, signal=112%
GO_WHOLE_MEMBRANE	1395	0.485691	1.62131	0	0.175239	1	2065	tags=22%, list=14%, signal=23%
GO_SEQUESTERING_OF_METAL_ION	9	0.828356	1.62072	0.0167737	0.175961	1	419	tags=33%, list=3%, signal=34%
GO_ATPASE_ACTIVITY_COUPLED_TO_TRANSMEMBRANE_MOVEMENT_OF_IONS_ROTATIONAL_MECHANISM	22	0.695426	1.62043	0.0188559	0.176052	1	2162	tags=55%, list=14%, signal=63%
GO_PYRIDINE_CONTAINING_COMPOUND_METABOLIC_PROCESS	32	0.653618	1.6201	0.0190874	0.176222	1	2790	tags=47%, list=18%, signal=57%
GO_INTRAMOLECULAR_TRANSFERASE_ACTIVITY_PHOSPHOTRANSFERASES	10	0.806621	1.61981	0.0239352	0.176299	1	609	tags=30%, list=4%, signal=31%
GO_REGULATION_OF_CELLULAR_RESPONSE_TO_HYPOXIA	11	0.785687	1.61903	0.0255948	0.177449	1	91	tags=18%, list=1%, signal=18%
GO_PURINE_NUCLEOTIDE_TRANSMEMBRANE_TRANSPORTER_ACTIVITY	14	0.754613	1.61734	0.0250687	0.180524	1	1932	tags=43%, list=13%, signal=49%
GO_REGULATION_OF_AMYLOID_PRECURSOR_PROTEIN_CATABOLIC_PROCESS	25	0.676165	1.61696	0.0206311	0.180792	1	518	tags=12%, list=3%, signal=12%
GO_SARCOPLASM	66	0.581781	1.61647	0.00752075	0.181292	1	324	tags=8%, list=2%, signal=8%
GO_ASPARTIC_ENDOPEPTIDASE_ACTIVITY_INTRAMEMBRANE_CLEAVING	6	0.897306	1.61497	0.014756	0.184037	1	52	tags=17%, list=0%, signal=17%
GO_PROTEIN_UFMYLATION	6	0.896186	1.61375	0.0108128	0.186123	1	1215	tags=83%, list=8%, signal=91%
GO_ENDOPLASMIC_RETICULUM_CALCIUM_ION_HOMEOSTASIS	21	0.693859	1.61289	0.0228087	0.187523	1	1665	tags=38%, list=11%, signal=43%
GO_ENDOCYTIC_VESICLE_MEMBRANE	138	0.526562	1.61176	0.0025641	0.189512	1	1267	tags=22%, list=8%, signal=24%
GO_PROTEASOME_CORE_COMPLEX_BETA_SUBUNIT_COMPLEX	11	0.797851	1.61018	0.0199301	0.192499	1	2187	tags=73%, list=14%, signal=85%
GO_TRANSITION_METAL_ION_TRANSPORT	105	0.548408	1.60997	0.00458826	0.192436	1	2205	tags=27%, list=14%, signal=31%
GO_ER_ASSOCIATED_MISFOLDED_PROTEIN_CATABOLIC_PROCESS	11	0.791232	1.60923	0.0213885	0.193551	1	645	tags=45%, list=4%, signal=47%
GO_REGULATION_OF_ER_ASSOCIATED_UBIQUITIN_DEPENDENT_PROTEIN_CATABOLIC_PROCESS	8	0.834378	1.6091	0.0217066	0.193301	1	1862	tags=50%, list=12%, signal=57%
GO_CELL_ACTIVATION_INVOLVED_IN_IMMUNE_RESPONSE	561	0.488486	1.60851	0	0.194063	1	2344	tags=27%, list=15%, signal=31%
GO_MHC_CLASS_I_PEPTIDE_LOADING_COMPLEX	5	0.930885	1.60768	0.00807071	0.195366	1	800	tags=80%, list=5%, signal=84%
GO_REGULATION_OF_TRANSLATION_IN_RESPONSE_TO_STRESS	17	0.724592	1.60753	0.0270994	0.195172	1	370	tags=18%, list=2%, signal=18%
GO_RESPONSE_TO_MANGANESE_ION	14	0.747215	1.60661	0.0267083	0.196681	1	1600	tags=36%, list=11%, signal=40%
GO_TRICARBOXYLIC_ACID_METABOLIC_PROCESS	11	0.784092	1.60611	0.0280241	0.197282	1	492	tags=27%, list=3%, signal=28%
GO_GOLGI_RIBBON_FORMATION	12	0.777133	1.60582	0.0273925	0.19741	1	2378	tags=58%, list=16%, signal=69%
GO_PROTEIN_HYDROXYLATION	26	0.67151	1.6057	0.01794	0.197114	1	962	tags=27%, list=6%, signal=29%
GO_CELLULAR_HOMEOSTASIS	721	0.484781	1.60525	0	0.197554	1	1916	tags=19%, list=13%, signal=21%
GO_VESICLE_LUMEN	269	0.501842	1.60417	0.000635	0.199485	1	2226	tags=28%, list=15%, signal=32%
GO_ASPARTIC_TYPE_PEPTIDASE_ACTIVITY	17	0.717376	1.60243	0.0259222	0.202912	1	463	tags=12%, list=3%, signal=12%
GO_AUTOPHAGOSOME_MATURATION	34	0.631925	1.60222	0.0207845	0.202838	1	3303	tags=56%, list=22%, signal=71%
GO_TUMOR_NECROSIS_FACTOR_MEDIATED_SIGNALING_PATHWAY	143	0.524077	1.60148	0.00161775	0.203931	1	3858	tags=47%, list=25%, signal=62%
GO_ATPASE_BINDING	68	0.568848	1.60041	0.011041	0.205877	1	2223	tags=32%, list=15%, signal=38%
GO_COMPLEMENT_COMPONENT_C1Q_BINDING	5	0.914064	1.59863	0.0146303	0.209389	1	68	tags=20%, list=0%, signal=20%
GO_PROTEIN_HEXAMERIZATION	12	0.766789	1.59839	0.0229531	0.209367	1	212	tags=25%, list=1%, signal=25%
GO_MHC_CLASS_I_PROTEIN_COMPLEX	8	0.843691	1.59782	0.0163374	0.210167	1	1691	tags=88%, list=11%, signal=98%
GO_SEQUESTERING_OF_CALCIUM_ION	95	0.545248	1.59751	0.00486973	0.210316	1	328	tags=8%, list=2%, signal=9%
GO_ANGIOGENESIS_INVOLVED_IN_WOUND_HEALING	16	0.723321	1.59732	0.0295898	0.210149	1	0	tags=6%, list=0%, signal=6%
GO_INDUCTION_OF_POSITIVE_CHEMOTAXIS	9	0.816257	1.59599	0.0202847	0.21272	1	1107	tags=33%, list=7%, signal=36%
GO_LOW_DENSITY_LIPOPROTEIN_PARTICLE_RECEPTOR_BINDING	16	0.7304	1.59576	0.0297958	0.212671	1	1057	tags=31%, list=7%, signal=34%
GO_POSITIVE_REGULATION_OF_LEUKOCYTE_DEGRANULATION	17	0.711352	1.59575	0.0244144	0.21211	1	1691	tags=41%, list=11%, signal=46%
GO_PEPTIDYL_LYSINE_HYDROXYLATION	8	0.832776	1.59556	0.0219459	0.21198	1	2486	tags=75%, list=16%, signal=90%
GO_TERTIARY_GRANULE_MEMBRANE	56	0.589626	1.59513	0.0107411	0.212442	1	2273	tags=32%, list=15%, signal=38%
GO_ARF_PROTEIN_SIGNAL_TRANSDUCTION	18	0.7146	1.59445	0.0273566	0.213503	1	1723	tags=44%, list=11%, signal=50%
GO_MEMBRANE_FUSION	122	0.531606	1.59444	0.00304807	0.212961	1	2114	tags=28%, list=14%, signal=32%
GO_PEPTIDE_CATABOLIC_PROCESS	27	0.656642	1.59415	0.0190652	0.213071	1	607	tags=22%, list=4%, signal=23%
GO_ISOCITRATE_METABOLIC_PROCESS	5	0.913197	1.59319	0.0140132	0.214733	1	492	tags=60%, list=3%, signal=62%
GO_LEUKOCYTE_MEDIATED_IMMUNITY	624	0.481742	1.59264	0	0.215486	1	2157	tags=25%, list=14%, signal=27%
GO_LIPOPROTEIN_PARTICLE_RECEPTOR_BINDING	19	0.706135	1.59177	0.0262902	0.217011	1	1057	tags=26%, list=7%, signal=28%
GO_MITOCHONDRIAL_RESPIRATORY_CHAIN_COMPLEX_ASSEMBLY	94	0.547776	1.59049	0.00621891	0.219484	1	3762	tags=50%, list=25%, signal=66%
GO_PROTON_TRANSPORTING_TWO_SECTOR_ATPASE_COMPLEX_CATALYTIC_DOMAIN	11	0.782836	1.59037	0.0254507	0.219177	1	2162	tags=73%, list=14%, signal=85%
GO_RESPONSE_TO_MISFOLDED_PROTEIN	23	0.670641	1.58994	0.0284731	0.21962	1	2676	tags=57%, list=18%, signal=68%
GO_LIVER_MORPHOGENESIS	14	0.7349	1.58983	0.0344357	0.219287	1	0	tags=7%, list=0%, signal=7%
GO_BILE_ACID_BIOSYNTHETIC_PROCESS	26	0.660796	1.58926	0.0254758	0.220061	1	1629	tags=27%, list=11%, signal=30%
GO_NEGATIVE_REGULATION_OF_COAGULATION	39	0.617183	1.5888	0.0195066	0.220583	1	461	tags=10%, list=3%, signal=11%
GO_INTRAMOLECULAR_OXIDOREDUCTASE_ACTIVITY_TRANSPOSING_C_C_BONDS	10	0.793252	1.58798	0.0329395	0.221956	1	1838	tags=60%, list=12%, signal=68%
GO_ORGANOPHOSPHATE_ESTER_TRANSMEMBRANE_TRANSPORTER_ACTIVITY	23	0.68049	1.58774	0.0256005	0.221983	1	1932	tags=30%, list=13%, signal=35%
GO_HEAT_SHOCK_PROTEIN_BINDING	109	0.530865	1.58606	0.00286601	0.225457	1	1672	tags=18%, list=11%, signal=20%
GO_REGULATION_OF_TRANSLATIONAL_INITIATION_BY_EIF2_ALPHA_PHOSPHORYLATION	9	0.803849	1.58551	0.0373295	0.226204	1	107	tags=22%, list=1%, signal=22%
GO_PROTEIN_TARGETING_TO_MITOCHONDRION	94	0.54601	1.58525	0.00828258	0.226248	1	2373	tags=34%, list=16%, signal=40%
GO_PERINUCLEAR_ENDOPLASMIC_RETICULUM	18	0.703777	1.5849	0.0355987	0.226519	1	600	tags=17%, list=4%, signal=17%
GO_FC_EPSILON_RECEPTOR_SIGNALING_PATHWAY	104	0.534855	1.58487	0.00486145	0.226016	1	1987	tags=38%, list=13%, signal=43%
GO_NATURAL_KILLER_CELL_DEGRANULATION	7	0.848269	1.58456	0.0250374	0.226171	1	2003	tags=86%, list=13%, signal=99%
GO_LAMELLAR_BODY	9	0.809328	1.58312	0.0313401	0.229081	1	897	tags=33%, list=6%, signal=35%
GO_AUTOPHAGOSOME	79	0.552953	1.582	0.00912779	0.231231	1	1573	tags=30%, list=10%, signal=34%
GO_POSITIVE_REGULATION_OF_PHOSPHOLIPASE_ACTIVITY	35	0.62769	1.58185	0.0200698	0.231002	1	795	tags=14%, list=5%, signal=15%
GO_CELLULAR_AMINO_ACID_METABOLIC_PROCESS	257	0.494429	1.58144	0.000858	0.231421	1	3365	tags=40%, list=22%, signal=50%
GO_NEGATIVE_REGULATION_OF_AMINE_TRANSPORT	10	0.79612	1.58084	0.0259179	0.232288	1	1084	tags=20%, list=7%, signal=22%
GO_POSITIVE_REGULATION_OF_TRANSCRIPTION_FROM_RNA_POLYMERASE_II_PROMOTER_INVOLVED_IN_CELLULAR_RESPONSE_TO_CHEMICAL_STIMULUS	17	0.70971	1.57951	0.0232711	0.234999	1	370	tags=18%, list=2%, signal=18%
GO_NUCLEOTIDE_TRANSPORT	20	0.690526	1.57796	0.0263496	0.238195	1	1932	tags=30%, list=13%, signal=34%
GO_MEMBRANE_ORGANIZATION	682	0.475762	1.57771	0	0.238208	1	1817	tags=20%, list=12%, signal=21%
GO_ESTABLISHMENT_OF_GOLGI_LOCALIZATION	8	0.823272	1.57743	0.0260455	0.238321	1	34	tags=13%, list=0%, signal=13%
GO_INTERLEUKIN_6_SECRETION	26	0.660774	1.5771	0.0294665	0.23858	1	124	tags=8%, list=1%, signal=8%
GO_ISOCITRATE_DEHYDROGENASE_ACTIVITY	5	0.89912	1.5764	0.019436	0.239753	1	583	tags=60%, list=4%, signal=62%
GO_NEUTRAL_AMINO_ACID_TRANSMEMBRANE_TRANSPORTER_ACTIVITY	26	0.654424	1.57635	0.0318393	0.239277	1	2256	tags=50%, list=15%, signal=59%
GO_GLUCOSYLTRANSFERASE_ACTIVITY	14	0.74388	1.57521	0.0358957	0.24155	1	2408	tags=50%, list=16%, signal=59%
GO_RESPONSE_TO_INTERLEUKIN_12	42	0.606562	1.5751	0.0176421	0.241217	1	1926	tags=33%, list=13%, signal=38%
GO_PROTEIN_POLYUFMYLATION	5	0.89344	1.57413	0.0226923	0.243046	1	1215	tags=80%, list=8%, signal=87%
GO_ACYLGLYCEROL_HOMEOSTASIS	19	0.701269	1.5739	0.0292605	0.24303	1	0	tags=5%, list=0%, signal=5%
GO_FORMATION_OF_CYTOPLASMIC_TRANSLATION_INITIATION_COMPLEX	14	0.734172	1.5737	0.0295818	0.242962	1	2556	tags=71%, list=17%, signal=86%
GO_PROTON_EXPORTING_ATPASE_ACTIVITY	28	0.648957	1.57352	0.0257353	0.242838	1	2162	tags=50%, list=14%, signal=58%
GO_LATE_ENDOSOME_MEMBRANE	110	0.528552	1.57317	0.00527705	0.243117	1	2606	tags=37%, list=17%, signal=45%
GO_MATURE_B_CELL_DIFFERENTIATION_INVOLVED_IN_IMMUNE_RESPONSE	15	0.722324	1.57296	0.0316984	0.243033	1	333	tags=13%, list=2%, signal=14%
GO_REGULATION_OF_PROTEIN_GLYCOSYLATION	9	0.800924	1.57285	0.029454	0.24271	1	987	tags=44%, list=6%, signal=47%
GO_NUCLEOTIDE_TRANSMEMBRANE_TRANSPORTER_ACTIVITY	18	0.702653	1.5726	0.0323657	0.242735	1	1932	tags=33%, list=13%, signal=38%
GO_REGULATION_OF_HEPATOCYTE_PROLIFERATION	10	0.789687	1.57097	0.0285508	0.246263	1	0	tags=10%, list=0%, signal=10%
GO_SULFURIC_ESTER_HYDROLASE_ACTIVITY	11	0.770522	1.56982	0.0299897	0.248611	1	2208	tags=45%, list=14%, signal=53%
GO_NEGATIVE_REGULATION_OF_INTRACELLULAR_TRANSPORT	50	0.589921	1.56903	0.0157851	0.25004	1	1391	tags=24%, list=9%, signal=26%
GO_POSITIVE_REGULATION_OF_TRANSLATION_IN_RESPONSE_TO_STRESS	5	0.898585	1.56809	0.0229751	0.251837	1	26	tags=20%, list=0%, signal=20%
GO_AEROBIC_RESPIRATION	83	0.544808	1.56775	0.0100908	0.252106	1	2779	tags=36%, list=18%, signal=44%
GO_MITOCHONDRIAL_RESPIRATORY_CHAIN_COMPLEX_I	48	0.588523	1.56732	0.0206725	0.252582	1	3762	tags=58%, list=25%, signal=77%
GO_RESPIRATORY_BURST_INVOLVED_IN_DEFENSE_RESPONSE	8	0.820693	1.56678	0.0332967	0.253368	1	1227	tags=50%, list=8%, signal=54%
GO_LOW_DENSITY_LIPOPROTEIN_RECEPTOR_PARTICLE_METABOLIC_PROCESS	20	0.687899	1.56588	0.0357599	0.255071	1	2247	tags=45%, list=15%, signal=53%
GO_SERINE_HYDROLASE_ACTIVITY	101	0.530941	1.56585	0.00806452	0.254551	1	2323	tags=24%, list=15%, signal=28%
GO_MAST_CELL_MEDIATED_IMMUNITY	36	0.617399	1.56515	0.0225873	0.255784	1	1363	tags=28%, list=9%, signal=30%
GO_TRANSITION_METAL_ION_HOMEOSTASIS	110	0.523408	1.56495	0.00629388	0.255707	1	1889	tags=25%, list=12%, signal=29%
GO_INTRACELLULAR_STEROL_TRANSPORT	18	0.70069	1.56428	0.0410596	0.256832	1	2511	tags=61%, list=16%, signal=73%
GO_INTERLEUKIN_8_SECRETION	21	0.676679	1.56427	0.0364634	0.256233	1	1261	tags=24%, list=8%, signal=26%
GO_LYTIC_VACUOLE_ORGANIZATION	54	0.575716	1.56413	0.0180971	0.255977	1	2578	tags=39%, list=17%, signal=47%
GO_CELLULAR_PROTEIN_CATABOLIC_PROCESS	677	0.472305	1.56367	0	0.256571	1	2021	tags=23%, list=13%, signal=26%
GO_T_CELL_RECEPTOR_COMPLEX	16	0.712894	1.56357	0.038206	0.256237	1	3405	tags=69%, list=22%, signal=88%
GO_FATTY_ACID_DERIVATIVE_BINDING	23	0.659373	1.56313	0.0338658	0.256741	1	1559	tags=35%, list=10%, signal=39%
GO_PROCESS_UTILIZING_AUTOPHAGIC_MECHANISM	435	0.475675	1.56231	0.000204	0.258282	1	2213	tags=28%, list=15%, signal=32%
GO_EXTRINSIC_COMPONENT_OF_ORGANELLE_MEMBRANE	42	0.599965	1.56175	0.0268188	0.259125	1	1888	tags=26%, list=12%, signal=30%
GO_ORGANELLE_FUSION	109	0.526881	1.56165	0.00688182	0.258794	1	2565	tags=29%, list=17%, signal=35%
GO_POSITIVE_REGULATION_OF_B_CELL_DIFFERENTIATION	11	0.764499	1.56141	0.0378571	0.258801	1	1094	tags=27%, list=7%, signal=29%
GO_POSITIVE_REGULATION_OF_HEAT_GENERATION	8	0.810122	1.55987	0.0360958	0.262181	1	110	tags=13%, list=1%, signal=13%
GO_CELLULAR_RESPONSE_TO_STEROL	17	0.7017	1.55911	0.0433751	0.263523	1	1378	tags=35%, list=9%, signal=39%
GO_REGULATION_OF_LEUKOCYTE_DEGRANULATION	33	0.617566	1.55792	0.0285544	0.265978	1	1691	tags=33%, list=11%, signal=37%
GO_OXIDOREDUCTASE_ACTIVITY_ACTING_ON_A_SULFUR_GROUP_OF_DONORS_DISULFIDE_AS_ACCEPTOR	9	0.792799	1.55685	0.0408759	0.26822	1	123	tags=22%, list=1%, signal=22%
GO_PROTEIN_LIPID_COMPLEX_SUBUNIT_ORGANIZATION	33	0.621227	1.55622	0.028043	0.269266	1	763	tags=12%, list=5%, signal=13%
GO_PROTEIN_DISULFIDE_OXIDOREDUCTASE_ACTIVITY	20	0.685507	1.55609	0.0344262	0.268974	1	2801	tags=55%, list=18%, signal=67%
GO_INTRAMOLECULAR_TRANSFERASE_ACTIVITY	25	0.653883	1.55605	0.0309531	0.268464	1	1569	tags=24%, list=10%, signal=27%
GO_EXTERNAL_SIDE_OF_PLASMA_MEMBRANE	233	0.48838	1.55522	0.00237735	0.270018	1	1014	tags=14%, list=7%, signal=14%
GO_PROCOLLAGEN_PROLINE_4_DIOXYGENASE_ACTIVITY	5	0.891586	1.55448	0.0271739	0.271386	1	42	tags=20%, list=0%, signal=20%
GO_NEGATIVE_REGULATION_OF_AMINO_ACID_TRANSPORT	7	0.834874	1.5521	0.0332442	0.277112	1	1084	tags=29%, list=7%, signal=31%
GO_PROTEASE_BINDING	99	0.52971	1.55045	0.00930688	0.281	1	1766	tags=23%, list=12%, signal=26%
GO_TYPE_I_TRANSFORMING_GROWTH_FACTOR_BETA_RECEPTOR_BINDING	10	0.778382	1.54965	0.04209	0.28255	1	6	tags=10%, list=0%, signal=10%
GO_NEGATIVE_REGULATION_OF_ESTABLISHMENT_OF_PROTEIN_LOCALIZATION	134	0.510172	1.54956	0.0046729	0.282134	1	1391	tags=17%, list=9%, signal=19%
GO_STRUCTURAL_CONSTITUENT_OF_EPIDERMIS	10	0.765746	1.54949	0.0476703	0.281687	1	2382	tags=50%, list=16%, signal=59%
GO_PROTEIN_LIPID_COMPLEX	26	0.639509	1.54932	0.0347309	0.281505	1	756	tags=12%, list=5%, signal=12%
GO_CELLULAR_RESPONSE_TO_STARVATION	129	0.513013	1.54881	0.00469704	0.282263	1	1992	tags=22%, list=13%, signal=26%
GO_PH_REDUCTION	48	0.583468	1.54843	0.024735	0.282645	1	3049	tags=44%, list=20%, signal=55%
GO_ATP_DEPENDENT_PEPTIDASE_ACTIVITY	5	0.893138	1.54822	0.0258288	0.282564	1	1111	tags=60%, list=7%, signal=65%
GO_RESPONSE_TO_STEROL_DEPLETION	11	0.752617	1.5479	0.0413372	0.282755	1	2320	tags=64%, list=15%, signal=75%
GO_FATTY_ACID_HOMEOSTASIS	12	0.746876	1.54762	0.042747	0.282859	1	0	tags=8%, list=0%, signal=8%
GO_NEGATIVE_REGULATION_OF_MACROPHAGE_ACTIVATION	6	0.855971	1.5476	0.0384763	0.282282	1	1137	tags=50%, list=7%, signal=54%
GO_INTERLEUKIN_23_MEDIATED_SIGNALING_PATHWAY	6	0.847576	1.54725	0.0386973	0.282606	1	42	tags=17%, list=0%, signal=17%
GO_ANTIGEN_BINDING	42	0.589823	1.5463	0.0296744	0.284526	1	1936	tags=31%, list=13%, signal=35%
GO_POST_GOLGI_VESICLE_MEDIATED_TRANSPORT	96	0.527626	1.5456	0.00984494	0.285841	1	2314	tags=29%, list=15%, signal=34%
GO_GOLGI_TRANSPORT_COMPLEX	12	0.744393	1.5451	0.0408163	0.286615	1	792	tags=33%, list=5%, signal=35%
GO_LYSOSOME_LOCALIZATION	55	0.573913	1.54443	0.0195646	0.287798	1	2065	tags=31%, list=14%, signal=36%
GO_FATTY_ACID_BETA_OXIDATION_USING_ACYL_COA_OXIDASE	13	0.731189	1.54434	0.0482925	0.287423	1	1629	tags=46%, list=11%, signal=52%
GO_REGULATION_OF_PERK_MEDIATED_UNFOLDED_PROTEIN_RESPONSE	8	0.803818	1.54353	0.0438436	0.28904	1	1253	tags=25%, list=8%, signal=27%
GO_POSITIVE_REGULATION_OF_TRANSCRIPTION_FROM_RNA_POLYMERASE_II_PROMOTER_IN_RESPONSE_TO_ENDOPLASMIC_RETICULUM_STRESS	11	0.757573	1.54309	0.0546793	0.289565	1	839	tags=36%, list=6%, signal=38%
GO_REGULATION_OF_VESICLE_TARGETING_TO_FROM_OR_WITHIN_GOLGI	5	0.892859	1.54276	0.0246533	0.289818	1	960	tags=60%, list=6%, signal=64%
GO_DIVALENT_INORGANIC_CATION_HOMEOSTASIS	332	0.477215	1.54272	0.00104384	0.289302	1	1804	tags=16%, list=12%, signal=18%
GO_REGULATION_OF_LIPOPOLYSACCHARIDE_MEDIATED_SIGNALING_PATHWAY	16	0.707742	1.54251	0.0377486	0.289274	1	1766	tags=25%, list=12%, signal=28%
GO_PROTEASOME_REGULATORY_PARTICLE_LID_SUBCOMPLEX	7	0.83074	1.5424	0.0390711	0.288955	1	2584	tags=100%, list=17%, signal=120%
GO_NATURAL_KILLER_CELL_ACTIVATION_INVOLVED_IN_IMMUNE_RESPONSE	10	0.765522	1.54205	0.0540044	0.289309	1	2003	tags=60%, list=13%, signal=69%
GO_CALCIUM_ION_BINDING	505	0.46784	1.54123	0	0.290911	1	1662	tags=13%, list=11%, signal=14%
GO_EUKARYOTIC_48S_PREINITIATION_COMPLEX	15	0.704175	1.54037	0.0451656	0.292616	1	2556	tags=67%, list=17%, signal=80%
GO_MONOSACCHARIDE_BINDING	59	0.562043	1.5402	0.0174742	0.292451	1	2233	tags=27%, list=15%, signal=32%
GO_CELLULAR_RESPONSE_TO_LITHIUM_ION	9	0.783708	1.54017	0.0476534	0.291901	1	1054	tags=33%, list=7%, signal=36%
GO_CYTOSOLIC_PROTEASOME_COMPLEX	9	0.787962	1.53929	0.0459519	0.293673	1	997	tags=44%, list=7%, signal=48%
GO_PROTEASOME_REGULATORY_PARTICLE_BASE_SUBCOMPLEX	12	0.742197	1.53928	0.0430823	0.293095	1	684	tags=33%, list=4%, signal=35%
GO_MITOCHONDRIAL_ELECTRON_TRANSPORT_NADH_TO_UBIQUINONE	51	0.573491	1.53869	0.0241096	0.294049	1	3762	tags=55%, list=25%, signal=73%
GO_REGULATION_OF_DNA_TEMPLATED_TRANSCRIPTION_IN_RESPONSE_TO_STRESS	117	0.51133	1.53855	0.00783104	0.293829	1	2187	tags=33%, list=14%, signal=39%
GO_POST_TRANSLATIONAL_PROTEIN_MODIFICATION	316	0.476963	1.53854	0	0.293238	1	1987	tags=22%, list=13%, signal=24%
GO_RETROGRADE_TRANSPORT_ENDOSOME_TO_GOLGI	74	0.546046	1.53817	0.0141243	0.293608	1	2051	tags=28%, list=13%, signal=33%
GO_ENDOLYSOSOME	17	0.69334	1.53781	0.0441472	0.293974	1	756	tags=29%, list=5%, signal=31%
GO_PROTEIN_KINASE_A_REGULATORY_SUBUNIT_BINDING	17	0.700281	1.53739	0.0407555	0.29451	1	987	tags=35%, list=6%, signal=38%
GO_POSITIVE_REGULATION_OF_MHC_CLASS_II_BIOSYNTHETIC_PROCESS	5	0.885827	1.53718	0.0396306	0.294427	1	0	tags=20%, list=0%, signal=20%
GO_UDP_N_ACETYLGLUCOSAMINE_BIOSYNTHETIC_PROCESS	11	0.750847	1.53509	0.0484489	0.299396	1	313	tags=27%, list=2%, signal=28%
GO_ACTIVATION_OF_PHOSPHOLIPASE_D_ACTIVITY	5	0.877344	1.53441	0.0346627	0.300679	1	256	tags=40%, list=2%, signal=41%
GO_TRANSMEMBRANE_TRANSPORT	1174	0.459881	1.53428	0	0.300373	1	2294	tags=22%, list=15%, signal=24%
GO_VOLTAGE_GATED_CALCIUM_CHANNEL_COMPLEX	32	0.617414	1.53383	0.0320475	0.300983	1	6	tags=3%, list=0%, signal=3%
GO_MHC_CLASS_II_BIOSYNTHETIC_PROCESS	8	0.803149	1.53306	0.0476012	0.302504	1	867	tags=25%, list=6%, signal=26%
GO_ATP_HYDROLYSIS_COUPLED_CATION_TRANSMEMBRANE_TRANSPORT	42	0.588251	1.53294	0.0242185	0.302197	1	2162	tags=38%, list=14%, signal=44%
GO_WATER_SOLUBLE_VITAMIN_BIOSYNTHETIC_PROCESS	8	0.806698	1.53247	0.0420783	0.302862	1	2212	tags=63%, list=15%, signal=73%
GO_PROCOLLAGEN_PROLINE_DIOXYGENASE_ACTIVITY	8	0.80343	1.53221	0.0520719	0.302954	1	601	tags=25%, list=4%, signal=26%
GO_POSITIVE_REGULATION_OF_PEPTIDE_SECRETION	185	0.491043	1.53167	0.00331272	0.30382	1	1600	tags=16%, list=11%, signal=17%
GO_RESPIRATORY_CHAIN_COMPLEX	78	0.538275	1.53162	0.0182788	0.303315	1	3762	tags=53%, list=25%, signal=69%
GO_LIPOPEPTIDE_BINDING	10	0.759686	1.53153	0.0524049	0.302959	1	491	tags=30%, list=3%, signal=31%
GO_KERATAN_SULFATE_CATABOLIC_PROCESS	8	0.795026	1.53149	0.0512821	0.302427	1	2208	tags=63%, list=14%, signal=73%
GO_SIDE_OF_MEMBRANE	393	0.467981	1.53102	0.000206	0.303108	1	1843	tags=18%, list=12%, signal=20%
GO_GROWTH_INVOLVED_IN_SYMBIOTIC_INTERACTION	7	0.82217	1.53093	0.0445115	0.30272	1	200	tags=14%, list=1%, signal=14%
GO_FATTY_ACID_SYNTHASE_ACTIVITY	9	0.787376	1.53087	0.04264	0.302283	1	1315	tags=33%, list=9%, signal=36%
GO_REGULATION_OF_PLATELET_ACTIVATION	22	0.657177	1.53078	0.0428616	0.301938	1	711	tags=14%, list=5%, signal=14%
GO_ACTIVATION_OF_CYSTEINE_TYPE_ENDOPEPTIDASE_ACTIVITY	13	0.722737	1.53037	0.0447026	0.302441	1	1665	tags=46%, list=11%, signal=52%
GO_NEGATIVE_REGULATION_OF_PLATELET_ACTIVATION	13	0.729022	1.52964	0.0511742	0.303818	1	461	tags=15%, list=3%, signal=16%
GO_SULFUR_AMINO_ACID_TRANSMEMBRANE_TRANSPORTER_ACTIVITY	6	0.841396	1.52956	0.0441518	0.303408	1	356	tags=33%, list=2%, signal=34%
GO_REACTIVE_NITROGEN_SPECIES_METABOLIC_PROCESS	6	0.847254	1.52951	0.0368381	0.302933	1	61	tags=17%, list=0%, signal=17%
GO_PROTON_TRANSMEMBRANE_TRANSPORTER_ACTIVITY	98	0.522099	1.52928	0.0134639	0.302929	1	2879	tags=36%, list=19%, signal=44%
GO_ACTIVATION_OF_CYSTEINE_TYPE_ENDOPEPTIDASE_ACTIVITY_INVOLVED_IN_APOPTOTIC_PROCESS	69	0.545915	1.52912	0.0156209	0.302754	1	1702	tags=26%, list=11%, signal=29%
GO_POSITIVE_REGULATION_OF_T_CELL_TOLERANCE_INDUCTION	5	0.873858	1.52886	0.0388954	0.302845	1	1014	tags=60%, list=7%, signal=64%
GO_ZYMOGEN_INHIBITION	7	0.814023	1.52801	0.0430351	0.304559	1	1312	tags=43%, list=9%, signal=47%
GO_PROTEIN_LOCALIZATION_TO_MEMBRANE	534	0.464459	1.52772	0	0.304735	1	2091	tags=18%, list=14%, signal=20%
GO_PROTEIN_CATABOLIC_PROCESS	794	0.45974	1.52765	0	0.304334	1	2021	tags=22%, list=13%, signal=24%
GO_REGULATION_OF_PROTEASOMAL_PROTEIN_CATABOLIC_PROCESS	169	0.492877	1.52743	0.00512935	0.304315	1	1627	tags=21%, list=11%, signal=24%
GO_REGULATION_OF_DEFENSE_RESPONSE_TO_VIRUS_BY_VIRUS	28	0.624444	1.52737	0.0388408	0.303853	1	2247	tags=43%, list=15%, signal=50%
GO_OXIDATIVE_PHOSPHORYLATION	116	0.511831	1.52693	0.00977587	0.304446	1	3250	tags=44%, list=21%, signal=55%
GO_PROTEIN_MATURATION_BY_IRON_SULFUR_CLUSTER_TRANSFER	11	0.749308	1.5265	0.0457103	0.304951	1	3242	tags=64%, list=21%, signal=81%
GO_S100_PROTEIN_BINDING	12	0.736806	1.52636	0.0508654	0.30473	1	1049	tags=33%, list=7%, signal=36%
GO_CELL_SURFACE	555	0.46244	1.52632	0	0.304254	1	1766	tags=14%, list=12%, signal=16%
GO_EPITHELIAL_CELL_MATURATION	13	0.729748	1.52558	0.051238	0.305685	1	0	tags=8%, list=0%, signal=8%
GO_HORMONE_BINDING	63	0.549087	1.52478	0.0223979	0.307289	1	950	tags=11%, list=6%, signal=12%
GO_INTEGRIN_BINDING	90	0.52318	1.52444	0.0156561	0.307635	1	1621	tags=20%, list=11%, signal=22%
GO_LIPOPOLYSACCHARIDE_MEDIATED_SIGNALING_PATHWAY	41	0.584799	1.5244	0.0318453	0.307139	1	1766	tags=20%, list=12%, signal=22%
GO_NEGATIVE_REGULATION_OF_CELLULAR_PROTEIN_LOCALIZATION	90	0.528806	1.52408	0.013882	0.307403	1	1377	tags=22%, list=9%, signal=24%
GO_LIPID_HOMEOSTASIS	98	0.518663	1.52386	0.0124878	0.307389	1	1871	tags=17%, list=12%, signal=20%
GO_AMYLOID_PRECURSOR_PROTEIN_METABOLIC_PROCESS	47	0.572877	1.52351	0.0308676	0.307743	1	1648	tags=19%, list=11%, signal=21%
GO_SYNAPTIC_VESICLE_BUDDING	8	0.797731	1.5235	0.0542692	0.307171	1	419	tags=25%, list=3%, signal=26%
GO_AMINOACYL_TRNA_SYNTHETASE_MULTIENZYME_COMPLEX	12	0.729362	1.52345	0.0561243	0.306698	1	2433	tags=58%, list=16%, signal=69%
GO_MITOCHONDRIAL_MEMBRANE_PART	192	0.483442	1.52314	0.00529217	0.30695	1	2779	tags=36%, list=18%, signal=43%
GO_RESPONSE_TO_INTERLEUKIN_17	7	0.818481	1.52298	0.0472087	0.30679	1	2115	tags=43%, list=14%, signal=50%
GO_ENDOLYSOSOME_MEMBRANE	12	0.739965	1.52279	0.0414345	0.306727	1	756	tags=33%, list=5%, signal=35%
GO_APOLIPOPROTEIN_BINDING	13	0.72173	1.52272	0.0521769	0.306295	1	1378	tags=31%, list=9%, signal=34%
GO_PEPTIDE_HORMONE_PROCESSING	19	0.664087	1.52136	0.0479947	0.309409	1	1482	tags=26%, list=10%, signal=29%
GO_ENERGY_COUPLED_PROTON_TRANSMEMBRANE_TRANSPORT_AGAINST_ELECTROCHEMICAL_GRADIENT	30	0.622148	1.52078	0.0386724	0.310379	1	2162	tags=43%, list=14%, signal=50%
GO_SEQUESTERING_OF_ZINC_ION	5	0.870083	1.52049	0.0357282	0.31057	1	419	tags=40%, list=3%, signal=41%
GO_CELL_SUBSTRATE_JUNCTION	362	0.466234	1.51978	0	0.31187	1	2213	tags=24%, list=15%, signal=27%
GO_UDP_GLYCOSYLTRANSFERASE_ACTIVITY	104	0.514527	1.51967	0.0101966	0.311594	1	2127	tags=28%, list=14%, signal=32%
GO_INTERLEUKIN_6_PRODUCTION	94	0.517671	1.51916	0.0149217	0.312385	1	1758	tags=14%, list=12%, signal=16%
GO_REGULATION_OF_PHOSPHOLIPASE_ACTIVITY	42	0.587356	1.51884	0.0301578	0.312642	1	835	tags=14%, list=5%, signal=15%
GO_L_ALANINE_TRANSPORT	7	0.807216	1.51812	0.0523969	0.314028	1	2256	tags=57%, list=15%, signal=67%
GO_MONOCARBOXYLIC_ACID_BIOSYNTHETIC_PROCESS	148	0.496678	1.51683	0.00824553	0.316944	1	2432	tags=23%, list=16%, signal=27%
GO_ARYLSULFATASE_ACTIVITY	7	0.816422	1.5165	0.0496323	0.317277	1	1462	tags=29%, list=10%, signal=32%
GO_CALCIUM_ION_TRANSMEMBRANE_TRANSPORTER_ACTIVITY	104	0.513494	1.51625	0.0129331	0.317329	1	1511	tags=12%, list=10%, signal=13%
GO_ENDOPLASMIC_RETICULUM_PALMITOYLTRANSFERASE_COMPLEX	8	0.793613	1.516	0.0574671	0.317399	1	1570	tags=63%, list=10%, signal=70%
GO_ORGANELLE_INHERITANCE	14	0.705122	1.51483	0.0589647	0.320059	1	2182	tags=57%, list=14%, signal=67%
GO_MULTICELLULAR_ORGANISM_AGING	24	0.642252	1.51437	0.0418488	0.32073	1	600	tags=17%, list=4%, signal=17%
GO_CELLULAR_TRANSITION_METAL_ION_HOMEOSTASIS	87	0.522681	1.51351	0.0168257	0.322514	1	1889	tags=26%, list=12%, signal=30%
GO_INTRACELLULAR_LIPID_TRANSPORT	34	0.598377	1.51323	0.0356617	0.322702	1	2643	tags=47%, list=17%, signal=57%
GO_NEGATIVE_REGULATION_OF_CELLULAR_PROTEIN_CATABOLIC_PROCESS	75	0.534118	1.51306	0.0247008	0.322543	1	2129	tags=29%, list=14%, signal=34%
GO_T_CELL_MEDIATED_CYTOTOXICITY	42	0.578153	1.51246	0.0333523	0.323605	1	1936	tags=36%, list=13%, signal=41%
GO_FATTY_ACID_BETA_OXIDATION_USING_ACYL_COA_DEHYDROGENASE	11	0.742995	1.51148	0.0597227	0.325707	1	1499	tags=27%, list=10%, signal=30%
GO_EXOCYTIC_VESICLE	162	0.487813	1.51099	0.00588368	0.326433	1	2721	tags=27%, list=18%, signal=33%
GO_CHYLOMICRON_ASSEMBLY	6	0.827066	1.5108	0.0525131	0.326364	1	42	tags=17%, list=0%, signal=17%
GO_T_CELL_RECEPTOR_BINDING	7	0.812528	1.51061	0.0500379	0.326283	1	1817	tags=57%, list=12%, signal=65%
GO_GLUCURONOSYLTRANSFERASE_ACTIVITY	16	0.69329	1.50992	0.0500668	0.327586	1	918	tags=19%, list=6%, signal=20%
GO_TOXIN_TRANSPORT	34	0.59984	1.50972	0.0455493	0.327542	1	247	tags=12%, list=2%, signal=12%
GO_POSITIVE_REGULATION_OF_RESPONSE_TO_WOUNDING	47	0.571486	1.50918	0.0327869	0.328428	1	1227	tags=15%, list=8%, signal=16%
GO_ALANINE_TRANSMEMBRANE_TRANSPORTER_ACTIVITY	7	0.807216	1.50827	0.0565824	0.330284	1	2256	tags=57%, list=15%, signal=67%
GO_PRIMARY_ACTIVE_TRANSMEMBRANE_TRANSPORTER_ACTIVITY	98	0.513191	1.50805	0.018496	0.330287	1	2177	tags=29%, list=14%, signal=33%
GO_REGULATION_OF_HEAT_GENERATION	9	0.764596	1.50784	0.0615439	0.330288	1	110	tags=11%, list=1%, signal=11%
GO_HOST_CELL_CYTOPLASM	5	0.862261	1.50781	0.0445375	0.329776	1	16	tags=20%, list=0%, signal=20%
GO_CEREBELLAR_PURKINJE_CELL_LAYER_DEVELOPMENT	20	0.656705	1.50743	0.0524622	0.330224	1	1330	tags=30%, list=9%, signal=33%
GO_POSITIVE_REGULATION_OF_CELL_KILLING	49	0.568536	1.50704	0.0308848	0.330722	1	1138	tags=33%, list=7%, signal=35%
GO_CELLULAR_RESPONSE_TO_ALDEHYDE	5	0.873963	1.5068	0.0423795	0.330803	1	724	tags=60%, list=5%, signal=63%
GO_REGULATION_OF_LIPASE_ACTIVITY	62	0.544219	1.50678	0.0245512	0.330264	1	1482	tags=16%, list=10%, signal=18%
GO_PHOSPHOLIPASE_C_ACTIVITY	20	0.662435	1.50659	0.0531339	0.330201	1	156	tags=10%, list=1%, signal=10%
GO_EARLY_ENDOSOME_TO_GOLGI_TRANSPORT	7	0.80179	1.50652	0.0590176	0.329791	1	163	tags=29%, list=1%, signal=29%
GO_MODULATION_OF_GROWTH_OF_SYMBIONT_INVOLVED_IN_INTERACTION_WITH_HOST	6	0.833695	1.50621	0.0476371	0.330074	1	200	tags=17%, list=1%, signal=17%
GO_FC_RECEPTOR_SIGNALING_PATHWAY	163	0.485263	1.50583	0.00542986	0.330548	1	2197	tags=36%, list=14%, signal=42%
GO_POSITIVE_REGULATION_OF_LIPASE_ACTIVITY	43	0.574401	1.50517	0.0301324	0.331795	1	795	tags=12%, list=5%, signal=12%
GO_HSP70_PROTEIN_BINDING	36	0.5924	1.50511	0.0443993	0.331392	1	1434	tags=19%, list=9%, signal=21%
GO_LOW_DENSITY_LIPOPROTEIN_PARTICLE	10	0.750765	1.50507	0.0605518	0.330902	1	756	tags=20%, list=5%, signal=21%
GO_LIPOPROTEIN_TRANSPORTER_ACTIVITY	5	0.868182	1.50479	0.0386568	0.33109	1	145	tags=20%, list=1%, signal=20%
GO_EUKARYOTIC_TRANSLATION_INITIATION_FACTOR_3_COMPLEX	16	0.690924	1.50451	0.0530379	0.331308	1	2556	tags=63%, list=17%, signal=75%
GO_JUXTAPARANODE_REGION_OF_AXON	8	0.791895	1.50303	0.0554549	0.334756	1	562	tags=25%, list=4%, signal=26%
GO_ANION_HOMEOSTASIS	46	0.568066	1.50294	0.0393788	0.334412	1	970	tags=9%, list=6%, signal=9%
GO_PATTERN_RECOGNITION_RECEPTOR_ACTIVITY	14	0.701185	1.50239	0.0612936	0.335383	1	170	tags=7%, list=1%, signal=7%
GO_CELLULAR_ION_HOMEOSTASIS	468	0.456579	1.50188	0.000203	0.336204	1	2003	tags=19%, list=13%, signal=21%
GO_CELLULAR_RESPIRATION	178	0.48383	1.50166	0.0082204	0.336238	1	2779	tags=35%, list=18%, signal=42%
GO_ANTIGEN_PROCESSING_AND_PRESENTATION_OF_LIPID_ANTIGEN_VIA_MHC_CLASS_IB	7	0.806666	1.50056	0.0500949	0.338687	1	491	tags=57%, list=3%, signal=59%
GO_REGULATION_OF_WOUND_HEALING	94	0.514304	1.50054	0.0230731	0.338135	1	1455	tags=13%, list=10%, signal=14%
GO_ER_UBIQUITIN_LIGASE_COMPLEX	5	0.870781	1.50009	0.0440945	0.338798	1	1079	tags=80%, list=7%, signal=86%
GO_LOW_DENSITY_LIPOPROTEIN_PARTICLE_CLEARANCE	26	0.626626	1.50001	0.0506485	0.338455	1	813	tags=31%, list=5%, signal=32%
GO_OXIDOREDUCTASE_ACTIVITY	598	0.454547	1.49985	0	0.338296	1	2801	tags=28%, list=18%, signal=32%
GO_ENDOCYTIC_VESICLE	242	0.472562	1.49903	0.00172339	0.339961	1	1391	tags=17%, list=9%, signal=19%
GO_PLATELET_DENSE_GRANULE_ORGANIZATION	7	0.803463	1.49901	0.0643208	0.339448	1	2675	tags=57%, list=18%, signal=69%
GO_ION_HOMEOSTASIS	580	0.452856	1.49782	0	0.342124	1	2003	tags=18%, list=13%, signal=20%
GO_RIBOSOME	218	0.472941	1.49753	0.00414304	0.342333	1	3154	tags=28%, list=21%, signal=35%
GO_NEGATIVE_REGULATION_OF_AUTOPHAGY	64	0.537225	1.49601	0.0274914	0.345999	1	2573	tags=34%, list=17%, signal=41%
GO_RESPONSE_TO_STARVATION	160	0.481621	1.49599	0.00858757	0.345459	1	1992	tags=21%, list=13%, signal=23%
GO_PLATELET_ACTIVATION	118	0.500291	1.49567	0.0129032	0.345751	1	1832	tags=23%, list=12%, signal=26%
GO_POSITIVE_REGULATION_OF_ER_ASSOCIATED_UBIQUITIN_DEPENDENT_PROTEIN_CATABOLIC_PROCESS	6	0.830806	1.49548	0.0527745	0.345688	1	1862	tags=50%, list=12%, signal=57%
GO_SREBP_SIGNALING_PATHWAY	9	0.761308	1.49536	0.0660617	0.345414	1	2320	tags=78%, list=15%, signal=92%
GO_CELLULAR_TRIGLYCERIDE_HOMEOSTASIS	5	0.856819	1.4948	0.0445219	0.346387	1	0	tags=20%, list=0%, signal=20%
GO_CYTIDYLYLTRANSFERASE_ACTIVITY	8	0.785015	1.49442	0.0579223	0.346834	1	1367	tags=38%, list=9%, signal=41%
GO_METAL_ION_HOMEOSTASIS	454	0.455446	1.49419	0.000409	0.346882	1	1889	tags=17%, list=12%, signal=19%
GO_MODIFICATION_DEPENDENT_MACROMOLECULE_CATABOLIC_PROCESS	559	0.450989	1.49361	0	0.3479	1	2021	tags=23%, list=13%, signal=25%
GO_TRANSLATION_PREINITIATION_COMPLEX	18	0.665083	1.49333	0.0534449	0.348067	1	2893	tags=61%, list=19%, signal=75%
GO_TRANSITION_METAL_ION_TRANSMEMBRANE_TRANSPORTER_ACTIVITY	34	0.596491	1.49302	0.0437978	0.348323	1	1161	tags=21%, list=8%, signal=22%
GO_ESTROGEN_BIOSYNTHETIC_PROCESS	11	0.728125	1.49264	0.0696765	0.348833	1	1230	tags=36%, list=8%, signal=40%
GO_REGULATION_OF_PROTEIN_FOLDING	10	0.747706	1.49192	0.0662323	0.350235	1	1311	tags=30%, list=9%, signal=33%
GO_UDP_GLUCOSYLTRANSFERASE_ACTIVITY	7	0.808005	1.49182	0.053239	0.349898	1	2122	tags=57%, list=14%, signal=66%
GO_ALPHA_LINOLENIC_ACID_METABOLIC_PROCESS	11	0.731167	1.49148	0.0700704	0.350275	1	2432	tags=64%, list=16%, signal=76%
GO_MHC_PROTEIN_BINDING	23	0.634283	1.49135	0.0565393	0.350036	1	882	tags=35%, list=6%, signal=37%
GO_CYTOPLASMIC_UBIQUITIN_LIGASE_COMPLEX	11	0.728244	1.49114	0.0676481	0.350014	1	1610	tags=45%, list=11%, signal=51%
GO_NEGATIVE_REGULATION_OF_PROTEASOMAL_PROTEIN_CATABOLIC_PROCESS	50	0.553318	1.48871	0.0403957	0.35626	1	2129	tags=32%, list=14%, signal=37%
GO_ESTRADIOL_17_BETA_DEHYDROGENASE_ACTIVITY	10	0.740011	1.48636	0.0733647	0.36223	1	1230	tags=40%, list=8%, signal=43%
GO_INTERLEUKIN_35_MEDIATED_SIGNALING_PATHWAY	8	0.784939	1.48627	0.0693789	0.361876	1	38	tags=13%, list=0%, signal=13%
GO_NEGATIVE_REGULATION_OF_RNA_POLYMERASE_II_REGULATORY_REGION_SEQUENCE_SPECIFIC_DNA_BINDING	5	0.855895	1.48619	0.0584416	0.361508	1	1487	tags=80%, list=10%, signal=89%
GO_ISOPRENOID_BIOSYNTHETIC_PROCESS	19	0.655621	1.48597	0.0600572	0.36152	1	2681	tags=53%, list=18%, signal=64%
GO_LIGASE_ACTIVITY_FORMING_CARBON_OXYGEN_BONDS	41	0.575271	1.48585	0.0400916	0.361256	1	2433	tags=41%, list=16%, signal=49%
GO_PROTEOGLYCAN_METABOLIC_PROCESS	55	0.54768	1.48576	0.0340971	0.360917	1	1372	tags=22%, list=9%, signal=24%
GO_RENAL_SODIUM_ION_TRANSPORT	6	0.821531	1.48522	0.0538899	0.361863	1	408	tags=17%, list=3%, signal=17%
GO_PROTON_TRANSPORTING_V_TYPE_ATPASE_V1_DOMAIN	9	0.763081	1.48379	0.0766917	0.365308	1	2162	tags=67%, list=14%, signal=78%
GO_INTERLEUKIN_27_MEDIATED_SIGNALING_PATHWAY	9	0.761362	1.48345	0.0683761	0.365645	1	38	tags=11%, list=0%, signal=11%
GO_CELLULAR_RESPONSE_TO_LIPOPROTEIN_PARTICLE_STIMULUS	22	0.634437	1.48336	0.0608974	0.365302	1	756	tags=27%, list=5%, signal=29%
GO_CHAPERONE_COFACTOR_DEPENDENT_PROTEIN_REFOLDING	29	0.603858	1.48318	0.0546663	0.365166	1	1707	tags=28%, list=11%, signal=31%
GO_ENDOPEPTIDASE_ACTIVATOR_ACTIVITY	6	0.822176	1.48276	0.0631068	0.365755	1	2584	tags=67%, list=17%, signal=80%
GO_CLATHRIN_BINDING	42	0.567387	1.48224	0.0412962	0.366634	1	1591	tags=33%, list=10%, signal=37%
GO_MAINTENANCE_OF_PROTEIN_LOCALIZATION_IN_ORGANELLE	38	0.581051	1.48189	0.0451258	0.367043	1	1377	tags=21%, list=9%, signal=23%
GO_CELLULAR_MACROMOLECULE_LOCALIZATION	1681	0.443035	1.48162	0	0.367188	1	1652	tags=16%, list=11%, signal=16%
GO_INTRINSIC_APOPTOTIC_SIGNALING_PATHWAY_IN_RESPONSE_TO_HYPOXIA	6	0.82098	1.48151	0.0658404	0.366905	1	1156	tags=33%, list=8%, signal=36%
GO_POSITIVE_REGULATION_OF_MYELOID_LEUKOCYTE_MEDIATED_IMMUNITY	23	0.627877	1.48149	0.0613536	0.366372	1	1133	tags=26%, list=7%, signal=28%
GO_PLASMA_LIPOPROTEIN_PARTICLE_CLEARANCE	42	0.572451	1.48136	0.0510845	0.366162	1	1057	tags=24%, list=7%, signal=26%
GO_HORMONE_ACTIVITY	53	0.547946	1.48011	0.0405813	0.369146	1	209	tags=4%, list=1%, signal=4%
GO_LOW_DENSITY_LIPOPROTEIN_PARTICLE_RECEPTOR_CATABOLIC_PROCESS	12	0.714434	1.47948	0.0709932	0.370335	1	1482	tags=42%, list=10%, signal=46%
GO_REGULATION_OF_RESTING_MEMBRANE_POTENTIAL	6	0.812657	1.47928	0.073524	0.37029	1	183	tags=17%, list=1%, signal=17%
GO_CELLULAR_CHEMICAL_HOMEOSTASIS	574	0.447456	1.47887	0.000202	0.370871	1	2003	tags=19%, list=13%, signal=21%
GO_INNATE_IMMUNE_RESPONSE_ACTIVATING_CELL_SURFACE_RECEPTOR_SIGNALING_PATHWAY	96	0.505896	1.4782	0.0243843	0.37219	1	1987	tags=31%, list=13%, signal=36%
GO_INORGANIC_ION_TRANSMEMBRANE_TRANSPORT	590	0.446246	1.47786	0	0.372561	1	2003	tags=16%, list=13%, signal=18%
GO_PROTEIN_LOCALIZATION_TO_GOLGI_APPARATUS	26	0.617451	1.47777	0.0574924	0.372195	1	974	tags=23%, list=6%, signal=25%
GO_POSITIVE_REGULATION_OF_TRANSCRIPTION_FROM_RNA_POLYMERASE_II_PROMOTER_IN_RESPONSE_TO_STRESS	30	0.601352	1.47768	0.0573695	0.371861	1	1622	tags=20%, list=11%, signal=22%
GO_TYPE_5_METABOTROPIC_GLUTAMATE_RECEPTOR_BINDING	5	0.842408	1.47719	0.0637544	0.372692	1	1648	tags=40%, list=11%, signal=45%
GO_CELLULAR_RESPONSE_TO_NITROGEN_STARVATION	10	0.72772	1.47703	0.0884892	0.372529	1	1542	tags=40%, list=10%, signal=44%
GO_OXYSTEROL_BINDING	5	0.843586	1.47692	0.0622155	0.372249	1	570	tags=40%, list=4%, signal=42%
GO_MACROAUTOPHAGY	272	0.463631	1.47691	0.00233694	0.37171	1	2211	tags=30%, list=15%, signal=34%
GO_ANTIGEN_RECEPTOR_MEDIATED_SIGNALING_PATHWAY	210	0.469323	1.47664	0.00610421	0.371842	1	2024	tags=26%, list=13%, signal=29%
GO_CHLORIDE_CHANNEL_ACTIVITY	41	0.574452	1.47627	0.0488627	0.372291	1	2074	tags=20%, list=14%, signal=23%
GO_NUCLEOTIDASE_ACTIVITY	12	0.712698	1.47564	0.0742574	0.373506	1	224	tags=17%, list=1%, signal=17%
GO_REGULATION_OF_MYELOID_LEUKOCYTE_MEDIATED_IMMUNITY	40	0.570498	1.47543	0.0526316	0.373498	1	1363	tags=25%, list=9%, signal=27%
GO_GLYCINE_TRANSMEMBRANE_TRANSPORTER_ACTIVITY	6	0.816348	1.47542	0.0593156	0.372953	1	1396	tags=50%, list=9%, signal=55%
GO_OXIDOREDUCTASE_ACTIVITY_ACTING_ON_NAD_P_H_QUINONE_OR_SIMILAR_COMPOUND_AS_ACCEPTOR	57	0.540607	1.4751	0.0415778	0.373262	1	3768	tags=49%, list=25%, signal=65%
GO_REGULATION_OF_ATP_BIOSYNTHETIC_PROCESS	11	0.721955	1.47499	0.0776353	0.372982	1	2268	tags=55%, list=15%, signal=64%
GO_ATP_SYNTHESIS_COUPLED_ELECTRON_TRANSPORT	91	0.507783	1.47496	0.0227554	0.372475	1	3250	tags=47%, list=21%, signal=60%
GO_TRIGLYCERIDE_RICH_PLASMA_LIPOPROTEIN_PARTICLE	13	0.698077	1.47457	0.0743915	0.372963	1	61	tags=8%, list=0%, signal=8%
GO_UDP_N_ACETYLGLUCOSAMINE_METABOLIC_PROCESS	6	0.824395	1.47435	0.0668439	0.373018	1	1950	tags=67%, list=13%, signal=76%
GO_AMYLOID_BETA_CLEARANCE_BY_TRANSCYTOSIS	7	0.799823	1.47412	0.0684172	0.373083	1	1057	tags=43%, list=7%, signal=46%
GO_OXIDOREDUCTASE_ACTIVITY_ACTING_ON_THE_ALDEHYDE_OR_OXO_GROUP_OF_DONORS_DISULFIDE_AS_ACCEPTOR	7	0.797068	1.47397	0.0686055	0.372893	1	1259	tags=57%, list=8%, signal=62%
GO_CYTOPLASMIC_TRANSLATIONAL_INITIATION	30	0.600821	1.4739	0.0532812	0.372498	1	2556	tags=53%, list=17%, signal=64%
GO_TRANSFORMING_GROWTH_FACTOR_BETA1_PRODUCTION	8	0.761981	1.47372	0.0797892	0.372418	1	2347	tags=38%, list=15%, signal=44%
GO_MAINTENANCE_OF_LOCATION	264	0.45854	1.47343	0.00466794	0.372667	1	1604	tags=16%, list=11%, signal=17%
GO_BILE_ACID_METABOLIC_PROCESS	34	0.587062	1.47263	0.0464222	0.374331	1	2408	tags=32%, list=16%, signal=38%
GO_NEGATIVE_REGULATION_OF_TRANSLATION_IN_RESPONSE_TO_STRESS	6	0.82163	1.47227	0.0595099	0.374758	1	370	tags=33%, list=2%, signal=34%
GO_SCF_DEPENDENT_PROTEASOMAL_UBIQUITIN_DEPENDENT_PROTEIN_CATABOLIC_PROCESS	85	0.515529	1.47199	0.0265931	0.374989	1	3633	tags=54%, list=24%, signal=71%
GO_CYTOKINE_SECRETION	146	0.480765	1.47184	0.0104457	0.374818	1	1051	tags=11%, list=7%, signal=12%
GO_POSITIVE_REGULATION_OF_SECRETION	285	0.458018	1.47081	0.00382247	0.377127	1	2355	tags=21%, list=15%, signal=24%
GO_REGULATION_OF_REACTIVE_OXYGEN_SPECIES_METABOLIC_PROCESS	77	0.515912	1.47063	0.0303571	0.377058	1	1743	tags=25%, list=11%, signal=28%
GO_REGULATION_OF_TRANSCRIPTION_FROM_RNA_POLYMERASE_II_PROMOTER_IN_RESPONSE_TO_HYPOXIA	74	0.51761	1.46951	0.0332141	0.379652	1	2187	tags=43%, list=14%, signal=50%
GO_METAL_ION_TRANSPORT	641	0.443659	1.46939	0.000202	0.379425	1	1707	tags=15%, list=11%, signal=16%
GO_POSITIVE_REGULATION_OF_ENDOPLASMIC_RETICULUM_UNFOLDED_PROTEIN_RESPONSE	11	0.725777	1.46922	0.0754581	0.379302	1	0	tags=9%, list=0%, signal=9%
GO_POSITIVE_REGULATION_OF_PROTEIN_GLYCOSYLATION	6	0.81727	1.46888	0.0697409	0.379703	1	987	tags=50%, list=6%, signal=53%
GO_POSITIVE_REGULATION_OF_VIRAL_ENTRY_INTO_HOST_CELL	8	0.763903	1.46878	0.0781541	0.379386	1	1448	tags=38%, list=10%, signal=41%
GO_AUTOPHAGY_OF_MITOCHONDRION	69	0.527463	1.46867	0.0307335	0.379111	1	1610	tags=28%, list=11%, signal=31%
GO_CORNIFICATION	50	0.545879	1.46839	0.0449986	0.379317	1	2382	tags=26%, list=16%, signal=31%
GO_COPPER_ION_HOMEOSTASIS	17	0.659418	1.46835	0.0728108	0.378868	1	2205	tags=47%, list=14%, signal=55%
GO_NEGATIVE_REGULATION_OF_CELLULAR_RESPONSE_TO_HYPOXIA	6	0.816053	1.46807	0.0618085	0.379111	1	1156	tags=33%, list=8%, signal=36%
GO_MITOCHONDRIA_ASSOCIATED_ENDOPLASMIC_RETICULUM_MEMBRANE	11	0.715849	1.46794	0.0794342	0.37888	1	38	tags=9%, list=0%, signal=9%
GO_REGULATION_OF_COAGULATION	56	0.541718	1.46768	0.0399464	0.379035	1	1455	tags=13%, list=10%, signal=14%
GO_TRANS_GOLGI_NETWORK_MEMBRANE	77	0.512234	1.4673	0.0330261	0.379519	1	2882	tags=34%, list=19%, signal=41%
GO_SYNAPTIC_TRANSMISSION_GLUTAMATERGIC	58	0.5361	1.46726	0.0446882	0.379062	1	2298	tags=22%, list=15%, signal=26%
GO_CELL_ACTIVATION	1064	0.441224	1.46671	0	0.380031	1	1834	tags=20%, list=12%, signal=21%
GO_GOLGI_TO_PLASMA_MEMBRANE_TRANSPORT	57	0.540074	1.46638	0.0416337	0.380397	1	2061	tags=23%, list=14%, signal=26%
GO_RESPONSE_TO_INTERLEUKIN_4	29	0.596668	1.4662	0.0630658	0.380358	1	352	tags=10%, list=2%, signal=11%
GO_3_OXO_ARACHIDOYL_COA_SYNTHASE_ACTIVITY	5	0.843204	1.46614	0.0571652	0.379963	1	1315	tags=40%, list=9%, signal=44%
GO_NK_T_CELL_DIFFERENTIATION	7	0.792591	1.46572	0.0768657	0.380561	1	795	tags=43%, list=5%, signal=45%
GO_ACYL_COA_DEHYDROGENASE_ACTIVITY	11	0.720861	1.46548	0.0765105	0.380675	1	3179	tags=64%, list=21%, signal=80%
GO_VITAMIN_B6_BINDING	42	0.563669	1.46492	0.0463801	0.381665	1	1882	tags=21%, list=12%, signal=24%
GO_ORGANELLE_LOCALIZATION	610	0.441287	1.46489	0	0.381183	1	1408	tags=17%, list=9%, signal=18%
GO_SULFUR_AMINO_ACID_TRANSPORT	6	0.8036	1.4646	0.0726383	0.381419	1	67	tags=17%, list=0%, signal=17%
GO_MITOCHONDRIAL_ACETYL_COA_BIOSYNTHETIC_PROCESS_FROM_PYRUVATE	6	0.817553	1.46457	0.0765766	0.380924	1	1259	tags=50%, list=8%, signal=54%
GO_NEGATIVE_REGULATION_OF_EPITHELIAL_CELL_PROLIFERATION_INVOLVED_IN_PROSTATE_GLAND_DEVELOPMENT	6	0.81876	1.4645	0.0689917	0.380569	1	2249	tags=67%, list=15%, signal=78%
GO_RAGULATOR_COMPLEX	6	0.810056	1.46423	0.0732601	0.380749	1	2809	tags=67%, list=18%, signal=82%
GO_AMYLOID_BETA_CLEARANCE_BY_CELLULAR_CATABOLIC_PROCESS	6	0.800072	1.46378	0.0790543	0.381439	1	756	tags=33%, list=5%, signal=35%
GO_REGULATION_OF_CELLULAR_KETONE_METABOLIC_PROCESS	112	0.489889	1.46372	0.0190069	0.381039	1	1992	tags=26%, list=13%, signal=30%
GO_SULFUR_COMPOUND_TRANSMEMBRANE_TRANSPORTER_ACTIVITY	29	0.597258	1.46364	0.0568389	0.380704	1	1912	tags=24%, list=13%, signal=28%
GO_ER_MEMBRANE_PROTEIN_COMPLEX	10	0.730951	1.46346	0.0777258	0.380646	1	1615	tags=50%, list=11%, signal=56%
GO_FATTY_ACID_ELONGATION_SATURATED_FATTY_ACID	5	0.843204	1.46341	0.0698758	0.380211	1	1315	tags=40%, list=9%, signal=44%
GO_REGULATION_OF_INTRACELLULAR_TRANSPORT	361	0.449043	1.46165	0.00144658	0.384512	1	1410	tags=19%, list=9%, signal=21%
GO_CYTOPLASMIC_MICROTUBULE	61	0.530975	1.46148	0.0445452	0.384423	1	1470	tags=20%, list=10%, signal=22%
GO_OXIDATION_REDUCTION_PROCESS	796	0.440759	1.46144	0	0.383958	1	2801	tags=27%, list=18%, signal=31%
GO_NEGATIVE_REGULATION_OF_PROTEOLYSIS_INVOLVED_IN_CELLULAR_PROTEIN_CATABOLIC_PROCESS	64	0.526467	1.46115	0.045057	0.384237	1	2129	tags=28%, list=14%, signal=33%
GO_REGULATION_OF_CELL_KILLING	64	0.528789	1.46112	0.0376603	0.383751	1	1138	tags=27%, list=7%, signal=29%
GO_NEGATIVE_REGULATION_OF_INTERLEUKIN_8_SECRETION	7	0.782279	1.461	0.0795835	0.383508	1	1051	tags=43%, list=7%, signal=46%
GO_IMMUNE_EFFECTOR_PROCESS	924	0.438827	1.46066	0	0.383901	1	2282	tags=23%, list=15%, signal=26%
GO_CELLULAR_RESPONSE_TO_INSULIN_STIMULUS	179	0.468739	1.46003	0.0080573	0.385117	1	2076	tags=23%, list=14%, signal=27%
GO_FATTY_ACYL_COA_BINDING	19	0.648152	1.45968	0.0691763	0.385539	1	1559	tags=37%, list=10%, signal=41%
GO_STEROID_BIOSYNTHETIC_PROCESS	146	0.473531	1.45954	0.0159744	0.385359	1	2326	tags=28%, list=15%, signal=33%
GO_MHC_CLASS_I_PROTEIN_BINDING	15	0.678852	1.45953	0.0801077	0.38483	1	852	tags=47%, list=6%, signal=49%
GO_REGULATION_OF_AUTOPHAGOSOME_MATURATION	10	0.722729	1.45925	0.0959542	0.385057	1	3091	tags=60%, list=20%, signal=75%
GO_3_PHOSPHOADENOSINE_5_PHOSPHOSULFATE_BIOSYNTHETIC_PROCESS	6	0.81084	1.45893	0.0745039	0.385372	1	2703	tags=67%, list=18%, signal=81%
GO_ANDROGEN_METABOLIC_PROCESS	8	0.755752	1.45877	0.0841509	0.385275	1	260	tags=25%, list=2%, signal=25%
GO_NEGATIVE_REGULATION_OF_ACUTE_INFLAMMATORY_RESPONSE	6	0.803903	1.4587	0.0878049	0.384914	1	1551	tags=33%, list=10%, signal=37%
GO_CALCIUM_DEPENDENT_PHOSPHOLIPID_BINDING	36	0.57965	1.45829	0.0550835	0.385541	1	1407	tags=19%, list=9%, signal=21%
GO_REGULATION_OF_LYSOSOMAL_LUMEN_PH	11	0.714166	1.45818	0.0864023	0.385266	1	1945	tags=55%, list=13%, signal=62%
GO_INTEGRAL_COMPONENT_OF_CYTOPLASMIC_SIDE_OF_ENDOPLASMIC_RETICULUM_MEMBRANE	5	0.839017	1.45774	0.0745247	0.385921	1	1364	tags=40%, list=9%, signal=44%
GO_GLYCOSIDE_CATABOLIC_PROCESS	8	0.757534	1.45761	0.0842066	0.38573	1	3607	tags=88%, list=24%, signal=115%
GO_T_CELL_MEDIATED_IMMUNITY	86	0.502771	1.45704	0.0279138	0.386767	1	1137	tags=19%, list=7%, signal=20%
GO_POSITIVE_REGULATION_OF_EXTRINSIC_APOPTOTIC_SIGNALING_PATHWAY	40	0.559479	1.45697	0.0562319	0.386422	1	1261	tags=20%, list=8%, signal=22%
GO_REGULATION_OF_AUTOPHAGY	284	0.452185	1.45672	0.00253111	0.386534	1	2213	tags=25%, list=15%, signal=29%
GO_SODIUM_ION_BINDING	8	0.760477	1.45564	0.0832722	0.389029	1	661	tags=25%, list=4%, signal=26%
GO_POSITIVE_REGULATION_OF_PROTEIN_MODIFICATION_BY_SMALL_PROTEIN_CONJUGATION_OR_REMOVAL	113	0.486393	1.45439	0.0284417	0.391867	1	1368	tags=20%, list=9%, signal=22%
GO_POSITIVE_REGULATION_OF_TORC1_SIGNALING	10	0.724695	1.45436	0.0912369	0.391375	1	1473	tags=30%, list=10%, signal=33%
GO_CATION_TRANSPORT	820	0.437748	1.45426	0	0.391112	1	1908	tags=17%, list=13%, signal=18%
GO_POSITIVE_REGULATION_OF_PROTEIN_CATABOLIC_PROCESS	189	0.462335	1.454	0.0109059	0.391292	1	1926	tags=22%, list=13%, signal=25%
GO_TRANS_GOLGI_NETWORK_TRANSPORT_VESICLE_MEMBRANE	12	0.705472	1.45377	0.0815554	0.391386	1	2734	tags=58%, list=18%, signal=71%
GO_PROTON_EXPORTING_ATPASE_ACTIVITY_PHOSPHORYLATIVE_MECHANISM	12	0.699881	1.45165	0.0882557	0.396808	1	1800	tags=50%, list=12%, signal=57%
GO_POSITIVE_REGULATION_OF_T_CELL_MEDIATED_IMMUNITY	39	0.56551	1.45131	0.0603349	0.397199	1	1137	tags=28%, list=7%, signal=30%
GO_GROWTH_HORMONE_SECRETION	10	0.730148	1.45112	0.0856531	0.397161	1	119	tags=20%, list=1%, signal=20%
GO_AMYLOID_PRECURSOR_PROTEIN_CATABOLIC_PROCESS	34	0.578296	1.45047	0.056309	0.398463	1	1648	tags=18%, list=11%, signal=20%
GO_NADH_DEHYDROGENASE_ACTIVITY	46	0.546959	1.44987	0.0529363	0.399603	1	3762	tags=54%, list=25%, signal=72%
GO_GLYCOLIPID_TRANSPORT	5	0.825041	1.44948	0.0729087	0.400116	1	1849	tags=60%, list=12%, signal=68%
GO_REGULATION_OF_CELLULAR_PROTEIN_CATABOLIC_PROCESS	223	0.457535	1.44924	0.00496975	0.400264	1	1485	tags=19%, list=10%, signal=21%
GO_GALACTOSE_CATABOLIC_PROCESS_VIA_UDP_GALACTOSE	5	0.82815	1.44918	0.0802139	0.399848	1	2184	tags=80%, list=14%, signal=93%
GO_TRANSMEMBRANE_TRANSPORTER_ACTIVITY	743	0.436886	1.4487	0	0.400626	1	2294	tags=20%, list=15%, signal=22%
GO_PROTEASOME_ACTIVATING_ATPASE_ACTIVITY	6	0.804743	1.44867	0.0892037	0.400154	1	508	tags=33%, list=3%, signal=34%
GO_TROPHOBLAST_CELL_MIGRATION	10	0.729079	1.44856	0.0825788	0.399909	1	949	tags=30%, list=6%, signal=32%
GO_POSITIVE_REGULATION_OF_TRANSFORMING_GROWTH_FACTOR_BETA1_PRODUCTION	5	0.827143	1.44828	0.0782473	0.400139	1	1482	tags=40%, list=10%, signal=44%
GO_MIRNA_CATABOLIC_PROCESS	5	0.828427	1.44711	0.0805317	0.402884	1	36	tags=20%, list=0%, signal=20%
GO_POSITIVE_REGULATION_OF_PEPTIDE_HORMONE_SECRETION	64	0.518839	1.44707	0.0437187	0.402438	1	1296	tags=19%, list=9%, signal=20%
GO_INHIBITORY_POSTSYNAPTIC_POTENTIAL	11	0.702309	1.44626	0.0966948	0.404184	1	880	tags=18%, list=6%, signal=19%
GO_POSITIVE_REGULATION_OF_INSULIN_SECRETION	50	0.540451	1.44602	0.0496454	0.404291	1	1283	tags=20%, list=8%, signal=22%
GO_POSITIVE_REGULATION_BY_HOST_OF_VIRAL_GENOME_REPLICATION	6	0.786176	1.44589	0.09084	0.404096	1	9	tags=17%, list=0%, signal=17%
GO_PHAGOPHORE_ASSEMBLY_SITE_MEMBRANE	15	0.662764	1.44522	0.0899933	0.405448	1	2715	tags=47%, list=18%, signal=57%
GO_CYCLOSPORIN_A_BINDING	18	0.643483	1.44514	0.0896104	0.405109	1	898	tags=11%, list=6%, signal=12%
GO_HEAT_GENERATION	11	0.708506	1.4451	0.101371	0.404664	1	110	tags=9%, list=1%, signal=9%
GO_CATION_TRANSMEMBRANE_TRANSPORT	611	0.437182	1.44486	0	0.404794	1	2256	tags=19%, list=15%, signal=21%
GO_NEGATIVE_REGULATION_OF_ESTABLISHMENT_OF_PROTEIN_LOCALIZATION_TO_MITOCHONDRION	6	0.803514	1.44477	0.071015	0.404471	1	1217	tags=33%, list=8%, signal=36%
GO_PALMITOYLTRANSFERASE_COMPLEX	11	0.70532	1.44465	0.0923894	0.404289	1	2459	tags=55%, list=16%, signal=65%
GO_NIK_NF_KAPPAB_SIGNALING	142	0.471702	1.44413	0.017552	0.405216	1	2187	tags=26%, list=14%, signal=30%
GO_PROTEIN_INSERTION_INTO_ER_MEMBRANE	7	0.769961	1.44368	0.0975881	0.405919	1	2547	tags=71%, list=17%, signal=86%
GO_REGULATION_OF_VIRAL_ENTRY_INTO_HOST_CELL	24	0.608969	1.44302	0.0744914	0.407255	1	1448	tags=21%, list=10%, signal=23%
GO_NEGATIVE_REGULATION_OF_MITOCHONDRION_ORGANIZATION	42	0.550976	1.44268	0.057554	0.407636	1	3558	tags=43%, list=23%, signal=56%
GO_CELLULAR_RESPONSE_TO_CHOLESTEROL	14	0.671664	1.44246	0.0838446	0.407678	1	1378	tags=29%, list=9%, signal=31%
GO_TRANSFERASE_ACTIVITY_TRANSFERRING_ALKYL_OR_ARYL_OTHER_THAN_METHYL_GROUPS	48	0.542978	1.44215	0.046596	0.407977	1	1551	tags=21%, list=10%, signal=23%
GO_STEROL_IMPORT	8	0.753627	1.44203	0.0909426	0.407755	1	3171	tags=75%, list=21%, signal=95%
GO_REGULATION_OF_IRON_ION_TRANSPORT	5	0.824035	1.44185	0.080781	0.407716	1	1161	tags=40%, list=8%, signal=43%
GO_RESPONSE_TO_INTERLEUKIN_7	35	0.570293	1.44182	0.0649926	0.407258	1	352	tags=9%, list=2%, signal=9%
GO_GTPASE_ACTIVITY	270	0.449061	1.44173	0.00486567	0.406951	1	2093	tags=21%, list=14%, signal=24%
GO_GAMMA_AMINOBUTYRIC_ACID_SECRETION	6	0.795884	1.44152	0.0857465	0.40698	1	934	tags=33%, list=6%, signal=35%
GO_NEGATIVE_REGULATION_OF_BLOOD_PRESSURE	25	0.602257	1.44151	0.0741995	0.406466	1	209	tags=12%, list=1%, signal=12%
GO_HEMATOPOIETIC_STEM_CELL_DIFFERENTIATION	72	0.513072	1.44129	0.0457466	0.406534	1	2187	tags=40%, list=14%, signal=47%
GO_REGULATION_OF_OXIDATIVE_PHOSPHORYLATION	21	0.627056	1.44061	0.0757815	0.407887	1	1237	tags=29%, list=8%, signal=31%
GO_HEXOSAMINIDASE_ACTIVITY	9	0.735885	1.44033	0.0948057	0.408122	1	2046	tags=44%, list=13%, signal=51%
GO_INTEGRAL_COMPONENT_OF_PRESYNAPTIC_ACTIVE_ZONE_MEMBRANE	11	0.701129	1.44017	0.098951	0.408035	1	526	tags=18%, list=3%, signal=19%
GO_ORGANONITROGEN_COMPOUND_CATABOLIC_PROCESS	1083	0.432857	1.43991	0	0.408203	1	2021	tags=20%, list=13%, signal=21%
GO_REGULATION_OF_VACUOLE_ORGANIZATION	39	0.559672	1.4397	0.0589085	0.40824	1	1532	tags=28%, list=10%, signal=31%
GO_MANNOSE_METABOLIC_PROCESS	8	0.7557	1.43958	0.093578	0.408042	1	1522	tags=50%, list=10%, signal=56%
GO_MITOCHONDRIAL_PROTEIN_CATABOLIC_PROCESS	5	0.816422	1.43945	0.078137	0.407868	1	212	tags=20%, list=1%, signal=20%
GO_POSITIVE_REGULATION_OF_VASCULATURE_DEVELOPMENT	127	0.474441	1.43934	0.0239223	0.407634	1	1440	tags=12%, list=9%, signal=13%
GO_LONG_CHAIN_FATTY_ACID_BINDING	10	0.715855	1.43883	0.102166	0.408484	1	1433	tags=30%, list=9%, signal=33%
GO_REGULATION_OF_CYSTEINE_TYPE_ENDOPEPTIDASE_ACTIVITY	182	0.461214	1.43799	0.0136435	0.410308	1	1823	tags=21%, list=12%, signal=23%
GO_CELLULAR_RESPONSE_TO_NUTRIENT	46	0.546243	1.43713	0.0533185	0.41218	1	33	tags=4%, list=0%, signal=4%
GO_POST_ANAL_TAIL_MORPHOGENESIS	11	0.702416	1.43712	0.0930997	0.411644	1	1110	tags=18%, list=7%, signal=20%
GO_SELECTIVE_AUTOPHAGY	42	0.554241	1.43665	0.0660431	0.412423	1	3558	tags=50%, list=23%, signal=65%
GO_PHAGOSOME_MATURATION	38	0.556458	1.43603	0.0680551	0.413644	1	2162	tags=39%, list=14%, signal=46%
GO_SMOOTH_MUSCLE_CELL_CHEMOTAXIS	5	0.828713	1.43592	0.0847656	0.413373	1	2322	tags=60%, list=15%, signal=71%
GO_GUANYL_NUCLEOTIDE_BINDING	329	0.443178	1.43591	0.00313283	0.412865	1	1884	tags=18%, list=12%, signal=20%
GO_SERINE_TRANSMEMBRANE_TRANSPORTER_ACTIVITY	5	0.825003	1.43575	0.0833333	0.412773	1	1684	tags=80%, list=11%, signal=90%
GO_CELLULAR_RESPONSE_TO_OXYGEN_LEVELS	188	0.458659	1.43558	0.0127529	0.41267	1	1892	tags=28%, list=12%, signal=31%
GO_POSITIVE_REGULATION_OF_WOUND_HEALING	38	0.56139	1.43541	0.0680689	0.412612	1	1227	tags=11%, list=8%, signal=11%
GO_NEGATIVE_REGULATION_OF_REPRODUCTIVE_PROCESS	38	0.561779	1.43531	0.0640164	0.412358	1	1220	tags=26%, list=8%, signal=29%
GO_COPULATION	10	0.714971	1.4353	0.0976046	0.41184	1	526	tags=20%, list=3%, signal=21%
GO_GOLGI_DISASSEMBLY	6	0.795271	1.43517	0.0902778	0.411646	1	1170	tags=67%, list=8%, signal=72%
GO_PROTEIN_ADP_RIBOSYLATION	28	0.589126	1.43499	0.0761671	0.411608	1	494	tags=11%, list=3%, signal=11%
GO_CATALYTIC_ACTIVITY_ACTING_ON_A_GLYCOPROTEIN	18	0.637693	1.43416	0.0948905	0.413419	1	1405	tags=28%, list=9%, signal=31%
GO_REGULATION_OF_INTEGRIN_MEDIATED_SIGNALING_PATHWAY	12	0.693655	1.43414	0.0894109	0.412951	1	368	tags=25%, list=2%, signal=26%
GO_4_HYDROXYPROLINE_METABOLIC_PROCESS	11	0.702321	1.43408	0.103943	0.412563	1	1027	tags=27%, list=7%, signal=29%
GO_NEGATIVE_REGULATION_OF_HYPOXIA_INDUCED_INTRINSIC_APOPTOTIC_SIGNALING_PATHWAY	5	0.820985	1.43371	0.0901107	0.413132	1	1156	tags=40%, list=8%, signal=43%
GO_VERY_LONG_CHAIN_FATTY_ACID_METABOLIC_PROCESS	11	0.701766	1.43332	0.10427	0.41365	1	2967	tags=64%, list=19%, signal=79%
GO_KINASE_INHIBITOR_ACTIVITY	61	0.523473	1.43313	0.0518439	0.413657	1	1387	tags=16%, list=9%, signal=18%
GO_RESPONSE_TO_REDOX_STATE	12	0.687176	1.43287	0.102431	0.41383	1	1406	tags=42%, list=9%, signal=46%
GO_STRESS_RESPONSE_TO_METAL_ION	6	0.797735	1.43266	0.0913225	0.413888	1	1161	tags=33%, list=8%, signal=36%
GO_SERINE_TYPE_EXOPEPTIDASE_ACTIVITY	8	0.744707	1.43233	0.10901	0.414297	1	2885	tags=63%, list=19%, signal=77%
GO_TRANSPORTER_ACTIVITY	906	0.43136	1.43203	0	0.414589	1	2355	tags=21%, list=15%, signal=23%
GO_MICROBODY_LUMEN	42	0.547902	1.431	0.0580126	0.41697	1	1629	tags=24%, list=11%, signal=27%
GO_RESPONSE_TO_AMINO_ACID	90	0.494	1.43062	0.0340657	0.417479	1	3251	tags=37%, list=21%, signal=46%
GO_INHIBITION_OF_CYSTEINE_TYPE_ENDOPEPTIDASE_ACTIVITY_INVOLVED_IN_APOPTOTIC_PROCESS	5	0.814096	1.4293	0.0972115	0.42067	1	1119	tags=40%, list=7%, signal=43%
GO_POSITIVE_REGULATION_OF_HORMONE_SECRETION	83	0.495034	1.42917	0.0408521	0.420506	1	1296	tags=18%, list=9%, signal=20%
GO_POSITIVE_REGULATION_OF_EXOCYTOSIS	67	0.508467	1.42872	0.0523546	0.421228	1	2046	tags=28%, list=13%, signal=33%
GO_N_GLYCAN_PROCESSING	14	0.67181	1.42824	0.0906603	0.422011	1	1662	tags=36%, list=11%, signal=40%
GO_GLYCOSYLCERAMIDE_CATABOLIC_PROCESS	7	0.766198	1.42819	0.100935	0.421629	1	3474	tags=86%, list=23%, signal=111%
GO_ENERGY_DERIVATION_BY_OXIDATION_OF_ORGANIC_COMPOUNDS	247	0.447552	1.42799	0.00859845	0.421644	1	2779	tags=30%, list=18%, signal=37%
GO_ACTIVIN_BINDING	10	0.711813	1.42794	0.0989713	0.421226	1	6	tags=10%, list=0%, signal=10%
GO_ORGANIC_HYDROXY_COMPOUND_BIOSYNTHETIC_PROCESS	201	0.452993	1.42783	0.013834	0.420999	1	2335	tags=27%, list=15%, signal=31%
GO_ORGANIC_ACID_BIOSYNTHETIC_PROCESS	230	0.4502	1.42775	0.00936819	0.4207	1	2447	tags=22%, list=16%, signal=26%
GO_POSITIVE_REGULATION_OF_PHAGOCYTOSIS	47	0.535283	1.42741	0.0633371	0.421112	1	1589	tags=17%, list=10%, signal=19%
GO_BODY_FLUID_SECRETION	71	0.504343	1.42692	0.0479629	0.421944	1	1161	tags=10%, list=8%, signal=11%
GO_REGULATION_OF_INTRACELLULAR_PROTEIN_TRANSPORT	209	0.453656	1.42621	0.01028	0.423402	1	1377	tags=20%, list=9%, signal=22%
GO_PHAGOCYTOSIS	204	0.453903	1.42541	0.0111622	0.425145	1	2812	tags=31%, list=18%, signal=37%
GO_PROTEIN_LOCALIZATION_TO_ENDOPLASMIC_RETICULUM_EXIT_SITE	5	0.817632	1.42455	0.0950019	0.427	1	1627	tags=60%, list=11%, signal=67%
GO_POSITIVE_REGULATION_OF_MEIOTIC_NUCLEAR_DIVISION	7	0.756571	1.42453	0.102758	0.426509	1	2814	tags=43%, list=18%, signal=53%
GO_REGULATION_OF_PHOSPHOLIPASE_A2_ACTIVITY	8	0.74342	1.42432	0.105244	0.426574	1	3171	tags=50%, list=21%, signal=63%
GO_PERINUCLEAR_REGION_OF_CYTOPLASM	578	0.429798	1.4243	0.000808	0.426091	1	1653	tags=16%, list=11%, signal=17%
GO_POSITIVE_REGULATION_OF_INHIBITORY_POSTSYNAPTIC_POTENTIAL	5	0.819391	1.4235	0.0863956	0.427825	1	110	tags=20%, list=1%, signal=20%
GO_KERATINIZATION	59	0.512677	1.42305	0.0538236	0.428547	1	3349	tags=31%, list=22%, signal=39%
GO_INTRINSIC_APOPTOTIC_SIGNALING_PATHWAY	251	0.444157	1.4227	0.010661	0.429011	1	1957	tags=18%, list=13%, signal=21%
GO_CYTOSOLIC_TRANSPORT	139	0.470203	1.42257	0.0213309	0.428818	1	2247	tags=29%, list=15%, signal=33%
GO_MAST_CELL_ACTIVATION	43	0.540697	1.42228	0.0688783	0.429119	1	1363	tags=21%, list=9%, signal=23%
GO_SOMITE_ROSTRAL_CAUDAL_AXIS_SPECIFICATION	7	0.763712	1.42224	0.0969064	0.428703	1	11	tags=14%, list=0%, signal=14%
GO_COLLAGEN_CONTAINING_EXTRACELLULAR_MATRIX	258	0.442632	1.42181	0.0092018	0.429406	1	1455	tags=10%, list=10%, signal=11%
GO_POSITIVE_REGULATION_OF_REGULATED_SECRETORY_PATHWAY	39	0.553057	1.42087	0.075423	0.431545	1	2046	tags=28%, list=13%, signal=32%
GO_AUTOPHAGY_OF_NUCLEUS	5	0.815364	1.42069	0.0932171	0.43151	1	174	tags=20%, list=1%, signal=20%
GO_MITOCHONDRIAL_CALCIUM_ION_TRANSMEMBRANE_TRANSPORT	23	0.608744	1.42016	0.0915982	0.432458	1	1343	tags=30%, list=9%, signal=33%
GO_POSITIVE_REGULATION_OF_MACROPHAGE_CYTOKINE_PRODUCTION	6	0.78005	1.4199	0.100907	0.43265	1	1216	tags=33%, list=8%, signal=36%
GO_REGULATION_OF_PROTEIN_CATABOLIC_PROCESS	331	0.439413	1.41975	0.00540878	0.432548	1	1926	tags=21%, list=13%, signal=23%
GO_VASCULAR_ENDOTHELIAL_GROWTH_FACTOR_SIGNALING_PATHWAY	25	0.591747	1.41932	0.0885482	0.433218	1	1107	tags=20%, list=7%, signal=22%
GO_INTERLEUKIN_1_MEDIATED_SIGNALING_PATHWAY	91	0.483802	1.41889	0.0418535	0.433903	1	2187	tags=34%, list=14%, signal=40%
GO_LIPID_ANTIGEN_BINDING	5	0.80754	1.41881	0.088124	0.433588	1	491	tags=60%, list=3%, signal=62%
GO_PROTEIN_GLYCOSYLATION_IN_GOLGI	5	0.811012	1.41846	0.0977386	0.434057	1	987	tags=40%, list=6%, signal=43%
GO_POSITIVE_REGULATION_OF_ORGANIC_ACID_TRANSPORT	22	0.603438	1.41784	0.0917373	0.435272	1	3139	tags=41%, list=21%, signal=51%
GO_ION_TRANSMEMBRANE_TRANSPORT	818	0.428778	1.41784	0	0.434735	1	2273	tags=20%, list=15%, signal=23%
GO_PANCREATIC_JUICE_SECRETION	13	0.674552	1.41686	0.105226	0.436982	1	82	tags=8%, list=1%, signal=8%
GO_REGULATION_OF_ACTIVIN_RECEPTOR_SIGNALING_PATHWAY	17	0.644651	1.4167	0.0984925	0.436903	1	695	tags=12%, list=5%, signal=12%
GO_CALCIUM_CHANNEL_COMPLEX	52	0.525032	1.41661	0.0652763	0.436626	1	45	tags=4%, list=0%, signal=4%
GO_HEART_TRABECULA_FORMATION	8	0.745849	1.41644	0.115778	0.436573	1	6	tags=13%, list=0%, signal=12%
GO_MAST_CELL_GRANULE	16	0.649679	1.41611	0.102123	0.436977	1	1145	tags=25%, list=8%, signal=27%
GO_CALCIUM_ION_TRANSMEMBRANE_TRANSPORT	236	0.445356	1.41597	0.0131296	0.436825	1	2003	tags=16%, list=13%, signal=18%
GO_AUTOPHAGIC_CELL_DEATH	6	0.782444	1.41589	0.0972491	0.436542	1	931	tags=50%, list=6%, signal=53%
GO_REGULATION_OF_ESTABLISHMENT_OF_PLANAR_POLARITY	99	0.48186	1.41557	0.0428255	0.436921	1	2247	tags=33%, list=15%, signal=39%
GO_CLATHRIN_COATED_VESICLE	142	0.463396	1.41486	0.0209919	0.438425	1	2061	tags=25%, list=14%, signal=29%
GO_GUANYLYLTRANSFERASE_ACTIVITY	5	0.806565	1.41459	0.104979	0.438651	1	1288	tags=40%, list=8%, signal=44%
GO_REGULATION_OF_MEMBRANE_REPOLARIZATION_DURING_ACTION_POTENTIAL	7	0.758762	1.4143	0.111569	0.43893	1	222	tags=14%, list=1%, signal=14%
GO_BORC_COMPLEX	8	0.740918	1.41426	0.109131	0.438503	1	2979	tags=75%, list=20%, signal=93%
GO_TRANSFERASE_ACTIVITY_TRANSFERRING_NITROGENOUS_GROUPS	19	0.626421	1.41319	0.0983866	0.441006	1	670	tags=16%, list=4%, signal=16%
GO_AP_1_ADAPTOR_COMPLEX	5	0.819673	1.41305	0.090873	0.440857	1	2734	tags=80%, list=18%, signal=97%
GO_TRABECULA_FORMATION	15	0.650763	1.41288	0.108878	0.440809	1	6	tags=7%, list=0%, signal=7%
GO_NEGATIVE_REGULATION_OF_MACROAUTOPHAGY	27	0.585693	1.41206	0.092919	0.442583	1	3558	tags=56%, list=23%, signal=72%
GO_BRADYKININ_CATABOLIC_PROCESS	5	0.812111	1.41198	0.108295	0.442273	1	376	tags=40%, list=2%, signal=41%
GO_ATRIAL_CARDIAC_MUSCLE_CELL_MEMBRANE_REPOLARIZATION	7	0.75717	1.41192	0.105621	0.441909	1	222	tags=14%, list=1%, signal=14%
GO_ORGANELLE_MEMBRANE_CONTACT_SITE	17	0.632331	1.41049	0.108921	0.445509	1	2511	tags=35%, list=16%, signal=42%
GO_REGULATION_OF_RESPONSE_TO_WOUNDING	117	0.469523	1.41013	0.0373188	0.446006	1	1455	tags=13%, list=10%, signal=14%
GO_GAMMA_AMINOBUTYRIC_ACID_TRANSPORT	8	0.73783	1.41007	0.112992	0.445627	1	934	tags=25%, list=6%, signal=27%
GO_MICROBODY_PART	89	0.482057	1.41001	0.0503083	0.445271	1	1877	tags=21%, list=12%, signal=24%
GO_FATTY_ACID_BIOSYNTHETIC_PROCESS	116	0.46854	1.40961	0.0336812	0.44587	1	2432	tags=22%, list=16%, signal=26%
GO_SODIUM_DEPENDENT_PHOSPHATE_TRANSPORT	8	0.738726	1.40961	0.109125	0.445342	1	1622	tags=25%, list=11%, signal=28%
GO_UNSATURATED_FATTY_ACID_METABOLIC_PROCESS	56	0.516326	1.40948	0.0613297	0.445182	1	2754	tags=29%, list=18%, signal=35%
GO_RESPONSE_TO_AMINO_ACID_STARVATION	47	0.533995	1.40926	0.0713298	0.44526	1	1743	tags=23%, list=11%, signal=26%
GO_NEGATIVE_REGULATION_OF_NEUROINFLAMMATORY_RESPONSE	7	0.756165	1.40914	0.110227	0.445066	1	1137	tags=43%, list=7%, signal=46%
GO_GATOR2_COMPLEX	11	0.690787	1.40804	0.110878	0.447652	1	54	tags=9%, list=0%, signal=9%
GO_ANION_CHANNEL_ACTIVITY	52	0.519388	1.40802	0.0590626	0.447152	1	2074	tags=19%, list=14%, signal=22%
GO_MITOCHONDRIAL_FISSION	29	0.571938	1.40799	0.0917375	0.446706	1	1217	tags=28%, list=8%, signal=30%
GO_NUCLEOTIDE_TRANSMEMBRANE_TRANSPORT	7	0.75667	1.40791	0.111111	0.446399	1	2736	tags=57%, list=18%, signal=70%
GO_CAMP_RESPONSE_ELEMENT_BINDING	14	0.658076	1.40749	0.113451	0.447066	1	839	tags=21%, list=6%, signal=23%
GO_NEGATIVE_REGULATION_OF_RESPONSE_TO_DRUG	19	0.619877	1.40748	0.109208	0.446571	1	1156	tags=26%, list=8%, signal=28%
GO_REGULATION_OF_PROTEIN_DEUBIQUITINATION	12	0.674148	1.40736	0.105953	0.44638	1	2663	tags=42%, list=17%, signal=50%
GO_UBIQUITIN_PROTEIN_TRANSFERASE_ACTIVATOR_ACTIVITY	8	0.730063	1.40665	0.125093	0.447852	1	1859	tags=50%, list=12%, signal=57%
GO_POSITIVE_REGULATION_OF_INTERLEUKIN_6_PRODUCTION	58	0.515847	1.40665	0.0604117	0.447333	1	2322	tags=17%, list=15%, signal=20%
GO_AGGRESOME_ASSEMBLY	5	0.805939	1.40643	0.108388	0.447436	1	1224	tags=40%, list=8%, signal=43%
GO_GROWTH_PLATE_CARTILAGE_CHONDROCYTE_DIFFERENTIATION	16	0.645957	1.40638	0.10757	0.447047	1	3532	tags=38%, list=23%, signal=49%
GO_CELL_ADHESION_MOLECULE_BINDING	408	0.429983	1.40522	0.00246204	0.449829	1	1383	tags=15%, list=9%, signal=16%
GO_REGULATION_OF_CELLULAR_RESPIRATION	23	0.595118	1.4049	0.0959248	0.450244	1	1727	tags=30%, list=11%, signal=34%
GO_AMINO_SUGAR_BIOSYNTHETIC_PROCESS	13	0.667854	1.40475	0.118802	0.450126	1	971	tags=31%, list=6%, signal=33%
GO_REGULATION_OF_VASCULAR_SMOOTH_MUSCLE_CONTRACTION	6	0.776491	1.40471	0.118631	0.449712	1	3133	tags=67%, list=21%, signal=84%
GO_BRANCHED_CHAIN_AMINO_ACID_CATABOLIC_PROCESS	19	0.623646	1.4047	0.104531	0.449217	1	1499	tags=37%, list=10%, signal=41%
GO_GLUCOSAMINE_CONTAINING_COMPOUND_METABOLIC_PROCESS	13	0.666901	1.40467	0.111266	0.448773	1	1372	tags=15%, list=9%, signal=17%
GO_RESPIRATORY_BURST	24	0.598187	1.40465	0.0942259	0.448286	1	1227	tags=25%, list=8%, signal=27%
GO_OXIDOREDUCTASE_ACTIVITY_ACTING_ON_NAD_P_H	96	0.482833	1.40331	0.0426634	0.451567	1	3768	tags=42%, list=25%, signal=55%
GO_ACTIVE_ION_TRANSMEMBRANE_TRANSPORTER_ACTIVITY	50	0.522754	1.40326	0.0700389	0.451167	1	2162	tags=34%, list=14%, signal=39%
GO_NEGATIVE_REGULATION_OF_GLUCOSE_IMPORT	8	0.737905	1.4027	0.111193	0.452234	1	61	tags=13%, list=0%, signal=13%
GO_INTEGRIN_ACTIVATION	16	0.639345	1.40257	0.110739	0.452055	1	1092	tags=25%, list=7%, signal=27%
GO_NEGATIVE_REGULATION_OF_PROTEIN_CATABOLIC_PROCESS	108	0.470556	1.40183	0.0421281	0.453628	1	2129	tags=24%, list=14%, signal=28%
GO_3_PHOSPHOADENOSINE_5_PHOSPHOSULFATE_METABOLIC_PROCESS	12	0.673534	1.40174	0.117816	0.45337	1	224	tags=8%, list=1%, signal=8%
GO_POSITIVE_REGULATION_OF_PEPTIDASE_ACTIVITY	148	0.456426	1.40163	0.0290724	0.453137	1	1727	tags=23%, list=11%, signal=26%
GO_ION_TRANSMEMBRANE_TRANSPORTER_ACTIVITY	614	0.424767	1.4016	0.000202	0.452703	1	2355	tags=20%, list=15%, signal=22%
GO_RNA_GUANINE_N7_METHYLATION	5	0.80755	1.40047	0.0990215	0.455363	1	2366	tags=80%, list=16%, signal=95%
GO_ANTIGEN_PROCESSING_AND_PRESENTATION_ENDOGENOUS_LIPID_ANTIGEN_VIA_MHC_CLASS_IB	5	0.80754	1.40047	0.10888	0.454842	1	491	tags=60%, list=3%, signal=62%
GO_MITOCHONDRION_ORGANIZATION	464	0.426732	1.39976	0.00285074	0.456369	1	2531	tags=28%, list=17%, signal=32%
GO_HOST_CELL_PART	11	0.679506	1.39939	0.126578	0.456883	1	16	tags=9%, list=0%, signal=9%
GO_NEGATIVE_REGULATION_OF_ANION_TRANSPORT	18	0.624776	1.39912	0.11421	0.457131	1	1084	tags=17%, list=7%, signal=18%
GO_DIAPHRAGM_DEVELOPMENT	6	0.768563	1.39849	0.107985	0.458378	1	1053	tags=50%, list=7%, signal=54%
GO_ALDO_KETO_REDUCTASE_NADP_ACTIVITY	17	0.632689	1.39846	0.112676	0.457929	1	724	tags=18%, list=5%, signal=19%
GO_STEROL_BINDING	46	0.527158	1.39845	0.0739586	0.457431	1	2234	tags=30%, list=15%, signal=36%
GO_CELLULAR_RESPONSE_TO_ATP	14	0.651018	1.39839	0.112513	0.457093	1	999	tags=14%, list=7%, signal=15%
GO_MATURE_B_CELL_DIFFERENTIATION	20	0.618756	1.39825	0.108039	0.456987	1	333	tags=10%, list=2%, signal=10%
GO_ESTABLISHMENT_OF_PROTEIN_LOCALIZATION_TO_ORGANELLE	503	0.423597	1.39817	0.00161911	0.456677	1	1801	tags=17%, list=12%, signal=19%
GO_RECYCLING_ENDOSOME_MEMBRANE	67	0.497855	1.39723	0.0611976	0.458833	1	2002	tags=25%, list=13%, signal=29%
GO_REGULATION_OF_MAST_CELL_CHEMOTAXIS	6	0.769178	1.39722	0.115734	0.458332	1	1107	tags=50%, list=7%, signal=54%
GO_PROTEIN_LIPID_COMPLEX_BINDING	18	0.619396	1.39691	0.117339	0.458707	1	2673	tags=39%, list=18%, signal=47%
GO_COENZYME_TRANSMEMBRANE_TRANSPORTER_ACTIVITY	6	0.774278	1.39678	0.113809	0.458574	1	802	tags=33%, list=5%, signal=35%
GO_NEGATIVE_REGULATION_OF_ORGANIC_ACID_TRANSPORT	12	0.672993	1.39663	0.122612	0.458441	1	1084	tags=17%, list=7%, signal=18%
GO_REGULATION_OF_VESICLE_MEDIATED_TRANSPORT	424	0.426847	1.39642	0.00307629	0.458527	1	2061	tags=21%, list=14%, signal=23%
GO_RECEPTOR_MEDIATED_ENDOCYTOSIS	220	0.44192	1.39638	0.0167246	0.45812	1	1378	tags=13%, list=9%, signal=14%
GO_NITRIC_OXIDE_SYNTHASE_BIOSYNTHETIC_PROCESS	11	0.682985	1.39626	0.120879	0.457927	1	1760	tags=27%, list=12%, signal=31%
GO_MITOCHONDRIAL_TRICARBOXYLIC_ACID_CYCLE_ENZYME_COMPLEX	6	0.773355	1.39604	0.119121	0.458021	1	995	tags=50%, list=7%, signal=53%
GO_INTRINSIC_COMPONENT_OF_MITOCHONDRIAL_OUTER_MEMBRANE	21	0.602656	1.39569	0.111823	0.458518	1	2768	tags=43%, list=18%, signal=52%
GO_REGULATION_OF_MEIOTIC_NUCLEAR_DIVISION	19	0.618595	1.39528	0.104444	0.459165	1	1263	tags=26%, list=8%, signal=29%
GO_REGULATION_OF_DENDRITIC_CELL_CHEMOTAXIS	5	0.793441	1.39468	0.117941	0.460386	1	68	tags=20%, list=0%, signal=20%
GO_RECEPTOR_CATABOLIC_PROCESS	30	0.563267	1.3946	0.0988214	0.46011	1	2247	tags=37%, list=15%, signal=43%
GO_REACTIVE_OXYGEN_SPECIES_METABOLIC_PROCESS	122	0.464082	1.39431	0.0439221	0.460389	1	1934	tags=22%, list=13%, signal=25%
GO_REGULATION_OF_ACUTE_INFLAMMATORY_RESPONSE_TO_ANTIGENIC_STIMULUS	9	0.709418	1.39417	0.122551	0.460277	1	852	tags=22%, list=6%, signal=24%
GO_CHONDROITIN_SULFATE_METABOLIC_PROCESS	5	0.800702	1.39368	0.10771	0.461155	1	224	tags=20%, list=1%, signal=20%
GO_PROTEOLYSIS	1380	0.416905	1.39361	0	0.460839	1	2231	tags=20%, list=15%, signal=22%
GO_ADIPOSE_TISSUE_DEVELOPMENT	33	0.557515	1.3933	0.0934828	0.461164	1	570	tags=12%, list=4%, signal=13%
GO_REGULATION_OF_T_CELL_TOLERANCE_INDUCTION	7	0.744437	1.39205	0.127907	0.464226	1	1014	tags=43%, list=7%, signal=46%
GO_TRANSFERRIN_TRANSPORT	35	0.54927	1.39179	0.0937229	0.464434	1	2162	tags=37%, list=14%, signal=43%
GO_CHLORIDE_TRANSPORT	63	0.499489	1.391	0.0723719	0.466169	1	2074	tags=16%, list=14%, signal=18%
GO_REGULATION_OF_INFLAMMATORY_RESPONSE_TO_ANTIGENIC_STIMULUS	17	0.628164	1.39017	0.11693	0.468052	1	3223	tags=53%, list=21%, signal=67%
GO_CELLULAR_RESPONSE_TO_AMINO_ACID_STIMULUS	56	0.508613	1.39008	0.0702557	0.467805	1	3251	tags=34%, list=21%, signal=43%
GO_HIGH_DENSITY_LIPOPROTEIN_PARTICLE_BINDING	7	0.752095	1.39005	0.117216	0.467359	1	2673	tags=57%, list=18%, signal=69%
GO_POSITIVE_REGULATION_OF_INTEGRIN_MEDIATED_SIGNALING_PATHWAY	6	0.772923	1.3895	0.121773	0.468399	1	261	tags=33%, list=2%, signal=34%
GO_ANCHORING_JUNCTION	482	0.42276	1.38949	0.00224352	0.467907	1	2213	tags=20%, list=15%, signal=22%
GO_POSITIVE_REGULATION_OF_CYSTEINE_TYPE_ENDOPEPTIDASE_ACTIVITY	115	0.466629	1.38922	0.0428435	0.468184	1	1702	tags=22%, list=11%, signal=24%
GO_IRON_ION_TRANSPORT	70	0.492328	1.38871	0.0586541	0.469092	1	2162	tags=26%, list=14%, signal=30%
GO_POSITIVE_REGULATION_OF_SUBSTRATE_ADHESION_DEPENDENT_CELL_SPREADING	30	0.562061	1.38841	0.089455	0.469405	1	1586	tags=27%, list=10%, signal=30%
GO_NEGATIVE_REGULATION_OF_INTERLEUKIN_6_PRODUCTION	30	0.56028	1.38784	0.0939617	0.470526	1	1051	tags=13%, list=7%, signal=14%
GO_GALACTOSE_CATABOLIC_PROCESS	9	0.703082	1.38782	0.132772	0.470049	1	2184	tags=56%, list=14%, signal=65%
GO_AMYLOID_BETA_BINDING	58	0.504882	1.38773	0.0735966	0.469794	1	1057	tags=14%, list=7%, signal=15%
GO_NEGATIVE_REGULATION_OF_NF_KAPPAB_TRANSCRIPTION_FACTOR_ACTIVITY	69	0.492724	1.38764	0.0654036	0.469545	1	1344	tags=20%, list=9%, signal=22%
GO_POSITIVE_REGULATION_OF_STEROID_BIOSYNTHETIC_PROCESS	12	0.663666	1.38672	0.125132	0.471639	1	1992	tags=33%, list=13%, signal=38%
GO_TERTIARY_GRANULE_LUMEN	40	0.533144	1.38572	0.0890862	0.473942	1	2142	tags=30%, list=14%, signal=35%
GO_CORTICAL_ENDOPLASMIC_RETICULUM	5	0.789223	1.38548	0.120454	0.474103	1	2326	tags=60%, list=15%, signal=71%
GO_REGULATION_OF_EXOCYTOSIS	171	0.445806	1.38538	0.0277273	0.473887	1	2046	tags=23%, list=13%, signal=27%
GO_NEGATIVE_REGULATION_OF_AMYLOID_PRECURSOR_PROTEIN_BIOSYNTHETIC_PROCESS	6	0.762882	1.38535	0.128971	0.473448	1	879	tags=50%, list=6%, signal=53%
GO_CELLULAR_KETONE_METABOLIC_PROCESS	159	0.446609	1.38483	0.0345926	0.474433	1	1992	tags=22%, list=13%, signal=25%
GO_ELECTRON_TRANSFER_ACTIVITY	100	0.469452	1.3838	0.0540015	0.476863	1	3432	tags=37%, list=23%, signal=47%
GO_REGULATION_OF_REGULATED_SECRETORY_PATHWAY	123	0.457693	1.38366	0.0460072	0.476727	1	1691	tags=22%, list=11%, signal=24%
GO_NEGATIVE_REGULATION_OF_HUMORAL_IMMUNE_RESPONSE	6	0.76793	1.38319	0.126255	0.47754	1	748	tags=33%, list=5%, signal=35%
GO_TRANSFERASE_ACTIVITY_TRANSFERRING_AMINO_ACYL_GROUPS	13	0.654266	1.38287	0.131407	0.477946	1	1830	tags=23%, list=12%, signal=26%
GO_POSITIVE_REGULATION_OF_TOR_SIGNALING	30	0.55791	1.38285	0.0991686	0.477478	1	2809	tags=30%, list=18%, signal=37%
GO_POSITIVE_REGULATION_OF_IMMUNE_EFFECTOR_PROCESS	167	0.444135	1.3826	0.0326605	0.477689	1	1766	tags=20%, list=12%, signal=23%
GO_NUCLEOID	42	0.528435	1.38253	0.100705	0.477374	1	2165	tags=26%, list=14%, signal=30%
GO_POSITIVE_REGULATION_BY_HOST_OF_VIRAL_PROCESS	11	0.670934	1.38227	0.131441	0.477587	1	271	tags=18%, list=2%, signal=18%
GO_REGULATION_OF_T_CELL_MEDIATED_IMMUNITY	53	0.509086	1.38194	0.078336	0.478026	1	1137	tags=21%, list=7%, signal=22%
GO_HYDROGEN_PEROXIDE_METABOLIC_PROCESS	9	0.704716	1.38193	0.13897	0.477521	1	1227	tags=44%, list=8%, signal=48%
GO_MITOCHONDRIAL_ENVELOPE	654	0.417162	1.38189	0.00100827	0.477123	1	2790	tags=30%, list=18%, signal=35%
GO_OXIDOREDUCTASE_COMPLEX	98	0.469214	1.38183	0.0538893	0.476777	1	2756	tags=36%, list=18%, signal=43%
GO_AMINO_ACID_ACTIVATION	49	0.515239	1.38159	0.0808926	0.476946	1	2433	tags=35%, list=16%, signal=41%
GO_REGULATION_OF_B_CELL_DIFFERENTIATION	21	0.596133	1.38118	0.113362	0.47761	1	1137	tags=19%, list=7%, signal=21%
GO_SALIVARY_GLAND_DEVELOPMENT	28	0.56549	1.38076	0.0984894	0.478287	1	0	tags=4%, list=0%, signal=4%
GO_REGULATION_OF_NEUTROPHIL_ACTIVATION	8	0.723976	1.38039	0.127581	0.478841	1	834	tags=38%, list=5%, signal=40%
GO_REGULATION_OF_ACUTE_INFLAMMATORY_RESPONSE	31	0.559695	1.38034	0.101151	0.478463	1	3438	tags=35%, list=23%, signal=46%
GO_LACTATION	41	0.535042	1.3803	0.0917043	0.478037	1	1161	tags=12%, list=8%, signal=13%
GO_RESPONSE_TO_LITHIUM_ION	17	0.615948	1.38001	0.129708	0.478372	1	1054	tags=18%, list=7%, signal=19%
GO_STEROID_METABOLIC_PROCESS	232	0.432824	1.37988	0.018245	0.47821	1	2035	tags=22%, list=13%, signal=24%
GO_CATION_TRANSMEMBRANE_TRANSPORTER_ACTIVITY	454	0.42093	1.37939	0.00265469	0.479105	1	1908	tags=16%, list=13%, signal=18%
GO_REGULATION_OF_HEMATOPOIETIC_PROGENITOR_CELL_DIFFERENTIATION	78	0.483603	1.37928	0.0641187	0.478919	1	2187	tags=36%, list=14%, signal=42%
GO_APICAL_PROTEIN_LOCALIZATION	11	0.679165	1.37924	0.130373	0.478495	1	19	tags=9%, list=0%, signal=9%
GO_REGULATION_OF_PH	82	0.481613	1.37908	0.058794	0.478452	1	2162	tags=30%, list=14%, signal=35%
GO_IMMUNOGLOBULIN_COMPLEX	5	0.795643	1.37906	0.120266	0.478013	1	822	tags=40%, list=5%, signal=42%
GO_REGULATION_OF_ESTABLISHMENT_OF_PROTEIN_LOCALIZATION	567	0.418583	1.37901	0.000808	0.477641	1	1410	tags=16%, list=9%, signal=16%
GO_POSITIVE_REGULATION_OF_NUCLEOTIDE_BIOSYNTHETIC_PROCESS	13	0.65957	1.37894	0.13113	0.477321	1	2268	tags=38%, list=15%, signal=45%
GO_OLIGODENDROCYTE_PROGENITOR_PROLIFERATION	5	0.796943	1.37862	0.125963	0.477707	1	494	tags=20%, list=3%, signal=21%
GO_REGULATION_OF_ACTIVATION_OF_JANUS_KINASE_ACTIVITY	5	0.794192	1.37862	0.115576	0.477205	1	1758	tags=40%, list=12%, signal=45%
GO_POSITIVE_REGULATION_OF_ATP_BIOSYNTHETIC_PROCESS	8	0.720568	1.37832	0.141455	0.47755	1	2268	tags=63%, list=15%, signal=73%
GO_CALCIUM_ION_REGULATED_EXOCYTOSIS	121	0.460792	1.37805	0.0461795	0.477793	1	1664	tags=21%, list=11%, signal=23%
GO_THIOREDOXIN_PEROXIDASE_ACTIVITY	5	0.799564	1.3779	0.114943	0.477727	1	1227	tags=60%, list=8%, signal=65%
GO_UBIQUITINATION_LIKE_MODIFICATION_DEPENDENT_PROTEIN_BINDING	10	0.691539	1.37766	0.132815	0.477897	1	3249	tags=50%, list=21%, signal=64%
GO_ZYMOGEN_ACTIVATION	42	0.5281	1.37765	0.0923385	0.477433	1	2292	tags=29%, list=15%, signal=34%
GO_REGULATION_OF_TORC1_SIGNALING	29	0.565384	1.37753	0.116223	0.477257	1	1743	tags=17%, list=11%, signal=19%
GO_MITOCHONDRIAL_CALCIUM_ION_HOMEOSTASIS	19	0.599723	1.37692	0.121728	0.478453	1	729	tags=21%, list=5%, signal=22%
GO_MITOCHONDRIAL_RESPIRATORY_CHAIN_COMPLEX_IV_ASSEMBLY	20	0.599293	1.37678	0.115435	0.478335	1	3387	tags=45%, list=22%, signal=58%
GO_CADHERIN_BINDING	291	0.42625	1.37616	0.0148054	0.47961	1	1383	tags=15%, list=9%, signal=16%
GO_LATE_ENDOSOME_TO_LYSOSOME_TRANSPORT	6	0.762424	1.37613	0.133408	0.479185	1	83	tags=17%, list=1%, signal=17%
GO_ANATOMICAL_STRUCTURE_ARRANGEMENT	13	0.656693	1.37566	0.12405	0.480022	1	21	tags=8%, list=0%, signal=8%
GO_MITOCHONDRIAL_ALPHA_KETOGLUTARATE_DEHYDROGENASE_COMPLEX	5	0.787759	1.3755	0.124415	0.479975	1	995	tags=60%, list=7%, signal=64%
GO_MANNOSYLATION	32	0.551601	1.37506	0.10235	0.480712	1	3162	tags=38%, list=21%, signal=47%
GO_COAGULATION	247	0.431041	1.37477	0.0193424	0.481032	1	1832	tags=18%, list=12%, signal=20%
GO_ATPASE_ACTIVITY_COUPLED_TO_TRANSMEMBRANE_MOVEMENT_OF_IONS_PHOSPHORYLATIVE_MECHANISM	30	0.559103	1.37471	0.111078	0.480704	1	1294	tags=27%, list=8%, signal=29%
GO_INTERLEUKIN_6_RECEPTOR_BINDING	7	0.731034	1.37422	0.133634	0.481598	1	2121	tags=57%, list=14%, signal=66%
GO_OXIDOREDUCTASE_ACTIVITY_ACTING_ON_CH_OH_GROUP_OF_DONORS	96	0.469818	1.37417	0.0556645	0.481246	1	1230	tags=18%, list=8%, signal=19%
GO_POSITIVE_REGULATION_OF_PROTEOLYSIS	294	0.425731	1.3738	0.0134313	0.481797	1	1727	tags=20%, list=11%, signal=22%
GO_MODULATION_BY_HOST_OF_VIRAL_GENOME_REPLICATION	13	0.658251	1.3737	0.135975	0.481568	1	9	tags=8%, list=0%, signal=8%
GO_REGULATION_OF_AUTOPHAGOSOME_ASSEMBLY	33	0.546338	1.37365	0.0942094	0.481221	1	1532	tags=27%, list=10%, signal=30%
GO_T_CELL_TOLERANCE_INDUCTION	8	0.724607	1.37358	0.136162	0.480928	1	1014	tags=38%, list=7%, signal=40%
GO_ORGANIC_ACID_METABOLIC_PROCESS	727	0.413794	1.37345	0.000603	0.480795	1	3365	tags=32%, list=22%, signal=39%
GO_PIGMENT_ACCUMULATION	11	0.68064	1.37344	0.134532	0.480304	1	753	tags=36%, list=5%, signal=38%
GO_ENDOSOME	745	0.414488	1.37342	0.000802	0.479877	1	2150	tags=24%, list=14%, signal=27%
GO_INTRINSIC_COMPONENT_OF_MITOCHONDRIAL_MEMBRANE	69	0.49009	1.37236	0.0719916	0.482352	1	2211	tags=29%, list=15%, signal=34%
GO_CELLULAR_RESPONSE_TO_PEPTIDE_HORMONE_STIMULUS	248	0.429372	1.37235	0.0208201	0.481886	1	2162	tags=23%, list=14%, signal=26%
GO_REGULATION_OF_PROTEOLYSIS	551	0.414173	1.37213	0.00202347	0.482003	1	1727	tags=18%, list=11%, signal=20%
GO_TRNA_CYTOSINE_METHYLTRANSFERASE_ACTIVITY	9	0.703223	1.37163	0.147132	0.48292	1	214	tags=11%, list=1%, signal=11%
GO_EXOCYTIC_PROCESS	68	0.490775	1.3716	0.0716697	0.482501	1	1963	tags=26%, list=13%, signal=30%
GO_SULFUR_COMPOUND_BIOSYNTHETIC_PROCESS	146	0.447769	1.37157	0.0436581	0.48209	1	1572	tags=18%, list=10%, signal=20%
GO_NOREPINEPHRINE_TRANSPORT	8	0.711893	1.37152	0.142699	0.481747	1	2565	tags=38%, list=17%, signal=45%
GO_LEUKOCYTE_AGGREGATION	8	0.719466	1.37119	0.139335	0.482176	1	1754	tags=38%, list=12%, signal=42%
GO_ALANINE_TRANSPORT	8	0.718417	1.37084	0.136516	0.482676	1	2256	tags=50%, list=15%, signal=59%
GO_OPSONIZATION	7	0.725243	1.37074	0.140449	0.48245	1	1589	tags=29%, list=10%, signal=32%
GO_NAD_METABOLIC_PROCESS	18	0.614165	1.37051	0.133201	0.482599	1	3110	tags=50%, list=20%, signal=63%
GO_CHONDROITIN_SULFATE_BINDING	7	0.741819	1.37027	0.144009	0.482782	1	152	tags=14%, list=1%, signal=14%
GO_LOW_DENSITY_LIPOPROTEIN_PARTICLE_RECEPTOR_BIOSYNTHETIC_PROCESS	9	0.698233	1.37014	0.138462	0.482636	1	1839	tags=44%, list=12%, signal=51%
GO_VCP_NPL4_UFD1_AAA_ATPASE_COMPLEX	9	0.693603	1.37013	0.139435	0.482185	1	1210	tags=33%, list=8%, signal=36%
GO_NEGATIVE_REGULATION_OF_AUTOPHAGOSOME_ASSEMBLY	11	0.678564	1.37011	0.135087	0.481738	1	2516	tags=45%, list=17%, signal=54%
GO_POSITIVE_REGULATION_OF_HISTONE_DEACETYLASE_ACTIVITY	5	0.786753	1.36954	0.118493	0.482833	1	1302	tags=60%, list=9%, signal=66%
GO_VACUOLAR_TRANSPORT	125	0.453745	1.36908	0.0488323	0.48363	1	2586	tags=31%, list=17%, signal=37%
GO_REGULATION_OF_INTRACELLULAR_LIPID_TRANSPORT	6	0.752912	1.36844	0.140439	0.484942	1	945	tags=50%, list=6%, signal=53%
GO_GRANZYME_MEDIATED_APOPTOTIC_SIGNALING_PATHWAY	5	0.787042	1.36767	0.137673	0.486622	1	2894	tags=60%, list=19%, signal=74%
GO_REGULATION_OF_MYOTUBE_DIFFERENTIATION	40	0.529685	1.36762	0.103729	0.486272	1	1125	tags=10%, list=7%, signal=11%
GO_BASAL_DENDRITE	5	0.792697	1.3675	0.1236	0.486123	1	334	tags=20%, list=2%, signal=20%
GO_RESPONSE_TO_OXYGEN_LEVELS	312	0.423283	1.36739	0.0119297	0.485941	1	1892	tags=22%, list=12%, signal=24%
GO_EUKARYOTIC_TRANSLATION_INITIATION_FACTOR_3_COMPLEX_EIF3M	7	0.73382	1.36735	0.142256	0.485543	1	2287	tags=71%, list=15%, signal=84%
GO_POSITIVE_REGULATION_OF_ESTABLISHMENT_OF_PROTEIN_LOCALIZATION	340	0.419032	1.36665	0.0129032	0.487012	1	1648	tags=18%, list=11%, signal=19%
GO_PROTOPORPHYRINOGEN_IX_BIOSYNTHETIC_PROCESS	9	0.691404	1.36663	0.145368	0.486563	1	2597	tags=56%, list=17%, signal=67%
GO_PROTEIN_LIPOYLATION	6	0.756475	1.36647	0.145313	0.486538	1	1541	tags=50%, list=10%, signal=56%
GO_L_PROLINE_TRANSMEMBRANE_TRANSPORTER_ACTIVITY	6	0.750836	1.36634	0.140265	0.486405	1	67	tags=17%, list=0%, signal=17%
GO_METALLOAMINOPEPTIDASE_ACTIVITY	19	0.59765	1.36632	0.132075	0.485966	1	1741	tags=32%, list=11%, signal=36%
GO_NEGATIVE_REGULATION_OF_APOPTOTIC_SIGNALING_PATHWAY	186	0.437434	1.36626	0.03323	0.485657	1	1766	tags=16%, list=12%, signal=17%
GO_REGULATION_OF_GROWTH_HORMONE_RECEPTOR_SIGNALING_PATHWAY	5	0.790589	1.36618	0.134444	0.485378	1	571	tags=20%, list=4%, signal=21%
GO_AMINOACYL_TRNA_METABOLISM_INVOLVED_IN_TRANSLATIONAL_FIDELITY	11	0.670497	1.36565	0.145884	0.486396	1	549	tags=27%, list=4%, signal=28%
GO_CHOLESTEROL_TRANSPORTER_ACTIVITY	15	0.629418	1.36539	0.146776	0.486627	1	2925	tags=47%, list=19%, signal=58%
GO_UBIQUITIN_RECYCLING	9	0.70291	1.3653	0.140286	0.486393	1	1368	tags=33%, list=9%, signal=37%
GO_CHEMICAL_HOMEOSTASIS	845	0.410366	1.36523	0	0.486094	1	1901	tags=17%, list=12%, signal=18%
GO_SERINE_TYPE_CARBOXYPEPTIDASE_ACTIVITY	5	0.783943	1.36471	0.142523	0.48708	1	2885	tags=80%, list=19%, signal=99%
GO_REGULATION_OF_HOMOTYPIC_CELL_CELL_ADHESION	19	0.603615	1.36426	0.133949	0.48787	1	711	tags=16%, list=5%, signal=17%
GO_GLUTATHIONE_PEROXIDASE_ACTIVITY	17	0.611262	1.36425	0.127576	0.48743	1	3922	tags=41%, list=26%, signal=55%
GO_REGULATION_OF_MACROAUTOPHAGY	156	0.44047	1.36381	0.0399635	0.488151	1	3193	tags=39%, list=21%, signal=49%
GO_NEUTRAL_AMINO_ACID_TRANSPORT	31	0.549337	1.36309	0.112593	0.4897	1	2256	tags=35%, list=15%, signal=42%
GO_REGULATION_OF_CHOLESTEROL_METABOLIC_PROCESS	12	0.651892	1.36304	0.140167	0.489371	1	756	tags=17%, list=5%, signal=18%
GO_ION_TRANSPORT	1187	0.409193	1.36294	0.0002	0.489165	1	2293	tags=19%, list=15%, signal=21%
GO_ACETATE_ESTER_TRANSPORT	5	0.78392	1.36282	0.130781	0.489015	1	1829	tags=40%, list=12%, signal=45%
GO_SECONDARY_LYSOSOME	12	0.660211	1.36276	0.139394	0.488701	1	1105	tags=25%, list=7%, signal=27%
GO_GAMMA_SECRETASE_COMPLEX	6	0.758982	1.36219	0.144977	0.489805	1	1248	tags=33%, list=8%, signal=36%
GO_RESPIRATORY_ELECTRON_TRANSPORT_CHAIN	107	0.458319	1.3621	0.0562365	0.489583	1	3250	tags=44%, list=21%, signal=55%
GO_PRENYLTRANSFERASE_ACTIVITY	15	0.629375	1.36205	0.134154	0.489247	1	1460	tags=27%, list=10%, signal=29%
GO_ENDOSOMAL_TRANSPORT	196	0.433695	1.36178	0.0335467	0.48952	1	3159	tags=33%, list=21%, signal=41%
GO_ANTIBIOTIC_METABOLIC_PROCESS	60	0.496465	1.36177	0.0941301	0.48907	1	3264	tags=32%, list=21%, signal=40%
GO_POSITIVE_REGULATION_OF_AMINO_ACID_TRANSPORT	10	0.687739	1.36176	0.15097	0.48861	1	2917	tags=50%, list=19%, signal=62%
GO_PROTEIN_COFACTOR_LINKAGE	10	0.682101	1.36134	0.142301	0.489302	1	1541	tags=40%, list=10%, signal=44%
GO_POSITIVE_REGULATION_OF_HISTONE_DEACETYLATION	15	0.622124	1.36082	0.12877	0.490273	1	2548	tags=53%, list=17%, signal=64%
GO_AMINOACYL_TRNA_EDITING_ACTIVITY	11	0.670497	1.3608	0.147387	0.489861	1	549	tags=27%, list=4%, signal=28%
GO_RESPONSE_TO_MUSCLE_ACTIVITY	17	0.613587	1.35991	0.134118	0.491888	1	452	tags=12%, list=3%, signal=12%
GO_COPPER_ION_TRANSPORT	15	0.628613	1.35918	0.134801	0.493441	1	3679	tags=60%, list=24%, signal=79%
GO_POSITIVE_REGULATION_OF_LEUKOCYTE_MIGRATION	87	0.470886	1.35911	0.0678304	0.493154	1	1410	tags=15%, list=9%, signal=16%
GO_VESICLE_MEDIATED_TRANSPORT_TO_THE_PLASMA_MEMBRANE	82	0.472261	1.35882	0.0740185	0.49347	1	4004	tags=43%, list=26%, signal=58%
GO_REGULATION_OF_ARACHIDONIC_ACID_SECRETION	5	0.777674	1.3587	0.146151	0.493319	1	1986	tags=40%, list=13%, signal=46%
GO_PROTEASOME_ASSEMBLY	12	0.659681	1.35852	0.141908	0.49332	1	3289	tags=58%, list=22%, signal=74%
GO_L_AMINO_ACID_TRANSPORT	50	0.50843	1.35798	0.103813	0.494347	1	2256	tags=28%, list=15%, signal=33%
GO_IMMUNE_RESPONSE_REGULATING_CELL_SURFACE_RECEPTOR_SIGNALING_PATHWAY	329	0.418261	1.35786	0.0125813	0.49421	1	2355	tags=27%, list=15%, signal=31%
GO_CERAMIDE_TRANSPORT	9	0.692319	1.35781	0.154157	0.493865	1	3288	tags=56%, list=22%, signal=71%
GO_ARP2_3_COMPLEX_MEDIATED_ACTIN_NUCLEATION	32	0.546709	1.35773	0.111407	0.493591	1	2560	tags=41%, list=17%, signal=49%
GO_CLATHRIN_COAT_ASSEMBLY	15	0.628627	1.35768	0.14529	0.493241	1	1267	tags=33%, list=8%, signal=36%
GO_NADP_METABOLIC_PROCESS	10	0.674777	1.35713	0.156448	0.494295	1	2530	tags=50%, list=17%, signal=60%
GO_NEGATIVE_REGULATION_OF_CELL_DEATH	752	0.408495	1.35648	0.000803	0.49558	1	1779	tags=17%, list=12%, signal=18%
GO_IMMUNOGLOBULIN_PRODUCTION	85	0.471852	1.35646	0.0750375	0.495157	1	861	tags=8%, list=6%, signal=9%
GO_MITOPHAGY	21	0.586233	1.35596	0.127727	0.496094	1	3558	tags=48%, list=23%, signal=62%
GO_PIGMENT_GRANULE_MATURATION	9	0.688167	1.35581	0.156433	0.496037	1	753	tags=44%, list=5%, signal=47%
GO_STEROL_METABOLIC_PROCESS	80	0.469197	1.35574	0.0800405	0.495748	1	2408	tags=25%, list=16%, signal=30%
GO_ACTIVE_TRANSMEMBRANE_TRANSPORTER_ACTIVITY	265	0.422841	1.35567	0.0252279	0.495443	1	2185	tags=20%, list=14%, signal=23%
GO_AMYLOID_BETA_CLEARANCE	28	0.557527	1.35537	0.123506	0.495808	1	1057	tags=21%, list=7%, signal=23%
GO_POSITIVE_REGULATION_OF_PROTEIN_DEUBIQUITINATION	7	0.733089	1.35525	0.145509	0.495681	1	2663	tags=43%, list=17%, signal=52%
GO_RESPONSE_TO_MITOCHONDRIAL_DEPOLARISATION	19	0.60095	1.35522	0.137875	0.495296	1	1224	tags=32%, list=8%, signal=34%
GO_2_OXOGLUTARATE_DEPENDENT_DIOXYGENASE_ACTIVITY	44	0.513876	1.355	0.106532	0.49542	1	900	tags=16%, list=6%, signal=17%
GO_PROLINE_TRANSMEMBRANE_TRANSPORT	6	0.750836	1.35448	0.153759	0.496348	1	67	tags=17%, list=0%, signal=17%
GO_CELLULAR_COPPER_ION_HOMEOSTASIS	14	0.631206	1.35402	0.143592	0.497128	1	2205	tags=50%, list=14%, signal=58%
GO_REGULATION_OF_HYDROGEN_PEROXIDE_METABOLIC_PROCESS	6	0.745001	1.35362	0.154173	0.497804	1	1227	tags=67%, list=8%, signal=72%
GO_AROMATIC_AMINO_ACID_FAMILY_CATABOLIC_PROCESS	10	0.675048	1.35277	0.153734	0.499682	1	226	tags=10%, list=1%, signal=10%
GO_HOST_INTRACELLULAR_PART	8	0.709114	1.35218	0.144383	0.500869	1	16	tags=13%, list=0%, signal=13%
GO_LIPASE_ACTIVATOR_ACTIVITY	8	0.706294	1.35211	0.149783	0.50058	1	584	tags=25%, list=4%, signal=26%
GO_CYSTEINE_TYPE_ENDOPEPTIDASE_REGULATOR_ACTIVITY_INVOLVED_IN_APOPTOTIC_PROCESS	32	0.541803	1.35105	0.114922	0.503099	1	1261	tags=25%, list=8%, signal=27%
GO_POSITIVE_REGULATION_OF_PROTEIN_TARGETING_TO_MITOCHONDRION	29	0.553159	1.35093	0.123528	0.502977	1	1368	tags=34%, list=9%, signal=38%
GO_SEH1_ASSOCIATED_COMPLEX	16	0.612214	1.35086	0.146732	0.502692	1	54	tags=6%, list=0%, signal=6%
GO_STEROL_ESTERASE_ACTIVITY	5	0.764038	1.35081	0.155105	0.502348	1	274	tags=20%, list=2%, signal=20%
GO_PROSTANOID_METABOLIC_PROCESS	12	0.65176	1.35037	0.141869	0.503099	1	3264	tags=50%, list=21%, signal=64%
GO_REGULATION_OF_MITOCHONDRIAL_MEMBRANE_POTENTIAL	55	0.49219	1.34916	0.0911303	0.506061	1	2530	tags=36%, list=17%, signal=43%
GO_CERAMIDE_BINDING	11	0.660435	1.34852	0.148266	0.507392	1	725	tags=18%, list=5%, signal=19%
GO_REGULATION_OF_BODY_FLUID_LEVELS	364	0.41454	1.34843	0.0138975	0.507162	1	1860	tags=16%, list=12%, signal=18%
GO_COPPER_ION_TRANSMEMBRANE_TRANSPORT	6	0.748251	1.34832	0.149373	0.506996	1	3500	tags=83%, list=23%, signal=108%
GO_REGULATION_OF_SODIUM_DEPENDENT_PHOSPHATE_TRANSPORT	5	0.771697	1.34827	0.153846	0.506661	1	1622	tags=40%, list=11%, signal=45%
GO_FATTY_ACID_BINDING	25	0.561968	1.34815	0.128883	0.506521	1	1541	tags=24%, list=10%, signal=27%
GO_POSITIVE_REGULATION_OF_ARACHIDONIC_ACID_SECRETION	5	0.777674	1.34804	0.144697	0.506352	1	1986	tags=40%, list=13%, signal=46%
GO_IMMUNOGLOBULIN_RECEPTOR_BINDING	6	0.74304	1.3479	0.151994	0.506246	1	222	tags=17%, list=1%, signal=17%
GO_FATTY_ACYL_COA_BIOSYNTHETIC_PROCESS	28	0.552718	1.34754	0.129052	0.506787	1	3215	tags=46%, list=21%, signal=59%
GO_REGULATION_OF_AMINO_ACID_TRANSPORT	19	0.594313	1.34744	0.131752	0.506579	1	2917	tags=37%, list=19%, signal=46%
GO_ARP2_3_PROTEIN_COMPLEX	11	0.656852	1.34734	0.151353	0.506392	1	2536	tags=64%, list=17%, signal=76%
GO_POSITIVE_REGULATION_OF_CHOLESTEROL_ESTERIFICATION	5	0.768999	1.34703	0.158495	0.506769	1	364	tags=20%, list=2%, signal=20%
GO_MODULATION_BY_HOST_OF_VIRAL_PROCESS	20	0.587347	1.34699	0.146437	0.506408	1	271	tags=10%, list=2%, signal=10%
GO_RESPONSE_TO_PEPTIDE_HORMONE	328	0.415231	1.34648	0.0168067	0.507391	1	2162	tags=22%, list=14%, signal=25%
GO_RESPONSE_TO_INSULIN	224	0.422537	1.34635	0.029909	0.507267	1	2076	tags=21%, list=14%, signal=24%
GO_CLATHRIN_HEAVY_CHAIN_BINDING	6	0.747969	1.34632	0.160808	0.506876	1	3760	tags=83%, list=25%, signal=111%
GO_ENDOSOME_LUMEN	23	0.573777	1.3455	0.133608	0.508705	1	1057	tags=26%, list=7%, signal=28%
GO_INTERFERON_RECEPTOR_ACTIVITY	5	0.773238	1.3454	0.145735	0.508531	1	1910	tags=40%, list=13%, signal=46%
GO_POSITIVE_REGULATION_OF_IMMUNOGLOBULIN_PRODUCTION	36	0.5311	1.34522	0.119305	0.508554	1	1137	tags=14%, list=7%, signal=15%
GO_PHOSPHOLIPASE_ACTIVATOR_ACTIVITY	7	0.724208	1.3451	0.154242	0.508414	1	584	tags=29%, list=4%, signal=30%
GO_POSITIVE_REGULATION_OF_NEUROTROPHIN_TRK_RECEPTOR_SIGNALING_PATHWAY	5	0.779111	1.34502	0.148246	0.508169	1	618	tags=40%, list=4%, signal=42%
GO_CHLORIDE_TRANSMEMBRANE_TRANSPORTER_ACTIVITY	59	0.490746	1.34482	0.0990207	0.508248	1	2074	tags=15%, list=14%, signal=18%
GO_PHOSPHATIDYLGLYCEROL_BIOSYNTHETIC_PROCESS	8	0.70354	1.34479	0.161219	0.507874	1	3872	tags=88%, list=25%, signal=117%
GO_CELLULAR_RESPONSE_TO_ARSENIC_CONTAINING_SUBSTANCE	17	0.600777	1.34445	0.151426	0.508332	1	588	tags=18%, list=4%, signal=18%
GO_NEGATIVE_REGULATION_OF_HOMOTYPIC_CELL_CELL_ADHESION	11	0.664097	1.34439	0.155233	0.508034	1	461	tags=18%, list=3%, signal=19%
GO_REGULATION_OF_GOLGI_ORGANIZATION	14	0.63406	1.34423	0.15535	0.508004	1	1765	tags=36%, list=12%, signal=40%
GO_ORGANELLE_INNER_MEMBRANE	463	0.410484	1.34414	0.00611122	0.507796	1	3539	tags=38%, list=23%, signal=49%
GO_GROWTH_PLATE_CARTILAGE_DEVELOPMENT	25	0.560195	1.34392	0.129595	0.507919	1	271	tags=8%, list=2%, signal=8%
GO_RESPONSE_TO_SALT	16	0.613649	1.34335	0.148495	0.509039	1	21	tags=6%, list=0%, signal=6%
GO_PROTEIN_LINEAR_POLYUBIQUITINATION	5	0.772008	1.34316	0.15282	0.509089	1	3476	tags=80%, list=23%, signal=104%
GO_CHLORIDE_TRANSMEMBRANE_TRANSPORT	51	0.499821	1.34285	0.110144	0.509509	1	1860	tags=14%, list=12%, signal=16%
GO_CENTRAL_NERVOUS_SYSTEM_MATURATION	6	0.739557	1.3428	0.15805	0.509166	1	50	tags=17%, list=0%, signal=17%
GO_STEROL_BIOSYNTHETIC_PROCESS	66	0.480753	1.34257	0.0898204	0.509348	1	2772	tags=39%, list=18%, signal=48%
GO_MORPHOGENESIS_OF_A_POLARIZED_EPITHELIUM	123	0.443684	1.34214	0.0607852	0.510087	1	2247	tags=29%, list=15%, signal=34%
GO_STEROL_TRANSPORTER_ACTIVITY	28	0.547352	1.34178	0.131643	0.510614	1	2326	tags=36%, list=15%, signal=42%
GO_INFLAMMATORY_CELL_APOPTOTIC_PROCESS	15	0.615981	1.34176	0.152352	0.510186	1	835	tags=20%, list=5%, signal=21%
GO_MICROBODY	119	0.447201	1.34164	0.064274	0.51006	1	2801	tags=30%, list=18%, signal=37%
GO_LIPASE_ACTIVITY	83	0.468731	1.34148	0.0753958	0.510057	1	2800	tags=22%, list=18%, signal=26%
GO_ORGANOPHOSPHATE_ESTER_TRANSPORT	93	0.457577	1.34124	0.0802392	0.510256	1	3288	tags=35%, list=22%, signal=45%
GO_INTRINSIC_COMPONENT_OF_PRESYNAPTIC_ACTIVE_ZONE_MEMBRANE	14	0.633303	1.34091	0.154608	0.510745	1	526	tags=14%, list=3%, signal=15%
GO_K48_LINKED_POLYUBIQUITIN_MODIFICATION_DEPENDENT_PROTEIN_BINDING	7	0.715218	1.34087	0.161737	0.51039	1	2722	tags=57%, list=18%, signal=70%
GO_LIPOXIN_BIOSYNTHETIC_PROCESS	6	0.737548	1.34064	0.148807	0.510572	1	415	tags=17%, list=3%, signal=17%
GO_METANEPHRIC_S_SHAPED_BODY_MORPHOGENESIS	6	0.748982	1.34039	0.162648	0.510785	1	1364	tags=33%, list=9%, signal=37%
GO_PEPTIDYL_PROLINE_HYDROXYLATION_TO_4_HYDROXY_L_PROLINE	8	0.700352	1.34038	0.160291	0.510328	1	42	tags=13%, list=0%, signal=13%
GO_SPECIFIC_GRANULE_LUMEN	42	0.511613	1.33941	0.1186	0.512586	1	2226	tags=29%, list=15%, signal=33%
GO_VARICOSITY	6	0.736476	1.33941	0.155185	0.512125	1	4016	tags=50%, list=26%, signal=68%
GO_MEMBRANE_PROTEIN_PROTEOLYSIS	51	0.49995	1.3393	0.110347	0.511968	1	2437	tags=31%, list=16%, signal=37%
GO_CELLULAR_RESPONSE_TO_CAMP	44	0.508374	1.33928	0.115792	0.511542	1	1664	tags=16%, list=11%, signal=18%
GO_ORGANONITROGEN_COMPOUND_BIOSYNTHETIC_PROCESS	1519	0.400667	1.33923	0	0.511218	1	2395	tags=21%, list=16%, signal=22%
GO_REGULATION_OF_ANGIOTENSIN_LEVELS_IN_BLOOD	5	0.765942	1.33876	0.161228	0.512065	1	296	tags=20%, list=2%, signal=20%
GO_RNA_2_O_METHYLTRANSFERASE_ACTIVITY	6	0.736168	1.33875	0.16167	0.511618	1	214	tags=17%, list=1%, signal=17%
GO_MATERNAL_PLACENTA_DEVELOPMENT	29	0.541976	1.33873	0.128767	0.511203	1	1410	tags=10%, list=9%, signal=11%
GO_CEREBELLAR_CORTEX_DEVELOPMENT	37	0.526086	1.33819	0.116333	0.512239	1	1824	tags=24%, list=12%, signal=28%
GO_ENDOSOMAL_PART	445	0.407716	1.33802	0.0114496	0.512266	1	2683	tags=28%, list=18%, signal=33%
GO_INTRINSIC_COMPONENT_OF_POSTSYNAPTIC_MEMBRANE	66	0.475214	1.3378	0.0954128	0.512414	1	1285	tags=12%, list=8%, signal=13%
GO_APICAL_DENDRITE	13	0.633865	1.33707	0.16294	0.513977	1	823	tags=23%, list=5%, signal=24%
GO_PEPTIDYL_PROLINE_4_DIOXYGENASE_ACTIVITY	8	0.700352	1.33696	0.164439	0.513834	1	42	tags=13%, list=0%, signal=13%
GO_PEPTIDYL_PROLINE_DIOXYGENASE_ACTIVITY	12	0.642213	1.33638	0.152937	0.51496	1	601	tags=17%, list=4%, signal=17%
GO_ENDOPLASMIC_RETICULUM_SUBCOMPARTMENT	20	0.585992	1.33621	0.141351	0.514981	1	1772	tags=20%, list=12%, signal=23%
GO_CHOLESTEROL_STORAGE	14	0.628255	1.33554	0.167396	0.516392	1	1451	tags=29%, list=10%, signal=32%
GO_REGULATION_OF_ARP2_3_COMPLEX_MEDIATED_ACTIN_NUCLEATION	16	0.606659	1.33495	0.154551	0.517584	1	129	tags=13%, list=1%, signal=13%
GO_AMYLOID_FIBRIL_FORMATION	11	0.653407	1.33495	0.167318	0.517119	1	1217	tags=27%, list=8%, signal=30%
GO_WW_DOMAIN_BINDING	25	0.559361	1.33495	0.136122	0.516683	1	1353	tags=28%, list=9%, signal=31%
GO_INTERFERON_GAMMA_SECRETION	14	0.626506	1.33487	0.149289	0.516425	1	1051	tags=29%, list=7%, signal=31%
GO_TORC1_SIGNALING	37	0.522198	1.33478	0.125373	0.516212	1	1755	tags=16%, list=12%, signal=18%
GO_DEATH_DOMAIN_BINDING	10	0.663187	1.33451	0.172188	0.516514	1	705	tags=20%, list=5%, signal=21%
GO_FLAVIN_ADENINE_DINUCLEOTIDE_BINDING	69	0.47838	1.33448	0.093271	0.516129	1	1647	tags=17%, list=11%, signal=19%
GO_SERINE_TRANSPORT	5	0.768578	1.33381	0.158453	0.517555	1	1684	tags=60%, list=11%, signal=67%
GO_AMINOGLYCAN_METABOLIC_PROCESS	101	0.450486	1.3338	0.0812868	0.517137	1	1356	tags=18%, list=9%, signal=19%
GO_REGULATION_OF_APOPTOTIC_SIGNALING_PATHWAY	330	0.411057	1.33358	0.0196119	0.517273	1	1766	tags=17%, list=12%, signal=18%
GO_NUCLEOTIDE_SUGAR_TRANSMEMBRANE_TRANSPORT	13	0.627366	1.33349	0.164501	0.517048	1	1950	tags=38%, list=13%, signal=44%
GO_NEGATIVE_REGULATION_OF_PROTEIN_MATURATION	21	0.577115	1.33336	0.145478	0.516944	1	1648	tags=29%, list=11%, signal=32%
GO_POSITIVE_REGULATION_OF_PRODUCTION_OF_MOLECULAR_MEDIATOR_OF_IMMUNE_RESPONSE	77	0.465707	1.33296	0.0891315	0.517617	1	1766	tags=18%, list=12%, signal=20%
GO_PANCREAS_DEVELOPMENT	56	0.488515	1.33285	0.102379	0.517465	1	1296	tags=13%, list=9%, signal=14%
GO_RESPONSE_TO_ISCHEMIA	35	0.531125	1.33284	0.126297	0.517019	1	1228	tags=17%, list=8%, signal=19%
GO_NEGATIVE_REGULATION_OF_DEFENSE_RESPONSE_TO_BACTERIUM	5	0.7704	1.33248	0.159558	0.517576	1	494	tags=20%, list=3%, signal=21%
GO_MULTIVESICULAR_BODY	30	0.543173	1.33203	0.128074	0.518352	1	2437	tags=33%, list=16%, signal=40%
GO_EXOCRINE_SYSTEM_DEVELOPMENT	34	0.526946	1.33187	0.13773	0.518317	1	0	tags=3%, list=0%, signal=3%
GO_MITOCHONDRIAL_PART	923	0.399716	1.33161	0.0002	0.518596	1	2870	tags=29%, list=19%, signal=33%
GO_CALCIUM_ACTIVATED_CATION_CHANNEL_ACTIVITY	19	0.587408	1.33116	0.154519	0.519386	1	2355	tags=26%, list=15%, signal=31%
GO_ELECTRON_TRANSPORT_CHAIN	164	0.431396	1.33112	0.0611373	0.519022	1	3790	tags=42%, list=25%, signal=55%
GO_XENOPHAGY	10	0.663456	1.3307	0.17157	0.519746	1	2631	tags=60%, list=17%, signal=72%
GO_PEPTIDASE_ACTIVITY	443	0.40508	1.33034	0.00941273	0.520306	1	2269	tags=19%, list=15%, signal=22%
GO_AUTOLYSOSOME	8	0.697968	1.32994	0.17191	0.520991	1	1105	tags=38%, list=7%, signal=40%
GO_CADHERIN_BINDING_INVOLVED_IN_CELL_CELL_ADHESION	13	0.633228	1.32958	0.165059	0.521526	1	835	tags=23%, list=5%, signal=24%
GO_PRESYNAPTIC_ACTIVE_ZONE_MEMBRANE	25	0.555597	1.32924	0.150886	0.522026	1	1453	tags=20%, list=10%, signal=22%
GO_LONG_CHAIN_FATTY_ACID_METABOLIC_PROCESS	63	0.476596	1.32919	0.101531	0.521706	1	3355	tags=33%, list=22%, signal=43%
GO_2FE_2S_CLUSTER_ASSEMBLY	5	0.769469	1.32893	0.162441	0.521974	1	3242	tags=80%, list=21%, signal=102%
GO_PASSIVE_TRANSMEMBRANE_TRANSPORTER_ACTIVITY	287	0.413605	1.32878	0.026455	0.521926	1	1461	tags=10%, list=10%, signal=11%
GO_COLLAGEN_CATABOLIC_PROCESS	25	0.556093	1.32838	0.141469	0.522596	1	3813	tags=48%, list=25%, signal=64%
GO_AMYLOID_BETA_METABOLIC_PROCESS	35	0.530915	1.32795	0.129191	0.52335	1	2258	tags=23%, list=15%, signal=27%
GO_TERPENOID_BIOSYNTHETIC_PROCESS	6	0.738016	1.32715	0.174809	0.525138	1	2681	tags=67%, list=18%, signal=81%
GO_POSITIVE_REGULATION_OF_LEUKOCYTE_CHEMOTAXIS	61	0.478574	1.32699	0.10705	0.525143	1	2322	tags=23%, list=15%, signal=27%
GO_PEPTIDE_HORMONE_BINDING	24	0.559562	1.32683	0.147141	0.52514	1	720	tags=13%, list=5%, signal=13%
GO_MITOCHONDRIAL_TRANSLATIONAL_TERMINATION	89	0.456235	1.3268	0.086935	0.524754	1	3727	tags=45%, list=24%, signal=59%
GO_POSITIVE_REGULATION_OF_CALCIUM_ION_IMPORT	9	0.680963	1.32597	0.184899	0.526593	1	1362	tags=22%, list=9%, signal=24%
GO_NEGATIVE_REGULATION_OF_INFLAMMATORY_RESPONSE_TO_ANTIGENIC_STIMULUS	7	0.711769	1.32568	0.173702	0.526952	1	2900	tags=71%, list=19%, signal=88%
GO_REGULATION_OF_MITOPHAGY	16	0.600794	1.32528	0.169406	0.527598	1	3558	tags=56%, list=23%, signal=73%
GO_REGULATION_OF_ESTABLISHMENT_OF_PROTEIN_LOCALIZATION_TO_MITOCHONDRION	64	0.476575	1.32523	0.105976	0.527289	1	1368	tags=25%, list=9%, signal=27%
GO_ORGANIC_ANION_TRANSMEMBRANE_TRANSPORTER_ACTIVITY	148	0.431379	1.32522	0.0638395	0.526852	1	2343	tags=24%, list=15%, signal=28%
GO_ACETYLGLUCOSAMINYLTRANSFERASE_ACTIVITY	47	0.498557	1.32518	0.112876	0.526512	1	2358	tags=28%, list=15%, signal=33%
GO_DEFENSE_RESPONSE_TO_BACTERIUM	121	0.44004	1.32506	0.0740829	0.526388	1	2284	tags=19%, list=15%, signal=22%
GO_PHOSPHOLIPID_HOMEOSTASIS	9	0.67717	1.32475	0.177939	0.52679	1	2730	tags=33%, list=18%, signal=41%
GO_MAINTENANCE_OF_PROTEIN_LOCATION	96	0.45069	1.32455	0.0835381	0.526891	1	1377	tags=18%, list=9%, signal=19%
GO_NATURAL_KILLER_CELL_CYTOKINE_PRODUCTION	7	0.707857	1.32447	0.181716	0.526645	1	2836	tags=57%, list=19%, signal=70%
GO_2_IRON_2_SULFUR_CLUSTER_BINDING	20	0.574049	1.32435	0.162472	0.52654	1	1442	tags=25%, list=9%, signal=28%
GO_COENZYME_TRANSPORT	8	0.694418	1.32427	0.173358	0.526302	1	802	tags=25%, list=5%, signal=26%
GO_GLUTAMINE_TRANSPORT	5	0.756784	1.32392	0.169869	0.526858	1	2256	tags=80%, list=15%, signal=94%
GO_POSITIVE_REGULATION_OF_MITOCHONDRIAL_DEPOLARIZATION	6	0.733408	1.32379	0.176404	0.526744	1	3107	tags=50%, list=20%, signal=63%
GO_AP_3_ADAPTOR_COMPLEX	10	0.665214	1.32379	0.166488	0.526314	1	2970	tags=70%, list=19%, signal=87%
GO_SYNAPTIC_VESICLE_DOCKING	9	0.674441	1.32307	0.174982	0.52784	1	2565	tags=44%, list=17%, signal=53%
GO_NEGATIVE_REGULATION_OF_GLYCOGEN_METABOLIC_PROCESS	6	0.73446	1.32269	0.174817	0.528443	1	61	tags=17%, list=0%, signal=17%
GO_POSITIVE_REGULATION_OF_PROTEOLYSIS_INVOLVED_IN_CELLULAR_PROTEIN_CATABOLIC_PROCESS	108	0.445854	1.32254	0.0865915	0.528416	1	1434	tags=18%, list=9%, signal=19%
GO_POSITIVE_REGULATION_OF_MEMBRANE_DEPOLARIZATION	8	0.687661	1.32235	0.186354	0.528507	1	3107	tags=38%, list=20%, signal=47%
GO_PEROXIREDOXIN_ACTIVITY	8	0.693074	1.32224	0.176558	0.528362	1	1227	tags=38%, list=8%, signal=41%
GO_REGULATION_OF_MEMBRANE_REPOLARIZATION_DURING_CARDIAC_MUSCLE_CELL_ACTION_POTENTIAL	5	0.760419	1.32186	0.174671	0.528995	1	222	tags=20%, list=1%, signal=20%
GO_STEROID_BINDING	73	0.466466	1.32182	0.104091	0.528657	1	2977	tags=33%, list=20%, signal=41%
GO_NEGATIVE_REGULATION_OF_T_CELL_MEDIATED_CYTOTOXICITY	6	0.741517	1.32179	0.173404	0.528276	1	2860	tags=50%, list=19%, signal=62%
GO_MITOCHONDRIAL_OUTER_MEMBRANE_TRANSLOCASE_COMPLEX	10	0.655583	1.32174	0.166194	0.527974	1	2177	tags=40%, list=14%, signal=47%
GO_MITOCHONDRIAL_PROTEIN_COMPLEX	235	0.415449	1.32148	0.0440605	0.528247	1	3023	tags=36%, list=20%, signal=44%
GO_RESPIRATORY_CHAIN_COMPLEX_IV	16	0.603838	1.32145	0.161996	0.527875	1	2380	tags=50%, list=16%, signal=59%
GO_THIOESTER_BIOSYNTHETIC_PROCESS	47	0.500995	1.32123	0.124022	0.528042	1	3215	tags=40%, list=21%, signal=51%
GO_COENZYME_BINDING	248	0.414738	1.32117	0.0401546	0.527777	1	2642	tags=25%, list=17%, signal=29%
GO_U3_SNORNA_BINDING	5	0.759495	1.32111	0.17208	0.527498	1	436	tags=40%, list=3%, signal=41%
GO_REGULATION_OF_MAST_CELL_ACTIVATION_INVOLVED_IN_IMMUNE_RESPONSE	22	0.571166	1.32092	0.155464	0.527554	1	1363	tags=27%, list=9%, signal=30%
GO_VERY_LONG_CHAIN_FATTY_ACID_COA_LIGASE_ACTIVITY	8	0.687954	1.32087	0.174256	0.527256	1	4075	tags=75%, list=27%, signal=102%
GO_ACETYLGALACTOSAMINYLTRANSFERASE_ACTIVITY	34	0.525049	1.32041	0.13718	0.528082	1	2127	tags=26%, list=14%, signal=31%
GO_RESPONSE_TO_IRON_III_ION	6	0.732027	1.3204	0.186055	0.527663	1	1208	tags=50%, list=8%, signal=54%
GO_NEGATIVE_REGULATION_OF_PROTEIN_LOCALIZATION_TO_CELL_PERIPHERY	20	0.575516	1.32032	0.15699	0.527424	1	1078	tags=30%, list=7%, signal=32%
GO_CELLULAR_RESPONSE_TO_EXTRACELLULAR_STIMULUS	215	0.41701	1.32026	0.0452954	0.527136	1	1992	tags=18%, list=13%, signal=20%
GO_ENDOPEPTIDASE_ACTIVITY	269	0.412556	1.32012	0.0315411	0.527084	1	2323	tags=20%, list=15%, signal=24%
GO_NEGATIVE_REGULATION_OF_GLUCOSE_TRANSMEMBRANE_TRANSPORT	12	0.63177	1.32006	0.168417	0.526829	1	61	tags=8%, list=0%, signal=8%
GO_ESTABLISHMENT_OF_PROTEIN_LOCALIZATION_TO_PLASMA_MEMBRANE	50	0.493842	1.31993	0.114732	0.52674	1	3998	tags=46%, list=26%, signal=62%
GO_TRANSLATIONAL_ELONGATION	130	0.439765	1.31964	0.0685409	0.527111	1	3727	tags=44%, list=24%, signal=58%
GO_ENDOSOME_TRANSPORT_VIA_MULTIVESICULAR_BODY_SORTING_PATHWAY	24	0.558872	1.31942	0.155256	0.527267	1	3653	tags=54%, list=24%, signal=71%
GO_WASH_COMPLEX	11	0.644149	1.31937	0.174253	0.526963	1	4131	tags=73%, list=27%, signal=100%
GO_EXTRINSIC_COMPONENT_OF_MEMBRANE	241	0.412689	1.31862	0.0369972	0.528617	1	1888	tags=18%, list=12%, signal=20%
GO_SECONDARY_ALCOHOL_METABOLIC_PROCESS	70	0.469881	1.31857	0.109274	0.528316	1	2408	tags=27%, list=16%, signal=32%
GO_MAINTENANCE_OF_PROTEIN_LOCATION_IN_CELL	68	0.470258	1.31844	0.107656	0.528226	1	1377	tags=16%, list=9%, signal=18%
GO_PROLINE_TRANSPORT	7	0.70811	1.31813	0.176272	0.528658	1	67	tags=14%, list=0%, signal=14%
GO_OXIDOREDUCTASE_ACTIVITY_ACTING_ON_PEROXIDE_AS_ACCEPTOR	38	0.510217	1.31791	0.130536	0.528809	1	3234	tags=34%, list=21%, signal=43%
GO_AMINOGLYCAN_CATABOLIC_PROCESS	44	0.502797	1.31787	0.12791	0.528475	1	2402	tags=27%, list=16%, signal=32%
GO_REGULATION_OF_PEPTIDASE_ACTIVITY	305	0.407626	1.31762	0.0329901	0.528715	1	1823	tags=18%, list=12%, signal=20%
GO_NEGATIVE_REGULATION_OF_STRIATED_MUSCLE_CELL_DIFFERENTIATION	27	0.545105	1.3176	0.148137	0.528334	1	519	tags=7%, list=3%, signal=8%
GO_CELLULAR_RESPONSE_TO_CARBOHYDRATE_STIMULUS	109	0.441517	1.31759	0.0835921	0.527906	1	1301	tags=16%, list=9%, signal=17%
GO_AEROBIC_ELECTRON_TRANSPORT_CHAIN	19	0.578699	1.31726	0.165377	0.528385	1	3245	tags=63%, list=21%, signal=80%
GO_ANION_TRANSMEMBRANE_TRANSPORTER_ACTIVITY	222	0.415693	1.31667	0.0463144	0.529574	1	2256	tags=21%, list=15%, signal=24%
GO_POSITIVE_REGULATION_OF_SUPEROXIDE_ANION_GENERATION	12	0.63488	1.31649	0.182195	0.529636	1	2710	tags=50%, list=18%, signal=61%
GO_SYNTAXIN_1_BINDING	15	0.607679	1.31618	0.16552	0.53006	1	1090	tags=13%, list=7%, signal=14%
GO_ALCOHOL_BIOSYNTHETIC_PROCESS	136	0.431159	1.31607	0.06557	0.529898	1	2335	tags=29%, list=15%, signal=34%
GO_L_GLUTAMINE_TRANSMEMBRANE_TRANSPORTER_ACTIVITY	5	0.756784	1.3152	0.176633	0.531876	1	2256	tags=80%, list=15%, signal=94%
GO_RESPONSE_TO_THYROID_HORMONE	20	0.571976	1.31509	0.166185	0.531734	1	1301	tags=25%, list=9%, signal=27%
GO_NEGATIVE_REGULATION_OF_PROTEIN_LOCALIZATION_TO_MEMBRANE	24	0.554543	1.31487	0.153458	0.531906	1	2561	tags=38%, list=17%, signal=45%
GO_NEGATIVE_REGULATION_OF_CELLULAR_CATABOLIC_PROCESS	199	0.4194	1.31476	0.0506912	0.531766	1	1760	tags=20%, list=12%, signal=22%
GO_CHONDROCYTE_DIFFERENTIATION_INVOLVED_IN_ENDOCHONDRAL_BONE_MORPHOGENESIS	21	0.565723	1.31462	0.157378	0.531729	1	3532	tags=38%, list=23%, signal=50%
GO_NEGATIVE_REGULATION_OF_FATTY_ACID_METABOLIC_PROCESS	9	0.67079	1.31436	0.183104	0.532019	1	75	tags=11%, list=0%, signal=11%
GO_LYSOSOMAL_TRANSPORT	92	0.451014	1.31394	0.0959317	0.532739	1	2578	tags=33%, list=17%, signal=39%
GO_MODIFIED_AMINO_ACID_TRANSMEMBRANE_TRANSPORTER_ACTIVITY	14	0.613561	1.3128	0.178862	0.535432	1	356	tags=14%, list=2%, signal=15%
GO_REGULATION_OF_PEPTIDE_SECRETION	330	0.404983	1.31251	0.0293261	0.535796	1	1296	tags=12%, list=9%, signal=12%
GO_NEGATIVE_REGULATION_OF_PROTEOLYSIS	239	0.410658	1.31212	0.0436644	0.536432	1	1648	tags=14%, list=11%, signal=16%
GO_ALPHA_BETA_T_CELL_RECEPTOR_COMPLEX	5	0.746464	1.31209	0.181065	0.536067	1	1817	tags=60%, list=12%, signal=68%
GO_CYSTEINE_TYPE_ENDOPEPTIDASE_INHIBITOR_ACTIVITY_INVOLVED_IN_APOPTOTIC_PROCESS	17	0.591228	1.3116	0.16357	0.536981	1	1119	tags=24%, list=7%, signal=25%
GO_NEGATIVE_REGULATION_OF_GTPASE_ACTIVITY	39	0.510933	1.31131	0.137118	0.537326	1	1038	tags=13%, list=7%, signal=14%
GO_PEPTIDYL_PROLINE_HYDROXYLATION	13	0.617513	1.31129	0.171153	0.536955	1	601	tags=15%, list=4%, signal=16%
GO_INFLAMMATORY_RESPONSE_TO_WOUNDING	6	0.730561	1.31051	0.183308	0.538689	1	834	tags=33%, list=5%, signal=35%
GO_AMYLOID_PRECURSOR_PROTEIN_BIOSYNTHETIC_PROCESS	12	0.64142	1.31034	0.180288	0.538707	1	879	tags=25%, list=6%, signal=27%
GO_CHONDROITIN_SULFATE_CATABOLIC_PROCESS	9	0.66282	1.3103	0.186267	0.538361	1	1792	tags=33%, list=12%, signal=38%
GO_PROTEASOME_CORE_COMPLEX_ALPHA_SUBUNIT_COMPLEX	7	0.698921	1.3103	0.180358	0.537929	1	3360	tags=86%, list=22%, signal=110%
GO_REGULATION_OF_GLYCOPROTEIN_BIOSYNTHETIC_PROCESS	31	0.526796	1.31021	0.14451	0.537753	1	1629	tags=29%, list=11%, signal=32%
GO_DEATH_INDUCING_SIGNALING_COMPLEX_ASSEMBLY	9	0.670094	1.30989	0.187132	0.538181	1	1416	tags=33%, list=9%, signal=37%
GO_MEMBRANE_FISSION	11	0.63862	1.30889	0.178584	0.540531	1	854	tags=27%, list=6%, signal=29%
GO_REGULATION_OF_PROTEIN_LOCALIZATION	789	0.394553	1.30878	0.00240916	0.540376	1	1410	tags=14%, list=9%, signal=15%
GO_GRANULOCYTE_MIGRATION	80	0.452974	1.30787	0.114634	0.542475	1	2429	tags=20%, list=16%, signal=24%
GO_VOLUNTARY_MUSCULOSKELETAL_MOVEMENT	7	0.69731	1.30777	0.187099	0.542321	1	208	tags=14%, list=1%, signal=14%
GO_HISTAMINE_PRODUCTION_INVOLVED_IN_INFLAMMATORY_RESPONSE	6	0.727052	1.30771	0.186952	0.542045	1	559	tags=17%, list=4%, signal=17%
GO_CALCIUM_DEPENDENT_CYSTEINE_TYPE_ENDOPEPTIDASE_ACTIVITY	12	0.629615	1.30769	0.177459	0.541659	1	2056	tags=25%, list=13%, signal=29%
GO_CYTOPLASMIC_TRANSLATIONAL_ELONGATION	10	0.653306	1.30746	0.179872	0.541822	1	1643	tags=30%, list=11%, signal=34%
GO_REGULATION_OF_SECRETION	558	0.395592	1.30723	0.00948154	0.542007	1	2073	tags=17%, list=14%, signal=19%
GO_POSITIVE_REGULATION_OF_TOLERANCE_INDUCTION	8	0.677874	1.30683	0.187568	0.542675	1	1014	tags=38%, list=7%, signal=40%
GO_CYTOKINE_ACTIVITY	105	0.441701	1.30679	0.0944175	0.542338	1	3186	tags=17%, list=21%, signal=22%
GO_STABILIZATION_OF_MEMBRANE_POTENTIAL	11	0.637752	1.3064	0.187324	0.542968	1	2355	tags=45%, list=15%, signal=54%
GO_MULTIVESICULAR_BODY_SORTING_PATHWAY	31	0.526035	1.30601	0.139858	0.543625	1	3653	tags=48%, list=24%, signal=64%
GO_DOPAMINE_SECRETION	19	0.574038	1.30588	0.169524	0.543525	1	1407	tags=21%, list=9%, signal=23%
GO_AMINOGLYCAN_BIOSYNTHETIC_PROCESS	86	0.450187	1.30567	0.0976767	0.543671	1	1356	tags=19%, list=9%, signal=20%
GO_POSITIVE_REGULATION_OF_CYTOKINE_SECRETION	86	0.451271	1.30565	0.107516	0.543298	1	1410	tags=9%, list=9%, signal=10%
GO_MITOCHONDRIAL_ELECTRON_TRANSPORT_UBIQUINOL_TO_CYTOCHROME_C	14	0.602817	1.30507	0.185426	0.544471	1	3129	tags=50%, list=21%, signal=63%
GO_CYTOPLASMIC_SIDE_OF_ENDOPLASMIC_RETICULUM_MEMBRANE	13	0.623106	1.30489	0.190066	0.544532	1	52	tags=8%, list=0%, signal=8%
GO_NEGATIVE_REGULATION_OF_FATTY_ACID_OXIDATION	9	0.67079	1.30423	0.187682	0.545908	1	75	tags=11%, list=0%, signal=11%
GO_REGULATION_OF_TRANSPORT	1366	0.390151	1.30374	0	0.546857	1	1862	tags=15%, list=12%, signal=16%
GO_VESICLE_MEDIATED_TRANSPORT_IN_SYNAPSE	168	0.4212	1.30373	0.0663966	0.54645	1	1832	tags=20%, list=12%, signal=22%
GO_URIDYLYLTRANSFERASE_ACTIVITY	5	0.746223	1.30345	0.195586	0.546782	1	313	tags=20%, list=2%, signal=20%
GO_POSITIVE_REGULATION_OF_MEMBRANE_POTENTIAL	13	0.620834	1.30331	0.172956	0.546736	1	3090	tags=54%, list=20%, signal=67%
GO_MATURE_RIBOSOME_ASSEMBLY	6	0.719385	1.30329	0.187117	0.546332	1	1189	tags=33%, list=8%, signal=36%
GO_POSITIVE_REGULATION_OF_CELL_ADHESION_MEDIATED_BY_INTEGRIN	12	0.628585	1.30302	0.183167	0.546677	1	1600	tags=42%, list=11%, signal=47%
GO_TRICARBOXYLIC_ACID_CYCLE	31	0.526096	1.3024	0.152665	0.547964	1	2672	tags=32%, list=18%, signal=39%
GO_REGULATION_OF_HISTONE_DEACETYLASE_ACTIVITY	7	0.701263	1.30196	0.189992	0.548725	1	1790	tags=57%, list=12%, signal=65%
GO_REGULATION_OF_PROTEIN_MODIFICATION_BY_SMALL_PROTEIN_CONJUGATION_OR_REMOVAL	198	0.415274	1.30156	0.0611123	0.549404	1	1513	tags=18%, list=10%, signal=20%
GO_NEGATIVE_REGULATION_OF_CYSTEINE_TYPE_ENDOPEPTIDASE_ACTIVITY	71	0.460815	1.30151	0.112229	0.549096	1	1823	tags=18%, list=12%, signal=21%
GO_PRODUCTION_OF_MOLECULAR_MEDIATOR_OF_IMMUNE_RESPONSE	151	0.422588	1.30137	0.0745995	0.54905	1	1766	tags=14%, list=12%, signal=16%
GO_APOPTOTIC_SIGNALING_PATHWAY	497	0.395591	1.30126	0.0168221	0.548937	1	1766	tags=17%, list=12%, signal=18%
GO_MONOCARBOXYLIC_ACID_TRANSMEMBRANE_TRANSPORTER_ACTIVITY	32	0.52168	1.30105	0.159929	0.549077	1	2343	tags=28%, list=15%, signal=33%
GO_RESPIRATORY_CHAIN_COMPLEX_IV_ASSEMBLY	25	0.547716	1.30095	0.162725	0.54891	1	3387	tags=40%, list=22%, signal=51%
GO_REGULATION_OF_SYSTEMIC_ARTERIAL_BLOOD_PRESSURE_BY_CIRCULATORY_RENIN_ANGIOTENSIN	6	0.720768	1.30083	0.194402	0.548822	1	296	tags=17%, list=2%, signal=17%
GO_EXTRACELLULAR_MATRIX	324	0.401422	1.30078	0.0310935	0.548518	1	1362	tags=9%, list=9%, signal=9%
GO_NUCLEOTIDE_SUGAR_TRANSMEMBRANE_TRANSPORTER_ACTIVITY	13	0.613602	1.30077	0.182195	0.5481	1	2113	tags=38%, list=14%, signal=45%
GO_RESPIRATORY_BURST_INVOLVED_IN_INFLAMMATORY_RESPONSE	5	0.743158	1.3	0.193774	0.549822	1	1227	tags=40%, list=8%, signal=43%
GO_VESICLE_DOCKING_INVOLVED_IN_EXOCYTOSIS	39	0.507203	1.29981	0.150498	0.549909	1	1963	tags=33%, list=13%, signal=38%
GO_PHOSPHATIDYLCHOLINE_CATABOLIC_PROCESS	8	0.682199	1.29977	0.195543	0.549584	1	2673	tags=50%, list=18%, signal=61%
GO_CORTICOTROPIN_SECRETION	5	0.750039	1.29968	0.192724	0.549414	1	3742	tags=40%, list=25%, signal=53%
GO_COPPER_CHAPERONE_ACTIVITY	5	0.73522	1.29949	0.198447	0.549474	1	3387	tags=80%, list=22%, signal=103%
GO_IMMUNE_RESPONSE_REGULATING_SIGNALING_PATHWAY	462	0.395994	1.29939	0.0172975	0.549312	1	2355	tags=23%, list=15%, signal=27%
GO_RECEPTOR_METABOLIC_PROCESS	143	0.425136	1.29914	0.0764964	0.549599	1	2248	tags=22%, list=15%, signal=25%
GO_POSITIVE_REGULATION_OF_CELLULAR_PROTEIN_CATABOLIC_PROCESS	126	0.429838	1.29898	0.0885162	0.549613	1	1434	tags=18%, list=9%, signal=20%
GO_MACROMOLECULE_CATABOLIC_PROCESS	1199	0.388389	1.29873	0.00160032	0.549875	1	2250	tags=20%, list=15%, signal=22%
GO_DSRNA_TRANSPORT	5	0.741196	1.29788	0.19572	0.551765	1	3618	tags=60%, list=24%, signal=79%
GO_CYTOPLASMIC_TRANSLATION	89	0.442582	1.29763	0.101873	0.552027	1	3154	tags=37%, list=21%, signal=46%
GO_INTERLEUKIN_8_PRODUCTION	56	0.477264	1.29758	0.12766	0.551748	1	1261	tags=14%, list=8%, signal=16%
GO_PHOSPHATIDYLCHOLINE_TRANSPORTER_ACTIVITY	9	0.667578	1.29704	0.191606	0.552821	1	2773	tags=56%, list=18%, signal=68%
GO_COPPER_ION_TRANSMEMBRANE_TRANSPORTER_ACTIVITY	5	0.744959	1.29696	0.184579	0.552625	1	3500	tags=80%, list=23%, signal=104%
GO_RESPONSE_TO_OLEIC_ACID	6	0.720206	1.29682	0.190747	0.55258	1	1094	tags=50%, list=7%, signal=54%
GO_PROTON_TRANSPORTING_V_TYPE_ATPASE_V0_DOMAIN	10	0.646074	1.29679	0.199786	0.552222	1	1983	tags=40%, list=13%, signal=46%
GO_LIPID_GLYCOSYLATION	8	0.675283	1.29621	0.195693	0.553423	1	697	tags=25%, list=5%, signal=26%
GO_CYTOKINE_MEDIATED_SIGNALING_PATHWAY	587	0.392878	1.29619	0.00829288	0.553053	1	1766	tags=17%, list=12%, signal=19%
GO_INTEGRAL_COMPONENT_OF_SYNAPTIC_VESICLE_MEMBRANE	26	0.539045	1.29615	0.167683	0.55272	1	3904	tags=54%, list=26%, signal=72%
GO_LEUKOCYTE_MEDIATED_CYTOTOXICITY	81	0.453372	1.29611	0.115902	0.552391	1	2003	tags=27%, list=13%, signal=31%
GO_FATTY_ACID_BETA_OXIDATION	66	0.462746	1.29597	0.120757	0.552364	1	3261	tags=33%, list=21%, signal=42%
GO_LIPOSACCHARIDE_METABOLIC_PROCESS	46	0.487984	1.29557	0.13749	0.553047	1	858	tags=20%, list=6%, signal=21%
GO_STRUCTURAL_CONSTITUENT_OF_RIBOSOME	155	0.419758	1.29532	0.0828375	0.553289	1	4644	tags=47%, list=30%, signal=67%
GO_VITAMIN_BIOSYNTHETIC_PROCESS	19	0.578613	1.29494	0.181999	0.553932	1	2212	tags=37%, list=15%, signal=43%
GO_INTERLEUKIN_17_PRODUCTION	18	0.575355	1.2948	0.190115	0.55387	1	2488	tags=33%, list=16%, signal=40%
GO_SOLUTE_PROTON_SYMPORTER_ACTIVITY	19	0.571511	1.29466	0.181457	0.553833	1	3831	tags=42%, list=25%, signal=56%
GO_RECOGNITION_OF_APOPTOTIC_CELL	5	0.73878	1.29441	0.197216	0.554115	1	2673	tags=60%, list=18%, signal=73%
GO_SUBSTRATE_ADHESION_DEPENDENT_CELL_SPREADING	74	0.455759	1.29441	0.123029	0.553686	1	989	tags=15%, list=6%, signal=16%
GO_LATE_ENDOSOME_TO_VACUOLE_TRANSPORT	16	0.587495	1.29411	0.189288	0.554092	1	3780	tags=69%, list=25%, signal=91%
GO_ATP_BIOSYNTHETIC_PROCESS	24	0.546423	1.29403	0.179287	0.553889	1	2268	tags=33%, list=15%, signal=39%
GO_BMP_RECEPTOR_BINDING	5	0.73788	1.29358	0.199254	0.554673	1	1261	tags=20%, list=8%, signal=22%
GO_CELLULAR_MONOVALENT_INORGANIC_CATION_HOMEOSTASIS	92	0.442027	1.29344	0.111912	0.554657	1	2162	tags=28%, list=14%, signal=33%
GO_ORGANIC_ACID_TRANSMEMBRANE_TRANSPORTER_ACTIVITY	108	0.437903	1.2933	0.0945655	0.554602	1	2343	tags=23%, list=15%, signal=27%
GO_URONIC_ACID_METABOLIC_PROCESS	5	0.742107	1.29326	0.201806	0.554298	1	390	tags=20%, list=3%, signal=21%
GO_REGULATION_OF_AMYLOID_BETA_FORMATION	20	0.564576	1.29282	0.172391	0.555097	1	518	tags=10%, list=3%, signal=10%
GO_L_AMINO_ACID_TRANSMEMBRANE_TRANSPORTER_ACTIVITY	39	0.503764	1.29246	0.155068	0.555653	1	2256	tags=28%, list=15%, signal=33%
GO_CELLULAR_MACROMOLECULE_CATABOLIC_PROCESS	1023	0.387992	1.29238	0.00140028	0.555456	1	2250	tags=21%, list=15%, signal=22%
GO_POSITIVE_REGULATION_OF_MONOCYTE_CHEMOTACTIC_PROTEIN_1_PRODUCTION	5	0.74989	1.29219	0.199922	0.555547	1	124	tags=20%, list=1%, signal=20%
GO_INCLUSION_BODY	66	0.462845	1.292	0.129483	0.555629	1	1862	tags=23%, list=12%, signal=26%
GO_PHAGOSOME_LYSOSOME_FUSION	7	0.693613	1.29144	0.201715	0.556733	1	1875	tags=29%, list=12%, signal=33%
GO_REGULATION_OF_ACTIN_NUCLEATION	27	0.532555	1.29112	0.170465	0.557172	1	435	tags=11%, list=3%, signal=11%
GO_NEGATIVE_REGULATION_OF_INTERLEUKIN_8_PRODUCTION	14	0.602148	1.29103	0.191416	0.557012	1	1051	tags=21%, list=7%, signal=23%
GO_ANAPHASE_PROMOTING_COMPLEX_DEPENDENT_CATABOLIC_PROCESS	80	0.452973	1.29091	0.117499	0.556925	1	3633	tags=56%, list=24%, signal=73%
GO_REGULATION_OF_RETINOIC_ACID_RECEPTOR_SIGNALING_PATHWAY	16	0.59151	1.29074	0.187479	0.55698	1	147	tags=13%, list=1%, signal=13%
GO_AMINO_ACID_IMPORT	19	0.56835	1.29056	0.178982	0.557051	1	1576	tags=32%, list=10%, signal=35%
GO_ACUTE_INFLAMMATORY_RESPONSE_TO_ANTIGENIC_STIMULUS	15	0.591472	1.29052	0.188391	0.55672	1	852	tags=13%, list=6%, signal=14%
GO_POSITIVE_REGULATION_OF_DEACETYLASE_ACTIVITY	7	0.693051	1.29046	0.198266	0.55648	1	1302	tags=43%, list=9%, signal=47%
GO_RESPONSE_TO_OXYGEN_GLUCOSE_DEPRIVATION	9	0.649932	1.29026	0.203341	0.556618	1	2282	tags=56%, list=15%, signal=65%
GO_ANTIOXIDANT_ACTIVITY	56	0.474198	1.28961	0.132091	0.558003	1	3411	tags=32%, list=22%, signal=41%
GO_NEGATIVE_REGULATION_OF_AUTOPHAGY_OF_MITOCHONDRION	8	0.673388	1.28918	0.201571	0.558751	1	4853	tags=75%, list=32%, signal=110%
GO_EXPLORATION_BEHAVIOR	11	0.634261	1.28908	0.194345	0.558607	1	421	tags=18%, list=3%, signal=19%
GO_PHOSPHATIDYLINOSITOL_4_PHOSPHATE_BINDING	26	0.536521	1.28901	0.168265	0.55839	1	725	tags=19%, list=5%, signal=20%
GO_3_HYDROXYACYL_COA_DEHYDROGENASE_ACTIVITY	8	0.668742	1.28828	0.202385	0.559986	1	2924	tags=75%, list=19%, signal=93%
GO_CYTOCHROME_COMPLEX	29	0.525292	1.28809	0.166162	0.560104	1	3129	tags=45%, list=21%, signal=56%
GO_RIBBON_SYNAPSE	7	0.692709	1.28783	0.206948	0.560418	1	2958	tags=57%, list=19%, signal=71%
GO_CYTOPLASMIC_SIDE_OF_MEMBRANE	150	0.418096	1.2868	0.0915122	0.562844	1	1843	tags=19%, list=12%, signal=21%
GO_REGULATION_OF_MACROPHAGE_ACTIVATION	32	0.516973	1.28679	0.164335	0.562444	1	2512	tags=28%, list=16%, signal=34%
GO_POSITIVE_REGULATION_OF_PROTEIN_LOCALIZATION_TO_SYNAPSE	8	0.667061	1.28661	0.207821	0.562539	1	1217	tags=25%, list=8%, signal=27%
GO_REGULATION_OF_IMMUNOGLOBULIN_PRODUCTION	53	0.477102	1.28625	0.146281	0.563083	1	1137	tags=9%, list=7%, signal=10%
GO_MICTURITION	6	0.712863	1.28612	0.205041	0.563015	1	2273	tags=50%, list=15%, signal=59%
GO_ARACHIDONIC_ACID_SECRETION	15	0.595883	1.28601	0.188386	0.562897	1	1986	tags=27%, list=13%, signal=31%
GO_RESPONSE_TO_GONADOTROPIN_RELEASING_HORMONE	5	0.748003	1.28544	0.200995	0.564028	1	1664	tags=40%, list=11%, signal=45%
GO_CYTOSKELETAL_ADAPTOR_ACTIVITY	12	0.620071	1.28511	0.209214	0.564529	1	1317	tags=17%, list=9%, signal=18%
GO_POSITIVE_REGULATION_OF_AMINE_TRANSPORT	21	0.552838	1.2847	0.173955	0.5652	1	2917	tags=33%, list=19%, signal=41%
GO_TRNA_BINDING	57	0.474877	1.2845	0.138399	0.565337	1	2366	tags=28%, list=16%, signal=33%
GO_RESPONSE_TO_IRON_ION	25	0.536696	1.28432	0.171455	0.5654	1	1208	tags=16%, list=8%, signal=17%
GO_CHONDROCYTE_DIFFERENTIATION	86	0.444268	1.28431	0.120506	0.564983	1	1180	tags=10%, list=8%, signal=11%
GO_PHOSPHOLIPASE_ACTIVITY	66	0.459767	1.2843	0.130423	0.564581	1	830	tags=8%, list=5%, signal=8%
GO_EARLY_ENDOSOME	287	0.400045	1.28406	0.048	0.564803	1	2051	tags=23%, list=13%, signal=26%
GO_REGULATION_OF_STEM_CELL_DIFFERENTIATION	96	0.438548	1.284	0.112743	0.564548	1	2187	tags=33%, list=14%, signal=39%
GO_MACROPHAGE_APOPTOTIC_PROCESS	7	0.689774	1.28398	0.194903	0.564169	1	61	tags=14%, list=0%, signal=14%
GO_ACTIN_POLYMERIZATION_DEPENDENT_CELL_MOTILITY	6	0.717489	1.28398	0.216468	0.563746	1	1957	tags=83%, list=13%, signal=96%
GO_LIPID_CATABOLIC_PROCESS	243	0.406313	1.28373	0.0609365	0.564028	1	3285	tags=28%, list=22%, signal=35%
GO_CELLULAR_RESPONSE_TO_VASCULAR_ENDOTHELIAL_GROWTH_FACTOR_STIMULUS	39	0.497308	1.28301	0.159712	0.565597	1	1107	tags=18%, list=7%, signal=19%
GO_ACTIN_FILAMENT	85	0.446124	1.28266	0.122505	0.566122	1	2406	tags=24%, list=16%, signal=28%
GO_GLUCOSIDASE_ACTIVITY	12	0.61759	1.28232	0.202422	0.56665	1	2408	tags=50%, list=16%, signal=59%
GO_REGULATION_OF_RYANODINE_SENSITIVE_CALCIUM_RELEASE_CHANNEL_ACTIVITY	22	0.55206	1.28216	0.182052	0.566656	1	6	tags=5%, list=0%, signal=5%
GO_ENDOSOME_TO_LYSOSOME_TRANSPORT	49	0.479995	1.28194	0.152381	0.566859	1	2508	tags=37%, list=16%, signal=44%
GO_CYTOCHROME_COMPLEX_ASSEMBLY	35	0.50923	1.28179	0.162921	0.566845	1	3523	tags=37%, list=23%, signal=48%
GO_ACTIN_FILAMENT_BINDING	161	0.414749	1.28175	0.0844082	0.566533	1	2015	tags=19%, list=13%, signal=21%
GO_INNER_MITOCHONDRIAL_MEMBRANE_PROTEIN_COMPLEX	108	0.429918	1.28155	0.109368	0.566651	1	3250	tags=41%, list=21%, signal=51%
GO_REGULATION_OF_IMMUNE_RESPONSE	769	0.386308	1.2813	0.00602047	0.566928	1	2024	tags=19%, list=13%, signal=21%
GO_SMALL_RIBOSOMAL_SUBUNIT_RRNA_BINDING	11	0.627905	1.28125	0.197794	0.566642	1	2327	tags=36%, list=15%, signal=43%
GO_POSITIVE_REGULATION_OF_TRANSPORT	723	0.385904	1.28107	0.00804505	0.566708	1	1840	tags=16%, list=12%, signal=18%
GO_PROTEIN_LOCALIZATION_TO_PLASMA_MEMBRANE	216	0.405856	1.28087	0.0673712	0.566836	1	3522	tags=32%, list=23%, signal=42%
GO_NEGATIVE_REGULATION_OF_COFACTOR_METABOLIC_PROCESS	5	0.739777	1.28063	0.211401	0.567093	1	1440	tags=40%, list=9%, signal=44%
GO_RECEPTOR_INTERNALIZATION	77	0.449587	1.28056	0.126365	0.566866	1	1107	tags=14%, list=7%, signal=15%
GO_RIBOSOMAL_SUBUNIT	184	0.408679	1.28028	0.0796892	0.567219	1	4557	tags=46%, list=30%, signal=65%
GO_HYDROGEN_PEROXIDE_CATABOLIC_PROCESS	16	0.579483	1.28002	0.195017	0.567529	1	3234	tags=50%, list=21%, signal=63%
GO_MONOCARBOXYLIC_ACID_METABOLIC_PROCESS	355	0.393558	1.27961	0.0400249	0.568238	1	3269	tags=29%, list=21%, signal=36%
GO_ALKALI_METAL_ION_BINDING	14	0.600242	1.27946	0.207405	0.568227	1	661	tags=14%, list=4%, signal=15%
GO_REGULATION_OF_ANIMAL_ORGAN_MORPHOGENESIS	195	0.407787	1.27899	0.078022	0.569102	1	1700	tags=19%, list=11%, signal=22%
GO_CELLULAR_PIGMENTATION	44	0.485544	1.27887	0.150596	0.568991	1	887	tags=16%, list=6%, signal=17%
GO_RESPONSE_TO_ARSENIC_CONTAINING_SUBSTANCE	28	0.524696	1.27862	0.178506	0.569265	1	1301	tags=21%, list=9%, signal=23%
GO_LIPOPROTEIN_LOCALIZATION	12	0.616507	1.27848	0.210712	0.569237	1	1126	tags=17%, list=7%, signal=18%
GO_ORGANIC_HYDROXY_COMPOUND_TRANSPORT	159	0.413091	1.27847	0.0944558	0.568841	1	2675	tags=22%, list=18%, signal=26%
GO_RESPONSE_TO_STEROL	24	0.539615	1.27813	0.178582	0.569355	1	2234	tags=33%, list=15%, signal=39%
GO_REGULATION_OF_STEROID_METABOLIC_PROCESS	92	0.438159	1.27781	0.117199	0.569816	1	2176	tags=26%, list=14%, signal=30%
GO_MITOCHONDRIAL_MATRIX	429	0.390608	1.27763	0.0298935	0.569916	1	2833	tags=26%, list=19%, signal=31%
GO_VINCULIN_BINDING	9	0.651433	1.27754	0.217281	0.569721	1	2824	tags=44%, list=19%, signal=55%
GO_PEPTIDASE_ACTIVATOR_ACTIVITY	34	0.5139	1.27754	0.175449	0.569312	1	1588	tags=29%, list=10%, signal=33%
GO_SMAD_PROTEIN_COMPLEX_ASSEMBLY	13	0.606434	1.27688	0.201903	0.570724	1	622	tags=15%, list=4%, signal=16%
GO_PHOTORECEPTOR_CELL_OUTER_SEGMENT_ORGANIZATION	7	0.685282	1.27683	0.215452	0.570435	1	974	tags=29%, list=6%, signal=31%
GO_NEUROTROPHIN_BINDING	8	0.662471	1.27628	0.213467	0.571555	1	1482	tags=25%, list=10%, signal=28%
GO_REGULATION_OF_XENOPHAGY	6	0.704604	1.27589	0.220859	0.572207	1	2150	tags=67%, list=14%, signal=78%
GO_PROTON_TRANSPORTING_TWO_SECTOR_ATPASE_COMPLEX_PROTON_TRANSPORTING_DOMAIN	12	0.618235	1.27575	0.204853	0.572177	1	1983	tags=33%, list=13%, signal=38%
GO_POSITIVE_REGULATION_OF_I_KAPPAB_KINASE_NF_KAPPAB_SIGNALING	152	0.413701	1.27573	0.095173	0.571819	1	1416	tags=16%, list=9%, signal=17%
GO_SHORT_CHAIN_FATTY_ACID_CATABOLIC_PROCESS	7	0.680935	1.27496	0.216723	0.573499	1	752	tags=14%, list=5%, signal=15%
GO_MUSCLE_ORGAN_MORPHOGENESIS	58	0.466223	1.2745	0.141284	0.574356	1	8	tags=3%, list=0%, signal=3%
GO_RESPONSE_TO_TESTOSTERONE	38	0.501102	1.27447	0.161503	0.574031	1	1094	tags=16%, list=7%, signal=17%
GO_REGULATION_OF_AUTOPHAGY_OF_MITOCHONDRION_IN_RESPONSE_TO_MITOCHONDRIAL_DEPOLARIZATION	13	0.60039	1.274	0.214779	0.574903	1	2862	tags=62%, list=19%, signal=76%
GO_CASPASE_BINDING	6	0.707782	1.27323	0.217294	0.576637	1	1980	tags=33%, list=13%, signal=38%
GO_RESPONSE_TO_CALCIUM_ION	120	0.422332	1.27274	0.110157	0.577566	1	1600	tags=14%, list=11%, signal=16%
GO_REGULATION_OF_GROWTH_HORMONE_SECRETION	7	0.678444	1.27244	0.230011	0.577961	1	8	tags=14%, list=0%, signal=14%
GO_ACID_SECRETION	72	0.450948	1.27215	0.136861	0.578365	1	3285	tags=26%, list=22%, signal=33%
GO_LEUKOCYTE_CHEMOTAXIS	140	0.417989	1.27197	0.106284	0.578411	1	2512	tags=21%, list=16%, signal=25%
GO_REGULATION_OF_CALCIUM_MEDIATED_SIGNALING	75	0.445043	1.27104	0.135217	0.580585	1	1648	tags=16%, list=11%, signal=18%
GO_REGULATION_OF_POSITIVE_CHEMOTAXIS	16	0.579077	1.27098	0.20444	0.580332	1	1107	tags=19%, list=7%, signal=20%
GO_ACTIN_CROSSLINK_FORMATION	8	0.657204	1.27063	0.222722	0.580882	1	514	tags=25%, list=3%, signal=26%
GO_EYE_PIGMENTATION	5	0.730337	1.27044	0.221318	0.580997	1	419	tags=40%, list=3%, signal=41%
GO_RESPONSE_TO_COCAINE	30	0.516567	1.27032	0.177277	0.58092	1	416	tags=13%, list=3%, signal=14%
GO_ENDOSOME_TO_LYSOSOME_TRANSPORT_VIA_MULTIVESICULAR_BODY_SORTING_PATHWAY	6	0.710958	1.26976	0.212702	0.582086	1	2106	tags=67%, list=14%, signal=77%
GO_GLYOXYLATE_METABOLIC_PROCESS	7	0.68383	1.26969	0.207105	0.581846	1	381	tags=14%, list=3%, signal=15%
GO_PEROXISOMAL_TRANSPORT	63	0.45746	1.26951	0.146967	0.581946	1	1717	tags=19%, list=11%, signal=21%
GO_CULLIN_FAMILY_PROTEIN_BINDING	18	0.567227	1.269	0.200458	0.582956	1	3397	tags=56%, list=22%, signal=71%
GO_WOUND_HEALING	399	0.386423	1.26884	0.0393846	0.582992	1	1832	tags=15%, list=12%, signal=17%
GO_PROTEOGLYCAN_BIOSYNTHETIC_PROCESS	54	0.469003	1.26861	0.146368	0.583223	1	1372	tags=19%, list=9%, signal=20%
GO_REGULATION_OF_VASCULATURE_DEVELOPMENT	232	0.397914	1.26765	0.0757641	0.585487	1	1455	tags=11%, list=10%, signal=12%
GO_GLUTATHIONE_DERIVATIVE_BIOSYNTHETIC_PROCESS	15	0.585897	1.26764	0.211077	0.58511	1	3652	tags=33%, list=24%, signal=44%
GO_ENDOCHONDRAL_BONE_MORPHOGENESIS	52	0.467556	1.26763	0.162695	0.584709	1	1180	tags=12%, list=8%, signal=12%
GO_TETHERING_COMPLEX	62	0.460928	1.26751	0.150601	0.58463	1	4243	tags=52%, list=28%, signal=71%
GO_AMINO_ACID_TRANSMEMBRANE_TRANSPORTER_ACTIVITY	53	0.471915	1.26707	0.158051	0.585426	1	2256	tags=26%, list=15%, signal=31%
GO_REGULATION_OF_CHOLESTEROL_BIOSYNTHETIC_PROCESS	41	0.487879	1.26684	0.165074	0.585656	1	2977	tags=46%, list=20%, signal=57%
GO_INTRINSIC_COMPONENT_OF_SYNAPTIC_VESICLE_MEMBRANE	35	0.501693	1.2668	0.184606	0.585316	1	4306	tags=54%, list=28%, signal=75%
GO_POSITIVE_REGULATION_OF_APOPTOTIC_CELL_CLEARANCE	5	0.722285	1.26666	0.227342	0.58529	1	3846	tags=80%, list=25%, signal=107%
GO_UBIQUITIN_PROTEIN_TRANSFERASE_REGULATOR_ACTIVITY	17	0.574109	1.26604	0.210203	0.586615	1	1859	tags=35%, list=12%, signal=40%
GO_OXIDOREDUCTASE_ACTIVITY_ACTING_ON_DIPHENOLS_AND_RELATED_SUBSTANCES_AS_DONORS	10	0.631166	1.26601	0.209695	0.586269	1	3129	tags=50%, list=21%, signal=63%
GO_CONNECTIVE_TISSUE_DEVELOPMENT	194	0.403527	1.26587	0.0853287	0.586236	1	1758	tags=12%, list=12%, signal=14%
GO_INTRINSIC_COMPONENT_OF_PRESYNAPTIC_MEMBRANE	52	0.469996	1.26569	0.162347	0.586307	1	1248	tags=10%, list=8%, signal=10%
GO_T_CELL_ACTIVATION	360	0.388818	1.26533	0.0493776	0.586911	1	1817	tags=18%, list=12%, signal=20%
GO_CELLULAR_DETOXIFICATION	73	0.448272	1.2645	0.143552	0.588795	1	3274	tags=34%, list=21%, signal=43%
GO_SMALL_MOLECULE_BIOSYNTHETIC_PROCESS	532	0.382568	1.26429	0.0261557	0.58894	1	2475	tags=22%, list=16%, signal=26%
GO_REGULATION_OF_CELLULAR_CATABOLIC_PROCESS	717	0.381062	1.26408	0.0118498	0.589141	1	2213	tags=22%, list=15%, signal=24%
GO_LEUKOCYTE_CELL_CELL_ADHESION	256	0.395373	1.26393	0.0653986	0.589124	1	1771	tags=19%, list=12%, signal=21%
GO_NEGATIVE_REGULATION_OF_INTERLEUKIN_17_PRODUCTION	9	0.640502	1.26387	0.224371	0.58888	1	1926	tags=33%, list=13%, signal=38%
GO_HYALURONAN_CATABOLIC_PROCESS	12	0.611854	1.2636	0.214591	0.589211	1	2046	tags=42%, list=13%, signal=48%
GO_POSITIVE_REGULATION_OF_LAMELLIPODIUM_MORPHOGENESIS	7	0.674827	1.26316	0.228785	0.590036	1	129	tags=14%, list=1%, signal=14%
GO_REGULATION_OF_SMALL_MOLECULE_METABOLIC_PROCESS	275	0.394158	1.26266	0.0676421	0.59102	1	2187	tags=23%, list=14%, signal=26%
GO_POSITIVE_REGULATION_OF_IMMUNE_RESPONSE	623	0.380757	1.26207	0.0157163	0.592247	1	2277	tags=22%, list=15%, signal=24%
GO_PROTEIN_K63_LINKED_UBIQUITINATION	42	0.483186	1.26177	0.169907	0.59266	1	1119	tags=24%, list=7%, signal=26%
GO_POSITIVE_REGULATION_OF_MITOPHAGY	10	0.633955	1.26166	0.21294	0.592521	1	3060	tags=60%, list=20%, signal=75%
GO_ACYL_COA_OXIDASE_ACTIVITY	6	0.703661	1.26143	0.228282	0.59275	1	1578	tags=33%, list=10%, signal=37%
GO_MUCOPOLYSACCHARIDE_METABOLIC_PROCESS	12	0.607537	1.26139	0.220901	0.592432	1	788	tags=17%, list=5%, signal=18%
GO_ESTROGEN_METABOLIC_PROCESS	9	0.634893	1.26056	0.22186	0.594323	1	127	tags=11%, list=1%, signal=11%
GO_CERAMIDE_TRANSPORTER_ACTIVITY	7	0.667304	1.26011	0.239278	0.595148	1	4423	tags=71%, list=29%, signal=101%
GO_MACROPHAGE_ACTIVATION	53	0.464416	1.25919	0.166128	0.597319	1	2512	tags=25%, list=16%, signal=29%
GO_AMINO_ACID_TRANSPORT	100	0.427644	1.25906	0.136196	0.597241	1	1908	tags=19%, list=13%, signal=22%
GO_NEGATIVE_REGULATION_OF_IMMUNE_RESPONSE	100	0.427052	1.259	0.125606	0.596989	1	1700	tags=17%, list=11%, signal=19%
GO_CATION_CHANNEL_ACTIVITY	205	0.40189	1.25872	0.0881579	0.597363	1	1461	tags=10%, list=10%, signal=11%
GO_INSULIN_RECEPTOR_SIGNALING_PATHWAY	117	0.419605	1.25795	0.121456	0.599123	1	1992	tags=24%, list=13%, signal=27%
GO_INFLAMMASOME_COMPLEX	9	0.641333	1.25776	0.231826	0.59922	1	4578	tags=56%, list=30%, signal=79%
GO_NEGATIVE_REGULATION_OF_ARP2_3_COMPLEX_MEDIATED_ACTIN_NUCLEATION	6	0.694773	1.25737	0.233905	0.599893	1	129	tags=17%, list=1%, signal=17%
GO_NARROW_PORE_CHANNEL_ACTIVITY	12	0.601586	1.25702	0.221294	0.600449	1	2251	tags=33%, list=15%, signal=39%
GO_CARBOHYDRATE_DERIVATIVE_CATABOLIC_PROCESS	143	0.411294	1.25688	0.117457	0.600397	1	1834	tags=18%, list=12%, signal=20%
GO_POSITIVE_REGULATION_OF_IMMUNE_SYSTEM_PROCESS	815	0.379474	1.25618	0.00861896	0.601946	1	2024	tags=19%, list=13%, signal=20%
GO_ORGANIC_ACID_CATABOLIC_PROCESS	209	0.397591	1.25615	0.0852545	0.601603	1	3755	tags=33%, list=25%, signal=43%
GO_NEGATIVE_REGULATION_OF_MYELOID_CELL_APOPTOTIC_PROCESS	9	0.644856	1.25564	0.233886	0.602629	1	61	tags=11%, list=0%, signal=11%
GO_OSTEOBLAST_DIFFERENTIATION	149	0.409414	1.25548	0.111673	0.602665	1	1758	tags=16%, list=12%, signal=18%
GO_TRANSLATIONAL_TERMINATION	104	0.425363	1.25527	0.133689	0.602821	1	3923	tags=47%, list=26%, signal=63%
GO_NEGATIVE_REGULATION_OF_LYMPHOCYTE_MIGRATION	9	0.640366	1.25491	0.230631	0.603416	1	1125	tags=22%, list=7%, signal=24%
GO_PIGMENTATION	76	0.440938	1.25411	0.148404	0.605249	1	2065	tags=20%, list=14%, signal=23%
GO_DOPAMINE_METABOLIC_PROCESS	16	0.574863	1.25407	0.218665	0.604931	1	1161	tags=19%, list=8%, signal=20%
GO_PEROXISOME_ORGANIZATION	70	0.443555	1.25379	0.154185	0.60529	1	1877	tags=20%, list=12%, signal=23%
GO_CELLULAR_RESPONSE_TO_PEPTIDE	292	0.39067	1.2536	0.066161	0.605398	1	2162	tags=21%, list=14%, signal=24%
GO_TROPOMYOSIN_BINDING	10	0.63506	1.25355	0.229496	0.605125	1	1261	tags=20%, list=8%, signal=22%
GO_ACTIN_NUCLEATION	45	0.478217	1.25342	0.175339	0.605075	1	2560	tags=33%, list=17%, signal=40%
GO_SARCOPLASMIC_RETICULUM_MEMBRANE	31	0.507372	1.25325	0.189885	0.605129	1	6	tags=3%, list=0%, signal=3%
GO_ESTABLISHMENT_OF_EPITHELIAL_CELL_APICAL_BASAL_POLARITY	10	0.630587	1.25309	0.23704	0.60513	1	3133	tags=30%, list=21%, signal=38%
GO_POTASSIUM_ION_LEAK_CHANNEL_ACTIVITY	10	0.626176	1.25293	0.231511	0.605143	1	2251	tags=40%, list=15%, signal=47%
GO_GLUTAMATE_BINDING	7	0.668731	1.25276	0.226942	0.605219	1	1301	tags=29%, list=9%, signal=31%
GO_ORGANIC_HYDROXY_COMPOUND_METABOLIC_PROCESS	371	0.385096	1.25264	0.0522943	0.605132	1	2246	tags=20%, list=15%, signal=23%
GO_LIPOPROTEIN_BIOSYNTHETIC_PROCESS	88	0.434098	1.25247	0.15162	0.605184	1	3662	tags=36%, list=24%, signal=48%
GO_CELLULAR_LIPID_CATABOLIC_PROCESS	167	0.405678	1.25241	0.105063	0.604947	1	3269	tags=29%, list=21%, signal=36%
GO_ENOYL_COA_HYDRATASE_ACTIVITY	7	0.672056	1.25214	0.243469	0.605278	1	3539	tags=57%, list=23%, signal=74%
GO_RESPONSE_TO_MOLECULE_OF_BACTERIAL_ORIGIN	230	0.394904	1.25182	0.0859375	0.605776	1	1626	tags=11%, list=11%, signal=12%
GO_ACTIVATION_OF_IMMUNE_RESPONSE	489	0.380142	1.25163	0.0351555	0.605874	1	2277	tags=22%, list=15%, signal=25%
GO_CELLULAR_RESPONSE_TO_EXTERNAL_STIMULUS	269	0.390112	1.25111	0.0728238	0.606901	1	1992	tags=17%, list=13%, signal=19%
GO_PHAGOLYSOSOME_ASSEMBLY	11	0.615268	1.25019	0.227289	0.609065	1	2003	tags=27%, list=13%, signal=31%
GO_SMALL_MOLECULE_METABOLIC_PROCESS	1369	0.3744	1.24989	0.00180072	0.609457	1	2738	tags=24%, list=18%, signal=27%
GO_POSITIVE_REGULATION_OF_PROTEIN_DEACETYLATION	19	0.552008	1.24881	0.221042	0.61209	1	2656	tags=53%, list=17%, signal=64%
GO_POSITIVE_REGULATION_OF_FAT_CELL_DIFFERENTIATION	44	0.474805	1.24854	0.176154	0.612416	1	0	tags=2%, list=0%, signal=2%
GO_MRNA_TRANSCRIPTION_BY_RNA_POLYMERASE_II	14	0.585611	1.24837	0.225995	0.612475	1	1992	tags=36%, list=13%, signal=41%
GO_PROTEIN_INSERTION_INTO_MITOCHONDRIAL_INNER_MEMBRANE	11	0.60815	1.24822	0.235068	0.612486	1	2988	tags=55%, list=20%, signal=68%
GO_REGULATION_OF_PHAGOCYTOSIS	67	0.447042	1.24812	0.168643	0.61236	1	1610	tags=16%, list=11%, signal=18%
GO_POSITIVE_REGULATION_OF_PROTEIN_BINDING	80	0.437216	1.24777	0.151842	0.612915	1	367	tags=6%, list=2%, signal=6%
GO_ACTIVATION_OF_PROTEIN_KINASE_A_ACTIVITY	14	0.585541	1.2477	0.223795	0.612695	1	1220	tags=29%, list=8%, signal=31%
GO_NATURAL_KILLER_CELL_ACTIVATION	53	0.459752	1.24764	0.184963	0.612431	1	2003	tags=28%, list=13%, signal=32%
GO_RESPONSE_TO_GROWTH_HORMONE	29	0.511804	1.24715	0.204088	0.613386	1	1440	tags=21%, list=9%, signal=23%
GO_METAL_ION_TRANSMEMBRANE_TRANSPORTER_ACTIVITY	307	0.384744	1.24701	0.0685822	0.613359	1	1582	tags=10%, list=10%, signal=11%
GO_L_ASCORBIC_ACID_BINDING	19	0.551738	1.24685	0.216699	0.613406	1	2081	tags=32%, list=14%, signal=37%
GO_PARKIN_MEDIATED_STIMULATION_OF_MITOPHAGY_IN_RESPONSE_TO_MITOCHONDRIAL_DEPOLARIZATION	6	0.692118	1.24683	0.239306	0.613045	1	2211	tags=50%, list=15%, signal=58%
GO_MULTIVESICULAR_BODY_MEMBRANE	7	0.672487	1.2467	0.232638	0.612957	1	1798	tags=43%, list=12%, signal=49%
GO_REGULATION_OF_HISTONE_DEACETYLATION	23	0.532374	1.24669	0.211508	0.612576	1	2548	tags=43%, list=17%, signal=52%
GO_POSITIVE_REGULATION_OF_MITOCHONDRIAL_MEMBRANE_POTENTIAL	9	0.633065	1.2464	0.24101	0.612961	1	3090	tags=56%, list=20%, signal=70%
GO_FICOLIN_1_RICH_GRANULE	119	0.412922	1.24618	0.136482	0.613156	1	2142	tags=30%, list=14%, signal=35%
GO_POSITIVE_REGULATION_OF_CHEMOKINE_C_X_C_MOTIF_LIGAND_2_PRODUCTION	6	0.685866	1.24617	0.231813	0.612782	1	3171	tags=33%, list=21%, signal=42%
GO_HIGH_DENSITY_LIPOPROTEIN_PARTICLE_CLEARANCE	11	0.609596	1.24581	0.244452	0.613382	1	3274	tags=45%, list=21%, signal=58%
GO_MONOVALENT_INORGANIC_CATION_HOMEOSTASIS	117	0.417461	1.24573	0.133222	0.613171	1	1983	tags=24%, list=13%, signal=27%
GO_MULTICELLULAR_ORGANISMAL_MOVEMENT	42	0.480841	1.24556	0.186953	0.613228	1	1592	tags=19%, list=10%, signal=21%
GO_MAINTENANCE_OF_LOCATION_IN_CELL	85	0.430162	1.24554	0.147947	0.61288	1	1377	tags=15%, list=9%, signal=17%
GO_PROTEIN_LOCALIZATION_TO_MITOCHONDRION	132	0.41033	1.24543	0.128121	0.612769	1	2373	tags=30%, list=16%, signal=35%
GO_CERAMIDE_1_PHOSPHATE_BINDING	6	0.690005	1.24534	0.232397	0.612608	1	4423	tags=83%, list=29%, signal=117%
GO_REGULATION_OF_CHOLESTEROL_ESTERIFICATION	7	0.673051	1.24526	0.239896	0.6124	1	2809	tags=43%, list=18%, signal=53%
GO_REGULATION_OF_CATECHOLAMINE_METABOLIC_PROCESS	12	0.601693	1.24501	0.23743	0.612707	1	385	tags=17%, list=3%, signal=17%
GO_RACEMASE_AND_EPIMERASE_ACTIVITY_ACTING_ON_CARBOHYDRATES_AND_DERIVATIVES	11	0.601324	1.24486	0.233274	0.612718	1	2184	tags=36%, list=14%, signal=42%
GO_APOLIPOPROTEIN_RECEPTOR_BINDING	5	0.713582	1.24483	0.240996	0.612365	1	4366	tags=80%, list=29%, signal=112%
GO_G_PROTEIN_BETA_GAMMA_SUBUNIT_COMPLEX_BINDING	15	0.569575	1.24461	0.225828	0.612579	1	718	tags=27%, list=5%, signal=28%
GO_REGULATION_OF_MACROPHAGE_APOPTOTIC_PROCESS	6	0.695621	1.24461	0.230597	0.612174	1	61	tags=17%, list=0%, signal=17%
GO_PROLINE_BIOSYNTHETIC_PROCESS	5	0.714163	1.24404	0.232359	0.613373	1	1489	tags=40%, list=10%, signal=44%
GO_POSITIVE_REGULATION_OF_GLUTAMATE_RECEPTOR_SIGNALING_PATHWAY	8	0.646337	1.24374	0.240147	0.61381	1	2093	tags=38%, list=14%, signal=43%
GO_AMINO_ACID_BINDING	45	0.471726	1.24356	0.185258	0.61389	1	2413	tags=24%, list=16%, signal=29%
GO_RACEMASE_AND_EPIMERASE_ACTIVITY	16	0.56918	1.24327	0.217975	0.614303	1	2184	tags=31%, list=14%, signal=36%
GO_MONOVALENT_INORGANIC_CATION_TRANSPORT	358	0.380409	1.24325	0.0647108	0.613932	1	2380	tags=19%, list=16%, signal=22%
GO_REVERSE_CHOLESTEROL_TRANSPORT	13	0.592933	1.24216	0.23419	0.616588	1	4366	tags=62%, list=29%, signal=86%
GO_NK_T_CELL_ACTIVATION	7	0.667315	1.24206	0.255728	0.616469	1	1758	tags=57%, list=12%, signal=65%
GO_HOMEOSTATIC_PROCESS	1446	0.371516	1.24156	0.0012	0.617457	1	1889	tags=16%, list=12%, signal=16%
GO_POSITIVE_REGULATION_OF_ACTIN_CYTOSKELETON_REORGANIZATION	14	0.573462	1.24125	0.230951	0.617896	1	2812	tags=36%, list=18%, signal=44%
GO_POSITIVE_REGULATION_OF_CHEMOTAXIS	92	0.422104	1.24106	0.146663	0.618036	1	2345	tags=21%, list=15%, signal=24%
GO_REGULATION_OF_DEACETYLASE_ACTIVITY	9	0.632565	1.24103	0.242165	0.617689	1	1790	tags=44%, list=12%, signal=50%
GO_ORGANELLAR_RIBOSOME	87	0.428823	1.24069	0.150654	0.618207	1	3023	tags=37%, list=20%, signal=46%
GO_GLYCOSYLPHOSPHATIDYLINOSITOL_N_ACETYLGLUCOSAMINYLTRANSFERASE_GPI_GNT_COMPLEX	8	0.651064	1.24056	0.244395	0.618149	1	4761	tags=88%, list=31%, signal=127%
GO_RESPONSE_TO_WOUNDING	485	0.376861	1.23978	0.0457503	0.619945	1	1791	tags=14%, list=12%, signal=15%
GO_LYSOSOMAL_PROTEIN_CATABOLIC_PROCESS	11	0.605255	1.23977	0.249291	0.61955	1	1885	tags=45%, list=12%, signal=52%
GO_POSITIVE_REGULATION_OF_ACTIN_FILAMENT_DEPOLYMERIZATION	10	0.619343	1.23933	0.234708	0.620397	1	1012	tags=20%, list=7%, signal=21%
GO_CHONDROCYTE_DEVELOPMENT	34	0.491199	1.23873	0.196141	0.621676	1	2647	tags=21%, list=17%, signal=25%
GO_NEGATIVE_REGULATION_OF_TRANSPORT	352	0.379765	1.23843	0.0710292	0.62209	1	2061	tags=15%, list=14%, signal=17%
GO_CELLULAR_AMINO_ACID_BIOSYNTHETIC_PROCESS	54	0.454184	1.23806	0.178271	0.622749	1	2447	tags=26%, list=16%, signal=31%
GO_POSITIVE_REGULATION_OF_CELL_MIGRATION_BY_VASCULAR_ENDOTHELIAL_GROWTH_FACTOR_SIGNALING_PATHWAY	5	0.7143	1.23748	0.246246	0.623963	1	2213	tags=60%, list=15%, signal=70%
GO_NEGATIVE_REGULATION_OF_LIPOPOLYSACCHARIDE_MEDIATED_SIGNALING_PATHWAY	9	0.627979	1.23678	0.251109	0.625503	1	3712	tags=33%, list=24%, signal=44%
GO_REGULATION_OF_SYSTEMIC_ARTERIAL_BLOOD_PRESSURE_BY_RENIN_ANGIOTENSIN	9	0.637179	1.23673	0.248751	0.625218	1	3979	tags=56%, list=26%, signal=75%
GO_REGULATION_OF_NUCLEOTIDE_BIOSYNTHETIC_PROCESS	26	0.512452	1.23657	0.211951	0.625238	1	3932	tags=42%, list=26%, signal=57%
GO_NEUTROPHIL_MIGRATION	61	0.449638	1.23637	0.17753	0.625402	1	1145	tags=13%, list=8%, signal=14%
GO_REGULATION_OF_ACTIN_CYTOSKELETON_REORGANIZATION	26	0.518007	1.23618	0.208217	0.625511	1	3156	tags=38%, list=21%, signal=48%
GO_RNAI_EFFECTOR_COMPLEX	11	0.604789	1.23602	0.243139	0.625539	1	36	tags=9%, list=0%, signal=9%
GO_CERAMIDE_1_PHOSPHATE_TRANSPORT	6	0.690005	1.23596	0.257121	0.625284	1	4423	tags=83%, list=29%, signal=117%
GO_SMALL_RIBOSOMAL_SUBUNIT	70	0.440422	1.2359	0.167849	0.625026	1	4611	tags=50%, list=30%, signal=71%
GO_NEGATIVE_REGULATION_OF_LIPID_BIOSYNTHETIC_PROCESS	36	0.48578	1.23552	0.200861	0.625714	1	1839	tags=28%, list=12%, signal=32%
GO_RESPONSE_TO_INTERLEUKIN_1	155	0.399352	1.23517	0.131382	0.626294	1	2187	tags=25%, list=14%, signal=28%
GO_ANTIBIOTIC_TRANSMEMBRANE_TRANSPORTER_ACTIVITY	7	0.660843	1.23494	0.243356	0.626543	1	2243	tags=43%, list=15%, signal=50%
GO_TPR_DOMAIN_BINDING	8	0.641821	1.23434	0.256504	0.627796	1	1195	tags=38%, list=8%, signal=41%
GO_TRANSFERRIN_RECEPTOR_BINDING	7	0.660809	1.23419	0.254104	0.627798	1	3874	tags=57%, list=25%, signal=77%
GO_POSITIVE_REGULATION_OF_PROTEIN_DEPOLYMERIZATION	14	0.581926	1.23406	0.239707	0.627757	1	1687	tags=21%, list=11%, signal=24%
GO_ACYL_CARNITINE_TRANSMEMBRANE_TRANSPORTER_ACTIVITY	5	0.709282	1.23404	0.264918	0.627405	1	3814	tags=60%, list=25%, signal=80%
GO_PROTEIN_O_LINKED_GLYCOSYLATION	80	0.430495	1.23381	0.168151	0.627637	1	2238	tags=28%, list=15%, signal=32%
GO_POSITIVE_REGULATION_OF_URINE_VOLUME	9	0.632689	1.23333	0.251108	0.628603	1	2561	tags=33%, list=17%, signal=40%
GO_EXCRETION	40	0.478115	1.23325	0.191836	0.628419	1	2273	tags=20%, list=15%, signal=23%
GO_RESPONSE_TO_BACTERIUM	382	0.377268	1.23301	0.0633614	0.62868	1	2512	tags=17%, list=16%, signal=20%
GO_RESPONSE_TO_INTERLEUKIN_15	12	0.594721	1.23217	0.246398	0.630635	1	1650	tags=50%, list=11%, signal=56%
GO_MITOCHONDRIAL_INTERMEMBRANE_SPACE_PROTEIN_TRANSPORTER_COMPLEX	5	0.705975	1.23192	0.25195	0.630925	1	4181	tags=60%, list=27%, signal=83%
GO_CATECHOLAMINE_SECRETION	29	0.507544	1.2319	0.214394	0.630565	1	1407	tags=17%, list=9%, signal=19%
GO_REGULATION_OF_TRANSLATIONAL_FIDELITY	17	0.554563	1.2319	0.242914	0.63017	1	549	tags=18%, list=4%, signal=18%
GO_NEGATIVE_REGULATION_OF_PROTEIN_LOCALIZATION_TO_MICROTUBULE	5	0.702812	1.23156	0.255311	0.630706	1	208	tags=20%, list=1%, signal=20%
GO_SIGNALING_RECEPTOR_BINDING	1098	0.368681	1.23127	0.0074	0.631096	1	1766	tags=14%, list=12%, signal=15%
GO_RENAL_WATER_HOMEOSTASIS	25	0.514894	1.23106	0.226047	0.631285	1	1220	tags=20%, list=8%, signal=22%
GO_KETONE_BODY_BIOSYNTHETIC_PROCESS	6	0.686176	1.23076	0.268753	0.631693	1	2246	tags=33%, list=15%, signal=39%
GO_REGULATION_OF_PHOSPHOLIPID_CATABOLIC_PROCESS	5	0.708259	1.23016	0.257483	0.632987	1	3898	tags=80%, list=26%, signal=107%
GO_RESPONSE_TO_PEPTIDE	384	0.374787	1.22994	0.071635	0.633202	1	2162	tags=21%, list=14%, signal=23%
GO_REGULATION_OF_LEUKOCYTE_CHEMOTAXIS	78	0.429731	1.22975	0.177038	0.633311	1	2512	tags=23%, list=16%, signal=27%
GO_ACTIVATION_OF_INNATE_IMMUNE_RESPONSE	256	0.384707	1.2297	0.0980102	0.633041	1	2277	tags=21%, list=15%, signal=25%
GO_CELLULAR_AMIDE_METABOLIC_PROCESS	866	0.369752	1.2297	0.0146175	0.632634	1	3169	tags=28%, list=21%, signal=34%
GO_CYTOSOLIC_RIBOSOME	105	0.41398	1.22956	0.162377	0.632631	1	4557	tags=40%, list=30%, signal=57%
GO_POSITIVE_REGULATION_OF_CHEMOKINE_SECRETION	10	0.611256	1.22946	0.251854	0.632477	1	1261	tags=20%, list=8%, signal=22%
GO_GLYCOSPHINGOLIPID_BINDING	5	0.712315	1.22914	0.261247	0.632972	1	228	tags=20%, list=1%, signal=20%
GO_CARBOXYLIC_ESTER_HYDROLASE_ACTIVITY	92	0.424313	1.22909	0.164312	0.632675	1	3948	tags=37%, list=26%, signal=50%
GO_ALCOHOL_DEHYDROGENASE_NADPPLUS_ACTIVITY	13	0.587483	1.22886	0.242517	0.63292	1	724	tags=15%, list=5%, signal=16%
GO_NOREPINEPHRINE_SECRETION	6	0.676481	1.22847	0.264574	0.633616	1	2565	tags=33%, list=17%, signal=40%
GO_PYRIDINE_CONTAINING_COMPOUND_BIOSYNTHETIC_PROCESS	28	0.502851	1.22809	0.212701	0.634307	1	2212	tags=29%, list=15%, signal=33%
GO_CELLULAR_GLUCOSE_HOMEOSTASIS	112	0.41276	1.22792	0.155545	0.634358	1	1301	tags=15%, list=9%, signal=16%
GO_TRAPP_COMPLEX	11	0.600228	1.22791	0.247539	0.633969	1	4243	tags=73%, list=28%, signal=101%
GO_RESPONSE_TO_PURINE_CONTAINING_COMPOUND	121	0.409023	1.22763	0.143337	0.634345	1	1679	tags=13%, list=11%, signal=15%
GO_FATTY_ACID_DERIVATIVE_BIOSYNTHETIC_PROCESS	50	0.459166	1.22756	0.193424	0.634139	1	3215	tags=34%, list=21%, signal=43%
GO_ENDOCYTOSIS	436	0.373693	1.22719	0.0609656	0.634767	1	1925	tags=16%, list=13%, signal=18%
GO_ACYL_CARNITINE_TRANSPORT	5	0.709282	1.22672	0.26195	0.635698	1	3814	tags=60%, list=25%, signal=80%
GO_VASCULAR_ENDOTHELIAL_GROWTH_FACTOR_RECEPTOR_BINDING	11	0.60219	1.22627	0.244978	0.636564	1	2570	tags=36%, list=17%, signal=44%
GO_POSITIVE_REGULATION_OF_UBIQUITIN_PROTEIN_LIGASE_ACTIVITY	12	0.594761	1.22613	0.240126	0.636561	1	132	tags=17%, list=1%, signal=17%
GO_REGULATION_OF_NK_T_CELL_ACTIVATION	6	0.678263	1.22604	0.258212	0.636398	1	1758	tags=67%, list=12%, signal=75%
GO_NEGATIVE_REGULATION_OF_T_CELL_MEDIATED_IMMUNITY	14	0.571284	1.22496	0.246243	0.639065	1	4328	tags=50%, list=28%, signal=70%
GO_POSTSYNAPTIC_ACTIN_CYTOSKELETON_ORGANIZATION	6	0.676352	1.22446	0.259203	0.640052	1	1735	tags=50%, list=11%, signal=56%
GO_PROTEIN_LOCALIZATION_TO_ORGANELLE	826	0.368792	1.22423	0.0218656	0.640286	1	1629	tags=14%, list=11%, signal=15%
GO_REGULATION_OF_SUBSTRATE_ADHESION_DEPENDENT_CELL_SPREADING	41	0.470619	1.22399	0.206479	0.640567	1	1586	tags=20%, list=10%, signal=22%
GO_POSITIVE_REGULATION_OF_INTRACELLULAR_TRANSPORT	180	0.391724	1.22376	0.127087	0.640811	1	1377	tags=19%, list=9%, signal=21%
GO_PROTON_TRANSPORTING_ATP_SYNTHASE_COMPLEX_ASSEMBLY	6	0.674821	1.2237	0.259626	0.640567	1	1890	tags=33%, list=12%, signal=38%
GO_MOLECULAR_ADAPTOR_ACTIVITY	181	0.393003	1.22353	0.136333	0.64063	1	2671	tags=25%, list=18%, signal=30%
GO_NEGATIVE_REGULATION_OF_CGMP_MEDIATED_SIGNALING	5	0.700639	1.22341	0.264421	0.640556	1	689	tags=20%, list=5%, signal=21%
GO_ESTABLISHMENT_OR_MAINTENANCE_OF_BIPOLAR_CELL_POLARITY	36	0.485343	1.22315	0.22121	0.640845	1	1284	tags=17%, list=8%, signal=18%
GO_REGULATION_OF_LEUKOCYTE_MIGRATION	128	0.403661	1.2225	0.150608	0.642296	1	1410	tags=13%, list=9%, signal=15%
GO_GOLGI_TO_PLASMA_MEMBRANE_PROTEIN_TRANSPORT	35	0.482965	1.22227	0.212235	0.642538	1	3998	tags=51%, list=26%, signal=70%
GO_NEGATIVE_REGULATION_OF_FATTY_ACID_BIOSYNTHETIC_PROCESS	14	0.573997	1.22223	0.254759	0.642232	1	1352	tags=29%, list=9%, signal=31%
GO_PLATELET_ALPHA_GRANULE_LUMEN	51	0.455972	1.22203	0.201028	0.642399	1	1107	tags=20%, list=7%, signal=21%
GO_SULFUR_COMPOUND_TRANSPORT	37	0.480384	1.22161	0.211706	0.643163	1	1912	tags=19%, list=13%, signal=22%
GO_LIPOPROTEIN_PARTICLE_RECEPTOR_ACTIVITY	11	0.604618	1.22154	0.254986	0.642956	1	3171	tags=55%, list=21%, signal=69%
GO_REGULATION_OF_NEUROTROPHIN_TRK_RECEPTOR_SIGNALING_PATHWAY	8	0.63719	1.22139	0.259463	0.642953	1	618	tags=25%, list=4%, signal=26%
GO_POSITIVE_REGULATION_OF_VACUOLE_ORGANIZATION	13	0.578671	1.22125	0.257975	0.642917	1	1532	tags=38%, list=10%, signal=43%
GO_ION_CHANNEL_BINDING	94	0.420029	1.22116	0.174332	0.64276	1	920	tags=11%, list=6%, signal=11%
GO_REGULATION_OF_SUPEROXIDE_ANION_GENERATION	14	0.572974	1.22081	0.251448	0.643342	1	2710	tags=43%, list=18%, signal=52%
GO_ENDORIBONUCLEASE_ACTIVITY_PRODUCING_3_PHOSPHOMONOESTERS	8	0.638895	1.22077	0.256003	0.643044	1	1909	tags=50%, list=13%, signal=57%
GO_NEGATIVE_REGULATION_OF_CATABOLIC_PROCESS	239	0.3843	1.22076	0.116818	0.64266	1	1760	tags=17%, list=12%, signal=19%
GO_NEGATIVE_REGULATION_OF_REACTIVE_OXYGEN_SPECIES_METABOLIC_PROCESS	22	0.521382	1.22074	0.232676	0.642325	1	1227	tags=27%, list=8%, signal=30%
GO_CATECHOLAMINE_METABOLIC_PROCESS	23	0.516174	1.2207	0.236218	0.642022	1	1161	tags=13%, list=8%, signal=14%
GO_NEGATIVE_REGULATION_OF_LIPID_METABOLIC_PROCESS	52	0.454205	1.22032	0.205801	0.642681	1	1839	tags=25%, list=12%, signal=28%
GO_CALCIUM_ION_IMPORT	57	0.445882	1.22028	0.199624	0.642374	1	1648	tags=18%, list=11%, signal=20%
GO_NECROPTOTIC_SIGNALING_PATHWAY	6	0.675658	1.22018	0.278322	0.642254	1	1702	tags=33%, list=11%, signal=38%
GO_GLOMERULAR_BASEMENT_MEMBRANE_DEVELOPMENT	6	0.671771	1.22014	0.271538	0.641952	1	625	tags=17%, list=4%, signal=17%
GO_POSITIVE_REGULATION_OF_PROTEIN_COMPLEX_ASSEMBLY	211	0.387024	1.22001	0.121291	0.64192	1	2090	tags=22%, list=14%, signal=25%
GO_NEGATIVE_REGULATION_OF_ACTIN_NUCLEATION	8	0.631863	1.21972	0.262204	0.642335	1	3226	tags=50%, list=21%, signal=63%
GO_LABYRINTHINE_LAYER_BLOOD_VESSEL_DEVELOPMENT	18	0.547683	1.2197	0.249754	0.641995	1	11	tags=6%, list=0%, signal=6%
GO_COFACTOR_METABOLIC_PROCESS	362	0.37456	1.21968	0.081109	0.641645	1	3128	tags=30%, list=21%, signal=37%
GO_REGULATION_OF_LEUKOCYTE_PROLIFERATION	161	0.394179	1.21961	0.139272	0.641421	1	1766	tags=19%, list=12%, signal=21%
GO_RESPONSE_TO_METAL_ION	280	0.379271	1.21952	0.0986064	0.641263	1	1648	tags=13%, list=11%, signal=14%
GO_SPHINGOLIPID_METABOLIC_PROCESS	72	0.430993	1.21916	0.185156	0.641897	1	2957	tags=36%, list=19%, signal=45%
GO_RESPONSE_TO_NUTRIENT	170	0.39219	1.21874	0.139317	0.642687	1	1118	tags=11%, list=7%, signal=12%
GO_POSTSYNAPTIC_CYTOSKELETON_ORGANIZATION	6	0.676352	1.21872	0.270825	0.642316	1	1735	tags=50%, list=11%, signal=56%
GO_ACTIN_FILAMENT_SEVERING	9	0.623165	1.21812	0.25517	0.643607	1	2468	tags=44%, list=16%, signal=53%
GO_TRANSFORMING_GROWTH_FACTOR_BETA_RECEPTOR_BINDING	36	0.479418	1.21807	0.217633	0.643335	1	6	tags=3%, list=0%, signal=3%
GO_INSEMINATION	7	0.65252	1.2177	0.271727	0.643975	1	526	tags=14%, list=3%, signal=15%
GO_NEGATIVE_REGULATION_OF_SMOOTH_MUSCLE_CELL_MIGRATION	17	0.55047	1.21757	0.239311	0.643964	1	3171	tags=35%, list=21%, signal=45%
GO_POSITIVE_REGULATION_OF_CANONICAL_WNT_SIGNALING_PATHWAY	120	0.407196	1.21679	0.157327	0.645773	1	1700	tags=25%, list=11%, signal=28%
GO_CARBOXY_LYASE_ACTIVITY	27	0.505944	1.21649	0.234389	0.646216	1	2155	tags=30%, list=14%, signal=34%
GO_REGULATION_OF_CATABOLIC_PROCESS	850	0.365972	1.21647	0.0228365	0.645884	1	1998	tags=19%, list=13%, signal=21%
GO_PROTEIN_CATABOLIC_PROCESS_IN_THE_VACUOLE	14	0.568506	1.21603	0.258856	0.646702	1	3687	tags=57%, list=24%, signal=75%
GO_NEGATIVE_REGULATION_OF_CELL_KILLING	15	0.560034	1.21574	0.250502	0.647113	1	1691	tags=33%, list=11%, signal=37%
GO_CELLULAR_LIPID_METABOLIC_PROCESS	692	0.36692	1.21566	0.0404264	0.646917	1	3288	tags=28%, list=22%, signal=34%
GO_CD4_RECEPTOR_BINDING	7	0.646044	1.21538	0.269925	0.647304	1	1602	tags=29%, list=11%, signal=32%
GO_LEUKOCYTE_ACTIVATION_INVOLVED_IN_INFLAMMATORY_RESPONSE	26	0.506661	1.21525	0.230939	0.647265	1	2512	tags=31%, list=16%, signal=37%
GO_SUCKLING_BEHAVIOR	11	0.598821	1.2151	0.257656	0.647307	1	365	tags=18%, list=2%, signal=19%
GO_REGULATION_OF_STEROID_BIOSYNTHETIC_PROCESS	70	0.432531	1.21509	0.1889	0.646908	1	2176	tags=30%, list=14%, signal=35%
GO_KERATIN_FILAMENT	23	0.51993	1.21478	0.236985	0.64741	1	2719	tags=30%, list=18%, signal=37%
GO_LUBAC_COMPLEX	5	0.703073	1.21444	0.274601	0.647972	1	3476	tags=60%, list=23%, signal=78%
GO_EPITHELIAL_CELL_DEVELOPMENT	166	0.39069	1.21438	0.141341	0.647729	1	1416	tags=10%, list=9%, signal=11%
GO_PROTEIN_HOMOOLIGOMERIZATION	276	0.378329	1.21427	0.113622	0.647644	1	1877	tags=17%, list=12%, signal=19%
GO_REGULATION_OF_CELLULAR_RESPONSE_TO_STRESS	591	0.366934	1.21427	0.0508475	0.647243	1	1288	tags=12%, list=8%, signal=12%
GO_PLATELET_ALPHA_GRANULE	68	0.433308	1.21421	0.197919	0.646995	1	1107	tags=18%, list=7%, signal=19%
GO_POSITIVE_REGULATION_OF_INTERLEUKIN_2_BIOSYNTHETIC_PROCESS	11	0.599513	1.2141	0.256392	0.646921	1	1755	tags=55%, list=12%, signal=62%
GO_PSEUDOPODIUM	15	0.562218	1.21397	0.251444	0.646876	1	1410	tags=27%, list=9%, signal=29%
GO_ALPHA_AMINO_ACID_METABOLIC_PROCESS	141	0.398098	1.21395	0.15358	0.646517	1	1871	tags=16%, list=12%, signal=18%
GO_NEURON_PROJECTION_MEMBRANE	35	0.478755	1.2138	0.222158	0.646561	1	1217	tags=20%, list=8%, signal=22%
GO_POSITIVE_REGULATION_OF_ANIMAL_ORGAN_MORPHOGENESIS	55	0.44652	1.21345	0.203719	0.647144	1	1107	tags=9%, list=7%, signal=10%
GO_REGULATION_OF_MELANIN_BIOSYNTHETIC_PROCESS	8	0.630492	1.21334	0.260662	0.647061	1	1353	tags=25%, list=9%, signal=27%
GO_MECHANOSENSITIVE_ION_CHANNEL_ACTIVITY	11	0.594849	1.21307	0.260606	0.647399	1	1092	tags=27%, list=7%, signal=29%
GO_DETOXIFICATION	78	0.424772	1.21305	0.190078	0.647046	1	3274	tags=32%, list=21%, signal=41%
GO_LYMPHOCYTE_ACTIVATION	522	0.368749	1.21304	0.0580854	0.646693	1	1832	tags=17%, list=12%, signal=19%
GO_CELL_KILLING	102	0.410466	1.21295	0.178683	0.646545	1	2003	tags=25%, list=13%, signal=28%
GO_CALCINEURIN_COMPLEX	5	0.688959	1.21283	0.287044	0.646472	1	2315	tags=40%, list=15%, signal=47%
GO_L_GLUTAMATE_IMPORT	11	0.599265	1.21261	0.263399	0.646697	1	1084	tags=18%, list=7%, signal=20%
GO_CELL_DEATH_IN_RESPONSE_TO_HYDROGEN_PEROXIDE	22	0.520752	1.21259	0.240114	0.646342	1	1224	tags=23%, list=8%, signal=25%
GO_MONOCARBOXYLIC_ACID_CATABOLIC_PROCESS	104	0.40945	1.21229	0.163871	0.646799	1	3269	tags=29%, list=21%, signal=36%
GO_SECONDARY_ACTIVE_MONOCARBOXYLATE_TRANSMEMBRANE_TRANSPORTER_ACTIVITY	5	0.689925	1.21204	0.278238	0.647102	1	496	tags=20%, list=3%, signal=21%
GO_GLYCOLIPID_CATABOLIC_PROCESS	13	0.582276	1.21179	0.259259	0.647397	1	3607	tags=69%, list=24%, signal=91%
GO_IRON_ION_BINDING	108	0.409692	1.21169	0.172297	0.647276	1	601	tags=8%, list=4%, signal=9%
GO_REGULATION_OF_PROTEIN_TARGETING_TO_MEMBRANE	33	0.482622	1.21138	0.230003	0.647763	1	1648	tags=30%, list=11%, signal=34%
GO_COLLAGEN_FIBRIL_ORGANIZATION	37	0.474119	1.21122	0.224706	0.647793	1	1161	tags=16%, list=8%, signal=18%
GO_CLATHRIN_DEPENDENT_ENDOCYTOSIS	39	0.470255	1.21078	0.22187	0.648613	1	1591	tags=26%, list=10%, signal=29%
GO_PSEUDOURIDINE_SYNTHESIS	17	0.543772	1.21069	0.253056	0.648476	1	2794	tags=35%, list=18%, signal=43%
GO_TRNA_THIO_MODIFICATION	5	0.690672	1.21068	0.282732	0.648108	1	4716	tags=100%, list=31%, signal=145%
GO_PROTEIN_HOMOTRIMERIZATION	31	0.48601	1.21051	0.23431	0.648169	1	1766	tags=29%, list=12%, signal=33%
GO_TUMOR_NECROSIS_FACTOR_SUPERFAMILY_CYTOKINE_PRODUCTION	110	0.407516	1.21045	0.169572	0.647942	1	1261	tags=14%, list=8%, signal=15%
GO_PHOSPHATIDYLETHANOLAMINE_ACYL_CHAIN_REMODELING	13	0.576674	1.21023	0.256158	0.648181	1	3285	tags=46%, list=22%, signal=59%
GO_REGULATION_OF_LAMELLIPODIUM_MORPHOGENESIS	11	0.591731	1.20998	0.270979	0.64848	1	129	tags=9%, list=1%, signal=9%
GO_PROTEIN_O_LINKED_FUCOSYLATION	8	0.633748	1.20983	0.27381	0.648513	1	2087	tags=63%, list=14%, signal=72%
GO_MEMBRANE_LIPID_CATABOLIC_PROCESS	30	0.490778	1.2098	0.23239	0.648181	1	858	tags=20%, list=6%, signal=21%
GO_AMINO_ACID_TRANSMEMBRANE_TRANSPORT	66	0.433639	1.20963	0.199419	0.64828	1	2256	tags=23%, list=15%, signal=27%
GO_POSITIVE_REGULATION_OF_VIRAL_LIFE_CYCLE	54	0.448911	1.20923	0.210512	0.649018	1	1104	tags=13%, list=7%, signal=14%
GO_DICARBOXYLIC_ACID_CATABOLIC_PROCESS	13	0.575348	1.20906	0.264053	0.649093	1	2833	tags=38%, list=19%, signal=47%
GO_NUCLEOSIDE_BISPHOSPHATE_BIOSYNTHETIC_PROCESS	62	0.437915	1.20882	0.205742	0.64936	1	3215	tags=40%, list=21%, signal=51%
GO_NEGATIVE_REGULATION_OF_CHOLESTEROL_STORAGE	8	0.631038	1.20841	0.274368	0.650095	1	1451	tags=25%, list=10%, signal=28%
GO_NADH_METABOLIC_PROCESS	8	0.626823	1.20818	0.267312	0.650353	1	177	tags=13%, list=1%, signal=13%
GO_OXIDOREDUCTASE_ACTIVITY_ACTING_ON_THE_CH_CH_GROUP_OF_DONORS	54	0.450346	1.20766	0.214017	0.651421	1	3415	tags=41%, list=22%, signal=52%
GO_EXOCYST_LOCALIZATION	7	0.652998	1.20766	0.275205	0.651028	1	5237	tags=71%, list=34%, signal=109%
GO_NEGATIVE_REGULATION_OF_RESPONSE_TO_WOUNDING	65	0.433118	1.20766	0.204791	0.650632	1	1455	tags=11%, list=10%, signal=12%
GO_ARGININE_CATABOLIC_PROCESS	7	0.651736	1.20738	0.280289	0.651015	1	226	tags=14%, list=1%, signal=14%
GO_REGULATION_OF_PROTEIN_HOMODIMERIZATION_ACTIVITY	19	0.531403	1.20737	0.252977	0.650636	1	21	tags=5%, list=0%, signal=5%
GO_REGULATION_OF_CELL_DEATH	1282	0.361721	1.20731	0.00780156	0.650412	1	1828	tags=15%, list=12%, signal=16%
GO_REGULATION_OF_METAL_ION_TRANSPORT	268	0.376184	1.20714	0.116844	0.650519	1	1454	tags=11%, list=10%, signal=12%
GO_PROTEIN_STABILIZATION	156	0.392652	1.20702	0.15144	0.650443	1	1434	tags=15%, list=9%, signal=17%
GO_CDP_ALCOHOL_PHOSPHATIDYLTRANSFERASE_ACTIVITY	8	0.63072	1.20684	0.266241	0.650547	1	5315	tags=88%, list=35%, signal=134%
GO_PARANODE_REGION_OF_AXON	9	0.613828	1.20668	0.278486	0.650594	1	494	tags=11%, list=3%, signal=11%
GO_ORGANELLE_ENVELOPE_LUMEN	82	0.420021	1.20658	0.195965	0.650482	1	3251	tags=41%, list=21%, signal=52%
GO_ANTIBIOTIC_CATABOLIC_PROCESS	28	0.497091	1.20651	0.239144	0.650289	1	3264	tags=39%, list=21%, signal=50%
GO_REGULATION_OF_RESPONSE_TO_STRESS	1145	0.361381	1.20641	0.0152122	0.650183	1	1771	tags=15%, list=12%, signal=16%
GO_REGULATION_OF_PROTEIN_ADP_RIBOSYLATION	8	0.633796	1.20639	0.284502	0.649842	1	48	tags=13%, list=0%, signal=13%
GO_ORGANIC_ANION_TRANSPORT	348	0.371499	1.20634	0.0948419	0.649579	1	2925	tags=24%, list=19%, signal=30%
GO_CALCIUM_INDEPENDENT_PHOSPHOLIPASE_A2_ACTIVITY	5	0.694637	1.206	0.287661	0.650154	1	2800	tags=60%, list=18%, signal=73%
GO_ADAPTIVE_IMMUNE_RESPONSE	302	0.374326	1.20598	0.117511	0.64981	1	1936	tags=18%, list=13%, signal=20%
GO_SYNAPTIC_VESICLE_LOCALIZATION	131	0.398236	1.20597	0.170441	0.64943	1	2065	tags=21%, list=14%, signal=25%
GO_SPERMIDINE_METABOLIC_PROCESS	5	0.690025	1.20592	0.283737	0.649185	1	1431	tags=40%, list=9%, signal=44%
GO_LOW_DENSITY_LIPOPROTEIN_PARTICLE_RECEPTOR_ACTIVITY	9	0.612809	1.20572	0.2761	0.649357	1	1378	tags=33%, list=9%, signal=37%
GO_RESPONSE_TO_ALKALOID	79	0.421289	1.20555	0.195047	0.649441	1	483	tags=8%, list=3%, signal=8%
GO_ESTABLISHMENT_OF_PIGMENT_GRANULE_LOCALIZATION	21	0.525647	1.2054	0.263631	0.649483	1	616	tags=14%, list=4%, signal=15%
GO_COENZYME_METABOLIC_PROCESS	218	0.379468	1.2053	0.138737	0.649349	1	3424	tags=33%, list=22%, signal=43%
GO_SUPEROXIDE_ANION_GENERATION	21	0.521452	1.20529	0.256402	0.648996	1	2710	tags=29%, list=18%, signal=35%
GO_PHOSPHATIDYLCHOLINE_ACYL_CHAIN_REMODELING	15	0.556773	1.20514	0.262356	0.649028	1	3285	tags=47%, list=22%, signal=59%
GO_RESPONSE_TO_CARBOHYDRATE	175	0.384912	1.20475	0.152516	0.649741	1	2024	tags=17%, list=13%, signal=20%
GO_EMBRYO_IMPLANTATION	36	0.474842	1.20467	0.230815	0.649562	1	949	tags=14%, list=6%, signal=15%
GO_DIOXYGENASE_ACTIVITY	80	0.417587	1.2042	0.206618	0.650481	1	2081	tags=19%, list=14%, signal=22%
GO_NON_CANONICAL_WNT_SIGNALING_PATHWAY	131	0.397329	1.20354	0.171886	0.651931	1	2315	tags=27%, list=15%, signal=32%
GO_UNSATURATED_FATTY_ACID_BIOSYNTHETIC_PROCESS	29	0.491815	1.20345	0.242164	0.651799	1	1944	tags=31%, list=13%, signal=36%
GO_CITRATE_TRANSMEMBRANE_TRANSPORTER_ACTIVITY	5	0.687926	1.20337	0.281884	0.651618	1	1920	tags=40%, list=13%, signal=46%
GO_TERMINAL_BOUTON	30	0.49352	1.20314	0.247914	0.651893	1	1070	tags=17%, list=7%, signal=18%
GO_RESPONSE_TO_LIGHT_INTENSITY	10	0.601093	1.20287	0.273321	0.652235	1	724	tags=20%, list=5%, signal=21%
GO_NEGATIVE_REGULATION_OF_TYPE_2_IMMUNE_RESPONSE	8	0.624157	1.20255	0.278743	0.652735	1	1614	tags=25%, list=11%, signal=28%
GO_CYTOPLASMIC_SEQUESTERING_OF_PROTEIN	22	0.520304	1.20244	0.248814	0.65267	1	2061	tags=41%, list=14%, signal=47%
GO_MAP_KINASE_PHOSPHATASE_ACTIVITY	14	0.567374	1.2023	0.258929	0.652679	1	86	tags=7%, list=1%, signal=7%
GO_CITRATE_TRANSPORT	5	0.687926	1.20229	0.291748	0.65231	1	1920	tags=40%, list=13%, signal=46%
GO_REGULATION_OF_COFACTOR_METABOLIC_PROCESS	27	0.492037	1.20208	0.24861	0.652485	1	1440	tags=22%, list=9%, signal=24%
GO_ESTABLISHMENT_OF_SERTOLI_CELL_BARRIER	5	0.695497	1.20207	0.2874	0.652122	1	3108	tags=60%, list=20%, signal=75%
GO_COP9_SIGNALOSOME	33	0.479845	1.20203	0.239669	0.651846	1	1836	tags=21%, list=12%, signal=24%
GO_ESCRT_III_COMPLEX	11	0.594755	1.20102	0.270796	0.65428	1	3157	tags=45%, list=21%, signal=57%
GO_SORTING_ENDOSOME	5	0.686808	1.20081	0.288616	0.654482	1	2345	tags=40%, list=15%, signal=47%
GO_NEGATIVE_REGULATION_OF_MITOPHAGY	6	0.669464	1.20071	0.288512	0.654366	1	4853	tags=83%, list=32%, signal=122%
GO_POSITIVE_REGULATION_OF_DEFENSE_RESPONSE	375	0.369412	1.20051	0.100289	0.654548	1	2277	tags=21%, list=15%, signal=24%
GO_POSITIVE_REGULATION_OF_MULTICELLULAR_ORGANISM_GROWTH	26	0.500451	1.20043	0.242011	0.654372	1	9	tags=4%, list=0%, signal=4%
GO_CYTOSOLIC_CALCIUM_ION_TRANSPORT	123	0.399097	1.20041	0.176722	0.654028	1	1707	tags=14%, list=11%, signal=15%
GO_CALCIUM_ACTIVATED_POTASSIUM_CHANNEL_ACTIVITY	10	0.600415	1.2003	0.266619	0.653952	1	2355	tags=20%, list=15%, signal=24%
GO_REGULATION_OF_MICROGLIAL_CELL_ACTIVATION	14	0.563864	1.20025	0.274382	0.653707	1	1137	tags=29%, list=7%, signal=31%
GO_MAP_KINASE_KINASE_ACTIVITY	14	0.561655	1.20004	0.267591	0.653917	1	1765	tags=43%, list=12%, signal=48%
GO_C_ACYLTRANSFERASE_ACTIVITY	16	0.549342	1.20002	0.270188	0.653571	1	2393	tags=38%, list=16%, signal=44%
GO_REGULATION_OF_MORPHOGENESIS_OF_AN_EPITHELIUM	147	0.391389	1.19975	0.160817	0.653952	1	1700	tags=22%, list=11%, signal=24%
GO_ORGANELLE_TRANSPORT_ALONG_MICROTUBULE	73	0.426588	1.19962	0.212777	0.653932	1	1317	tags=19%, list=9%, signal=21%
GO_ACTIVATION_OF_PHOSPHOLIPASE_C_ACTIVITY	17	0.542989	1.19948	0.261523	0.653915	1	795	tags=18%, list=5%, signal=19%
GO_POSITIVE_REGULATION_OF_SMOOTH_MUSCLE_CONTRACTION	20	0.526465	1.19943	0.254389	0.653674	1	110	tags=5%, list=1%, signal=5%
GO_POSITIVE_REGULATION_OF_AUTOPHAGOSOME_MATURATION	6	0.666803	1.19878	0.287471	0.655102	1	2631	tags=33%, list=17%, signal=40%
GO_TERTIARY_ALCOHOL_METABOLIC_PROCESS	9	0.610964	1.1987	0.285097	0.654932	1	377	tags=11%, list=2%, signal=11%
GO_OXIDOREDUCTASE_ACTIVITY_ACTING_ON_PAIRED_DONORS_WITH_INCORPORATION_OR_REDUCTION_OF_MOLECULAR_OXYGEN	115	0.400141	1.19849	0.179542	0.655122	1	2081	tags=16%, list=14%, signal=18%
GO_MUSCLE_MYOSIN_COMPLEX	7	0.64857	1.19847	0.292022	0.654781	1	1398	tags=29%, list=9%, signal=31%
GO_GLIAL_CELL_ACTIVATION	33	0.475754	1.19843	0.240669	0.654529	1	2512	tags=27%, list=16%, signal=33%
GO_G_PROTEIN_COUPLED_RECEPTOR_SIGNALING_PATHWAY_COUPLED_TO_CYCLIC_NUCLEOTIDE_SECOND_MESSENGER	124	0.396443	1.19822	0.183973	0.654709	1	1843	tags=15%, list=12%, signal=16%
GO_POSITIVE_REGULATION_OF_TRANSLATIONAL_INITIATION	23	0.514089	1.19775	0.259918	0.655641	1	982	tags=9%, list=6%, signal=9%
GO_RENAL_ABSORPTION	14	0.563976	1.19767	0.268199	0.655473	1	1860	tags=21%, list=12%, signal=24%
GO_ORGANELLAR_SMALL_RIBOSOMAL_SUBUNIT	28	0.490362	1.19755	0.247692	0.655408	1	2595	tags=39%, list=17%, signal=47%
GO_REGULATION_OF_MAST_CELL_ACTIVATION	29	0.49272	1.19748	0.251818	0.655224	1	1363	tags=21%, list=9%, signal=23%
GO_CERAMIDE_CATABOLIC_PROCESS	18	0.531297	1.19726	0.249916	0.655467	1	858	tags=22%, list=6%, signal=24%
GO_MONOAMINE_TRANSPORT	47	0.448827	1.19721	0.226167	0.655206	1	1735	tags=15%, list=11%, signal=17%
GO_POSITIVE_REGULATION_OF_PROTEIN_LOCALIZATION_TO_CELL_SURFACE	16	0.548697	1.19701	0.272179	0.655394	1	584	tags=13%, list=4%, signal=13%
GO_PROTON_TRANSPORTING_TWO_SECTOR_ATPASE_COMPLEX_ASSEMBLY	10	0.59968	1.19697	0.275054	0.655124	1	2765	tags=50%, list=18%, signal=61%
GO_OPIOID_RECEPTOR_SIGNALING_PATHWAY	10	0.596737	1.19676	0.283838	0.655309	1	3428	tags=40%, list=22%, signal=52%
GO_NEGATIVE_REGULATION_OF_MYELINATION	5	0.683739	1.19571	0.292113	0.657902	1	107	tags=20%, list=1%, signal=20%
GO_REGULATION_OF_STEROL_TRANSPORT	36	0.471585	1.1954	0.240447	0.658381	1	1451	tags=14%, list=10%, signal=15%
GO_MITOCHONDRION	1382	0.357974	1.19517	0.00980392	0.658648	1	2877	tags=26%, list=19%, signal=30%
GO_ANION_TRANSPORT	434	0.362693	1.19507	0.0907043	0.658543	1	2256	tags=19%, list=15%, signal=21%
GO_NEGATIVE_REGULATION_OF_TRANSLATIONAL_INITIATION	18	0.531792	1.19466	0.264764	0.659298	1	370	tags=17%, list=2%, signal=17%
GO_REGULATION_OF_IMMUNE_EFFECTOR_PROCESS	305	0.370531	1.19421	0.122131	0.660161	1	1766	tags=15%, list=12%, signal=17%
GO_TRANSCRIPTION_FACTOR_TFIIH_HOLO_COMPLEX	12	0.573678	1.19411	0.273492	0.660054	1	2007	tags=42%, list=13%, signal=48%
GO_ATPASE_ACTIVITY_COUPLED_TO_MOVEMENT_OF_SUBSTANCES	99	0.407044	1.19409	0.197597	0.65974	1	2162	tags=25%, list=14%, signal=29%
GO_AMYLOID_BETA_FORMATION	26	0.493212	1.19396	0.256966	0.659719	1	2258	tags=23%, list=15%, signal=27%
GO_POSITIVE_REGULATION_OF_GRANULOCYTE_CHEMOTAXIS	19	0.520798	1.19377	0.255222	0.659871	1	1125	tags=16%, list=7%, signal=17%
GO_REGULATION_OF_CELLULAR_LOCALIZATION	736	0.359272	1.19364	0.0503208	0.659842	1	1410	tags=14%, list=9%, signal=15%
GO_UTERUS_MORPHOGENESIS	6	0.661598	1.19363	0.288233	0.659474	1	1780	tags=33%, list=12%, signal=38%
GO_B_CELL_DIFFERENTIATION	91	0.407882	1.19357	0.193736	0.659255	1	1776	tags=18%, list=12%, signal=20%
GO_GATED_CHANNEL_ACTIVITY	209	0.377763	1.19342	0.147423	0.659292	1	1461	tags=11%, list=10%, signal=12%
GO_REGULATION_OF_PROTEIN_LOCALIZATION_TO_CELL_SURFACE	34	0.478091	1.19303	0.247318	0.660009	1	584	tags=15%, list=4%, signal=15%
GO_IRON_ION_TRANSMEMBRANE_TRANSPORT	15	0.551533	1.19288	0.267494	0.66003	1	1161	tags=13%, list=8%, signal=14%
GO_POSITIVE_REGULATION_OF_INTRACELLULAR_PROTEIN_TRANSPORT	133	0.392266	1.19287	0.175182	0.659673	1	1377	tags=21%, list=9%, signal=23%
GO_SPHINGOLIPID_BINDING	16	0.541239	1.19287	0.273066	0.659289	1	725	tags=13%, list=5%, signal=13%
GO_RESPONSE_TO_TUMOR_NECROSIS_FACTOR	235	0.374646	1.19253	0.143971	0.659883	1	2207	tags=22%, list=14%, signal=25%
GO_RIBONUCLEOPROTEIN_COMPLEX_DISASSEMBLY	15	0.553213	1.19245	0.269761	0.659703	1	1165	tags=27%, list=8%, signal=29%
GO_PROTEIN_DESTABILIZATION	39	0.460814	1.19243	0.243582	0.659365	1	2504	tags=28%, list=16%, signal=34%
GO_PHOSPHORIC_DIESTER_HYDROLASE_ACTIVITY	71	0.421981	1.1921	0.207571	0.659898	1	830	tags=8%, list=5%, signal=9%
GO_HORMONE_CATABOLIC_PROCESS	11	0.582694	1.1921	0.281998	0.659529	1	857	tags=18%, list=6%, signal=19%
GO_REGULATION_OF_SMOOTH_MUSCLE_CONTRACTION	36	0.471361	1.19191	0.230271	0.659689	1	2711	tags=19%, list=18%, signal=24%
GO_PLATELET_DENSE_GRANULE	16	0.537235	1.1917	0.269463	0.659883	1	1105	tags=19%, list=7%, signal=20%
GO_POSITIVE_REGULATION_OF_PROTEIN_TARGETING_TO_MEMBRANE	28	0.488577	1.19162	0.256653	0.659729	1	1648	tags=32%, list=11%, signal=36%
GO_OLIGOSACCHARIDE_BIOSYNTHETIC_PROCESS	12	0.573097	1.19145	0.272288	0.659808	1	94	tags=8%, list=1%, signal=8%
GO_TRANSMEMBRANE_RECEPTOR_PROTEIN_TYROSINE_KINASE_ADAPTOR_ACTIVITY	12	0.581971	1.19093	0.272008	0.660876	1	1333	tags=25%, list=9%, signal=27%
GO_PROTEIN_MANNOSYLATION	20	0.520158	1.1909	0.261382	0.660575	1	2662	tags=35%, list=17%, signal=42%
GO_ACIDIC_AMINO_ACID_TRANSPORT	45	0.451348	1.1909	0.234127	0.660194	1	1684	tags=20%, list=11%, signal=22%
GO_REGULATION_OF_LIPOPROTEIN_PARTICLE_CLEARANCE	11	0.585926	1.19084	0.280185	0.659964	1	1057	tags=27%, list=7%, signal=29%
GO_PIGMENT_GRANULE_LOCALIZATION	23	0.505883	1.19067	0.25291	0.660068	1	2434	tags=26%, list=16%, signal=31%
GO_REGULATION_OF_ALCOHOL_BIOSYNTHETIC_PROCESS	58	0.43306	1.1898	0.226475	0.66213	1	2176	tags=31%, list=14%, signal=36%
GO_MITOCHONDRIAL_TRANSPORT	216	0.376323	1.18955	0.157462	0.662428	1	2448	tags=25%, list=16%, signal=30%
GO_POSITIVE_REGULATION_OF_PODOSOME_ASSEMBLY	9	0.611161	1.18933	0.283626	0.66266	1	384	tags=22%, list=3%, signal=23%
GO_REGULATION_OF_CELL_ADHESION_MEDIATED_BY_INTEGRIN	33	0.478299	1.18882	0.247115	0.663687	1	1600	tags=24%, list=11%, signal=27%
GO_INTERFERON_GAMMA_PRODUCTION	70	0.421305	1.18871	0.219671	0.66362	1	1758	tags=16%, list=12%, signal=18%
GO_ACTIVIN_RECEPTOR_SIGNALING_PATHWAY	26	0.497639	1.1886	0.262554	0.66354	1	695	tags=8%, list=5%, signal=8%
GO_GLYCINE_TRANSPORT	9	0.60855	1.18802	0.290676	0.664798	1	1396	tags=33%, list=9%, signal=37%
GO_RAL_GTPASE_BINDING	14	0.559999	1.18768	0.278626	0.665371	1	2737	tags=29%, list=18%, signal=35%
GO_MEIOTIC_TELOMERE_CLUSTERING	6	0.657374	1.18766	0.297193	0.66505	1	1046	tags=33%, list=7%, signal=36%
GO_IMPORT_INTO_CELL	550	0.361109	1.18745	0.0787928	0.665234	1	1925	tags=15%, list=13%, signal=17%
GO_MITOCHONDRIAL_PROTON_TRANSPORTING_ATP_SYNTHASE_COMPLEX_ASSEMBLY	5	0.677261	1.18733	0.299378	0.66521	1	1890	tags=40%, list=12%, signal=46%
GO_REGULATION_OF_BLOOD_PRESSURE	101	0.401901	1.18729	0.203156	0.664925	1	526	tags=7%, list=3%, signal=7%
GO_INTERLEUKIN_1_RECEPTOR_BINDING	8	0.620611	1.18714	0.297347	0.664982	1	3996	tags=50%, list=26%, signal=68%
GO_POSITIVE_REGULATION_OF_STEROID_METABOLIC_PROCESS	17	0.535805	1.18693	0.268706	0.665178	1	1992	tags=24%, list=13%, signal=27%
GO_INTRINSIC_APOPTOTIC_SIGNALING_PATHWAY_IN_RESPONSE_TO_OSMOTIC_STRESS	5	0.677599	1.1869	0.305535	0.664894	1	4247	tags=60%, list=28%, signal=83%
GO_NEGATIVE_REGULATION_OF_SECRETION	150	0.386359	1.18676	0.1874	0.664914	1	1691	tags=15%, list=11%, signal=16%
GO_IMMUNOLOGICAL_SYNAPSE	30	0.482224	1.18655	0.264231	0.66512	1	2245	tags=33%, list=15%, signal=39%
GO_CONTRACTILE_FIBER	171	0.380288	1.18599	0.172444	0.666297	1	1544	tags=12%, list=10%, signal=13%
GO_PHOSPHOLIPID_EFFLUX	8	0.61243	1.18569	0.291106	0.666775	1	4366	tags=63%, list=29%, signal=88%
GO_VASCULAR_SMOOTH_MUSCLE_CONTRACTION	15	0.54561	1.18555	0.277836	0.666788	1	3133	tags=40%, list=21%, signal=50%
GO_PLATELET_MORPHOGENESIS	18	0.52609	1.18511	0.282815	0.66762	1	2701	tags=44%, list=18%, signal=54%
GO_IMMUNOLOGICAL_MEMORY_FORMATION_PROCESS	6	0.65473	1.18489	0.301406	0.667858	1	4471	tags=67%, list=29%, signal=94%
GO_NLRP3_INFLAMMASOME_COMPLEX	5	0.679599	1.18487	0.289414	0.667522	1	4445	tags=60%, list=29%, signal=85%
GO_REGULATION_OF_RECEPTOR_CATABOLIC_PROCESS	8	0.617523	1.18473	0.298355	0.667538	1	1482	tags=38%, list=10%, signal=42%
GO_NEGATIVE_REGULATION_OF_GLYCOPROTEIN_BIOSYNTHETIC_PROCESS	10	0.592661	1.18456	0.287922	0.667648	1	1629	tags=50%, list=11%, signal=56%
GO_REGULATION_OF_PRODUCTION_OF_MOLECULAR_MEDIATOR_OF_IMMUNE_RESPONSE	109	0.400227	1.18454	0.207795	0.667311	1	1766	tags=13%, list=12%, signal=14%
GO_REGULATION_OF_PROTEIN_STABILITY	244	0.371236	1.18433	0.151262	0.667514	1	1648	tags=16%, list=11%, signal=18%
GO_PRESYNAPSE	360	0.364184	1.18407	0.115257	0.667868	1	2002	tags=16%, list=13%, signal=18%
GO_POSITIVE_REGULATION_OF_ACTIN_FILAMENT_POLYMERIZATION	85	0.409517	1.18393	0.211094	0.667876	1	2058	tags=22%, list=14%, signal=26%
GO_PROTEIN_CONTAINING_COMPLEX_BINDING	904	0.355348	1.1839	0.0434608	0.667571	1	2020	tags=17%, list=13%, signal=19%
GO_COFACTOR_TRANSPORT	41	0.456298	1.18348	0.24245	0.668395	1	871	tags=12%, list=6%, signal=13%
GO_CELL_CELL_ADHESION	611	0.356833	1.18346	0.0745153	0.668064	1	1771	tags=14%, list=12%, signal=16%
GO_DRUG_TRANSPORT	136	0.388305	1.18337	0.191519	0.667953	1	1932	tags=20%, list=13%, signal=23%
GO_REGULATION_OF_POSTSYNAPTIC_SPECIALIZATION_ASSEMBLY	9	0.602442	1.18326	0.300184	0.667869	1	1669	tags=33%, list=11%, signal=37%
GO_NUCLEOSIDE_DIPHOSPHATE_CATABOLIC_PROCESS	5	0.676493	1.18291	0.309801	0.668476	1	1515	tags=40%, list=10%, signal=44%
GO_RESPONSE_TO_BIOTIC_STIMULUS	664	0.357404	1.18276	0.061835	0.668509	1	2284	tags=17%, list=15%, signal=19%
GO_OXIDOREDUCTASE_ACTIVITY_ACTING_ON_A_HEME_GROUP_OF_DONORS	25	0.496901	1.1827	0.26603	0.668287	1	3142	tags=48%, list=21%, signal=60%
GO_NEGATIVE_REGULATION_OF_ENDOPLASMIC_RETICULUM_CALCIUM_ION_CONCENTRATION	7	0.634117	1.18246	0.305874	0.668569	1	1665	tags=43%, list=11%, signal=48%
GO_LIPID_BIOSYNTHETIC_PROCESS	552	0.357974	1.18196	0.087361	0.669556	1	2980	tags=26%, list=20%, signal=32%
GO_U2_SNRNP	19	0.519945	1.18196	0.264821	0.669195	1	1750	tags=21%, list=11%, signal=24%
GO_POSITIVE_REGULATION_OF_CELL_MIGRATION_INVOLVED_IN_SPROUTING_ANGIOGENESIS	13	0.560681	1.18179	0.27513	0.669272	1	2345	tags=31%, list=15%, signal=36%
GO_INTEGRIN_MEDIATED_SIGNALING_PATHWAY	78	0.41604	1.18147	0.217314	0.669784	1	1991	tags=22%, list=13%, signal=25%
GO_REGULATION_OF_NK_T_CELL_DIFFERENTIATION	5	0.672718	1.18144	0.305629	0.669487	1	419	tags=20%, list=3%, signal=21%
GO_CAP_INDEPENDENT_TRANSLATIONAL_INITIATION	5	0.673743	1.18142	0.310806	0.669161	1	2131	tags=40%, list=14%, signal=46%
GO_INTERLEUKIN_21_MEDIATED_SIGNALING_PATHWAY	5	0.675094	1.18135	0.306796	0.668986	1	1440	tags=40%, list=9%, signal=44%
GO_MYOSIN_V_BINDING	15	0.544078	1.18112	0.280425	0.669278	1	374	tags=13%, list=2%, signal=14%
GO_APOPTOTIC_PROCESS	1528	0.353092	1.18111	0.013	0.668921	1	1828	tags=16%, list=12%, signal=16%
GO_MANNOSYLTRANSFERASE_ACTIVITY	25	0.494553	1.18101	0.260937	0.668832	1	3162	tags=40%, list=21%, signal=50%
GO_POSITIVE_REGULATION_OF_ENDOCYTOSIS	78	0.414145	1.18052	0.223828	0.669831	1	1317	tags=13%, list=9%, signal=14%
GO_VITAMIN_BINDING	102	0.399108	1.17958	0.206604	0.672042	1	2081	tags=19%, list=14%, signal=21%
GO_RESPONSE_TO_EXTRACELLULAR_STIMULUS	411	0.3604	1.1795	0.119179	0.671898	1	1301	tags=12%, list=9%, signal=13%
GO_REGULATION_OF_NATURAL_KILLER_CELL_ACTIVATION	22	0.507234	1.1794	0.270614	0.671803	1	1832	tags=36%, list=12%, signal=41%
GO_MODIFIED_AMINO_ACID_TRANSPORT	19	0.519172	1.17939	0.275057	0.671446	1	356	tags=11%, list=2%, signal=11%
GO_CELLULAR_RESPONSE_TO_FOLLICLE_STIMULATING_HORMONE_STIMULUS	8	0.611775	1.17908	0.301421	0.671939	1	2515	tags=38%, list=17%, signal=45%
GO_POSITIVE_REGULATION_OF_NAD_P_H_OXIDASE_ACTIVITY	5	0.674134	1.17906	0.301593	0.671641	1	2148	tags=40%, list=14%, signal=47%
GO_FAD_BINDING	26	0.492661	1.17866	0.270884	0.672386	1	3163	tags=31%, list=21%, signal=39%
GO_REGULATION_OF_TOLL_LIKE_RECEPTOR_2_SIGNALING_PATHWAY	8	0.614142	1.17851	0.30295	0.672403	1	148	tags=13%, list=1%, signal=13%
GO_REGULATION_OF_HORMONE_LEVELS	345	0.364219	1.17831	0.135664	0.672598	1	1337	tags=11%, list=9%, signal=12%
GO_REGULATION_OF_NAD_P_H_OXIDASE_ACTIVITY	5	0.674134	1.17823	0.312717	0.67245	1	2148	tags=40%, list=14%, signal=47%
GO_LOW_DENSITY_LIPOPROTEIN_PARTICLE_REMODELING	5	0.674989	1.17814	0.324292	0.67233	1	2368	tags=40%, list=16%, signal=47%
GO_NAD_BINDING	48	0.441358	1.17801	0.247844	0.672325	1	583	tags=13%, list=4%, signal=13%
GO_LIPID_BINDING	556	0.355856	1.17759	0.0912956	0.673104	1	2114	tags=17%, list=14%, signal=19%
GO_BETA_2_MICROGLOBULIN_BINDING	6	0.653798	1.17717	0.318898	0.673886	1	1691	tags=50%, list=11%, signal=56%
GO_INTRINSIC_COMPONENT_OF_MITOCHONDRIAL_INNER_MEMBRANE	41	0.454598	1.17714	0.254623	0.673588	1	1768	tags=29%, list=12%, signal=33%
GO_BRANCHIOMOTOR_NEURON_AXON_GUIDANCE	5	0.675298	1.17712	0.322656	0.67328	1	2727	tags=60%, list=18%, signal=73%
GO_HIGH_DENSITY_LIPOPROTEIN_PARTICLE_ASSEMBLY	12	0.566877	1.17701	0.297288	0.673214	1	4366	tags=67%, list=29%, signal=93%
GO_IRON_SULFUR_CLUSTER_ASSEMBLY	19	0.518274	1.17692	0.280365	0.673097	1	3242	tags=42%, list=21%, signal=53%
GO_REGULATION_OF_PHOSPHATE_TRANSPORT	7	0.628634	1.17667	0.311221	0.673429	1	1622	tags=29%, list=11%, signal=32%
GO_COFACTOR_BIOSYNTHETIC_PROCESS	189	0.375576	1.17641	0.182402	0.67377	1	2998	tags=30%, list=20%, signal=36%
GO_MICROBODY_MEMBRANE	57	0.42749	1.17637	0.246887	0.673486	1	1877	tags=21%, list=12%, signal=24%
GO_PHOSPHATIDYLINOSITOL_3_5_BISPHOSPHATE_BINDING	22	0.500371	1.17629	0.269872	0.673357	1	1776	tags=27%, list=12%, signal=31%
GO_OXIDOREDUCTASE_ACTIVITY_OXIDIZING_METAL_IONS_NAD_OR_NADP_AS_ACCEPTOR	6	0.64346	1.17595	0.306215	0.673921	1	3679	tags=50%, list=24%, signal=66%
GO_VOLTAGE_GATED_ANION_CHANNEL_ACTIVITY	13	0.553786	1.17586	0.287321	0.673792	1	948	tags=23%, list=6%, signal=25%
GO_CHLORIDE_ION_BINDING	10	0.588574	1.17574	0.29682	0.673758	1	661	tags=20%, list=4%, signal=21%
GO_NEGATIVE_REGULATION_OF_CAMP_MEDIATED_SIGNALING	17	0.532824	1.17562	0.279815	0.673721	1	2223	tags=29%, list=15%, signal=34%
GO_STRESS_GRANULE_DISASSEMBLY	5	0.679567	1.17551	0.300708	0.673644	1	1009	tags=40%, list=7%, signal=43%
GO_HETEROTRIMERIC_G_PROTEIN_COMPLEX	23	0.498515	1.17535	0.283452	0.673726	1	925	tags=17%, list=6%, signal=18%
GO_TOLL_LIKE_RECEPTOR_2_SIGNALING_PATHWAY	13	0.554905	1.17533	0.291252	0.673407	1	2148	tags=23%, list=14%, signal=27%
GO_FATTY_ACID_CATABOLIC_PROCESS	90	0.406969	1.17531	0.22113	0.673103	1	3269	tags=28%, list=21%, signal=35%
GO_POSITIVE_REGULATION_OF_LOCOMOTION	402	0.359439	1.17521	0.12405	0.673023	1	1440	tags=12%, list=9%, signal=13%
GO_REGULATION_OF_ASPARTIC_TYPE_PEPTIDASE_ACTIVITY	9	0.600112	1.17518	0.29623	0.672712	1	834	tags=22%, list=5%, signal=23%
GO_DRUG_METABOLIC_PROCESS	241	0.367264	1.17506	0.166167	0.672684	1	3333	tags=28%, list=22%, signal=36%
GO_PROTEIN_CONTAINING_COMPLEX_ASSEMBLY	1609	0.352102	1.17493	0.0124	0.672669	1	1426	tags=13%, list=9%, signal=13%
GO_REGULATION_OF_OXIDATIVE_STRESS_INDUCED_CELL_DEATH	50	0.43905	1.17475	0.248747	0.672795	1	2282	tags=26%, list=15%, signal=30%
GO_VIRAL_TRANSLATIONAL_TERMINATION_REINITIATION	5	0.682984	1.17452	0.32955	0.673063	1	2287	tags=60%, list=15%, signal=71%
GO_PEPTIDASE_REGULATOR_ACTIVITY	134	0.387906	1.17449	0.200891	0.672784	1	1606	tags=16%, list=11%, signal=17%
GO_POSITIVE_REGULATION_OF_LEUKOCYTE_MEDIATED_IMMUNITY	107	0.396796	1.17448	0.214251	0.672432	1	1138	tags=19%, list=7%, signal=20%
GO_INSULIN_SECRETION_INVOLVED_IN_CELLULAR_RESPONSE_TO_GLUCOSE_STIMULUS	49	0.441184	1.17388	0.244215	0.673752	1	1296	tags=20%, list=9%, signal=22%
GO_INTERLEUKIN_2_BIOSYNTHETIC_PROCESS	19	0.514841	1.17378	0.286612	0.673671	1	1755	tags=32%, list=12%, signal=36%
GO_PHOSPHOLIPASE_A2_ACTIVITY	15	0.542329	1.17376	0.281685	0.673335	1	3805	tags=40%, list=25%, signal=53%
GO_POSITIVE_THYMIC_T_CELL_SELECTION	11	0.56873	1.17373	0.295765	0.673062	1	1817	tags=36%, list=12%, signal=41%
GO_NEGATIVE_REGULATION_OF_INTERLEUKIN_2_BIOSYNTHETIC_PROCESS	5	0.674817	1.17368	0.320457	0.672813	1	1137	tags=20%, list=7%, signal=22%
GO_PROTEIN_KINASE_A_BINDING	41	0.453582	1.17311	0.257723	0.67403	1	1220	tags=20%, list=8%, signal=21%
GO_DOPAMINE_TRANSPORT	28	0.479072	1.17267	0.267766	0.674907	1	1407	tags=14%, list=9%, signal=16%
GO_RECEPTOR_BIOSYNTHETIC_PROCESS	20	0.512578	1.17251	0.27193	0.675001	1	1839	tags=25%, list=12%, signal=28%
GO_PEPTIDE_HORMONE_SECRETION	176	0.375936	1.172	0.188881	0.676048	1	1296	tags=11%, list=9%, signal=12%
GO_EXTRINSIC_COMPONENT_OF_MITOCHONDRIAL_INNER_MEMBRANE	13	0.550609	1.17185	0.29511	0.676104	1	4683	tags=62%, list=31%, signal=89%
GO_DYNACTIN_COMPLEX	8	0.614959	1.17146	0.306399	0.676826	1	2709	tags=50%, list=18%, signal=61%
GO_DRUG_TRANSMEMBRANE_TRANSPORTER_ACTIVITY	70	0.41618	1.17129	0.231812	0.676932	1	2256	tags=24%, list=15%, signal=28%
GO_RRNA_GUANINE_METHYLTRANSFERASE_ACTIVITY	5	0.67206	1.17104	0.317728	0.677263	1	3231	tags=60%, list=21%, signal=76%
GO_POTASSIUM_ION_BINDING	9	0.595075	1.17061	0.306623	0.678084	1	141	tags=11%, list=1%, signal=11%
GO_CATION_CHANNEL_COMPLEX	152	0.37904	1.1704	0.197945	0.678308	1	1454	tags=7%, list=10%, signal=8%
GO_POLYKETIDE_METABOLIC_PROCESS	8	0.613048	1.17036	0.305699	0.67805	1	377	tags=13%, list=2%, signal=13%
GO_T_CELL_PROLIFERATION	140	0.38471	1.16997	0.208304	0.678778	1	1758	tags=20%, list=12%, signal=22%
GO_ALDEHYDE_CATABOLIC_PROCESS	7	0.630101	1.16954	0.30833	0.679607	1	3208	tags=57%, list=21%, signal=72%
GO_REPLACEMENT_OSSIFICATION	19	0.516384	1.16929	0.283129	0.679948	1	741	tags=16%, list=5%, signal=17%
GO_REGULATION_OF_RECEPTOR_BIOSYNTHETIC_PROCESS	19	0.51657	1.16875	0.285167	0.681117	1	1839	tags=26%, list=12%, signal=30%
GO_ADENYLATE_CYCLASE_ACTIVATING_DOPAMINE_RECEPTOR_SIGNALING_PATHWAY	5	0.670633	1.16868	0.325501	0.680924	1	718	tags=20%, list=5%, signal=21%
GO_RESPONSE_TO_CYTOKINE	917	0.350709	1.16852	0.0510817	0.680999	1	2003	tags=16%, list=13%, signal=17%
GO_EPIDERMAL_GROWTH_FACTOR_RECEPTOR_BINDING	25	0.494196	1.16851	0.289055	0.680673	1	283	tags=8%, list=2%, signal=8%
GO_PHOSPHATIDYLINOSITOL_N_ACETYLGLUCOSAMINYLTRANSFERASE_ACTIVITY	6	0.634322	1.16848	0.320016	0.680393	1	5575	tags=100%, list=37%, signal=158%
GO_RESPONSE_TO_ORGANOPHOSPHORUS	108	0.393962	1.16823	0.215696	0.680721	1	1679	tags=13%, list=11%, signal=14%
GO_COFACTOR_BINDING	404	0.357183	1.16814	0.133211	0.680605	1	2790	tags=24%, list=18%, signal=28%
GO_AROMATIC_AMINO_ACID_TRANSPORT	7	0.624953	1.16788	0.310831	0.680961	1	3831	tags=86%, list=25%, signal=114%
GO_PHOTORECEPTOR_ACTIVITY	10	0.586948	1.1675	0.315183	0.681643	1	1513	tags=20%, list=10%, signal=22%
GO_I_KAPPAB_KINASE_NF_KAPPAB_SIGNALING	220	0.368447	1.16749	0.189704	0.681297	1	1424	tags=14%, list=9%, signal=15%
GO_POSITIVE_REGULATION_OF_TOLL_LIKE_RECEPTOR_2_SIGNALING_PATHWAY	5	0.673027	1.16723	0.327237	0.681643	1	148	tags=20%, list=1%, signal=20%
GO_CELL_TRAILING_EDGE	12	0.557945	1.16672	0.298492	0.682712	1	1621	tags=33%, list=11%, signal=37%
GO_REGULATION_OF_CYTOPLASMIC_TRANSPORT	22	0.499033	1.16623	0.283102	0.683674	1	2106	tags=41%, list=14%, signal=47%
GO_REGULATION_OF_APPETITE	12	0.567468	1.1662	0.306869	0.683413	1	165	tags=8%, list=1%, signal=8%
GO_RESPONSE_TO_ATP	26	0.486725	1.16601	0.289873	0.683569	1	999	tags=12%, list=7%, signal=12%
GO_NEGATIVE_REGULATION_OF_TRANSFORMING_GROWTH_FACTOR_BETA_PRODUCTION	6	0.63913	1.16592	0.315426	0.683445	1	2347	tags=33%, list=15%, signal=39%
GO_CLATHRIN_VESICLE_COAT	26	0.488273	1.16588	0.278221	0.683198	1	2734	tags=42%, list=18%, signal=51%
GO_CANNABINOID_SIGNALING_PATHWAY	6	0.643209	1.16566	0.313057	0.683403	1	5069	tags=50%, list=33%, signal=75%
GO_REGULATION_OF_ORGANIC_ACID_TRANSPORT	36	0.455247	1.16522	0.269796	0.684282	1	3139	tags=31%, list=21%, signal=38%
GO_POSITIVE_REGULATION_OF_T_HELPER_1_TYPE_IMMUNE_RESPONSE	12	0.559999	1.16512	0.299588	0.684184	1	1758	tags=17%, list=12%, signal=19%
GO_POSITIVE_REGULATION_OF_NATURAL_KILLER_CELL_MEDIATED_IMMUNITY	25	0.489266	1.16512	0.291262	0.683821	1	1691	tags=28%, list=11%, signal=31%
GO_CARTILAGE_DEVELOPMENT_INVOLVED_IN_ENDOCHONDRAL_BONE_MORPHOGENESIS	34	0.464432	1.16493	0.278327	0.683987	1	2441	tags=18%, list=16%, signal=21%
GO_TRYPTOPHAN_METABOLIC_PROCESS	8	0.606534	1.16469	0.316685	0.684277	1	2998	tags=38%, list=20%, signal=47%
GO_NEGATIVE_REGULATION_OF_CELL_CYCLE_G2_M_PHASE_TRANSITION	97	0.394719	1.16439	0.231296	0.684744	1	1700	tags=27%, list=11%, signal=30%
GO_REGULATION_OF_LIPID_BIOSYNTHETIC_PROCESS	149	0.379483	1.16434	0.209995	0.684513	1	3474	tags=37%, list=23%, signal=47%
GO_ORGANIC_ACID_TRANSPORT	230	0.366909	1.16425	0.180934	0.684398	1	2925	tags=23%, list=19%, signal=28%
GO_RESPONSE_TO_NITROGEN_COMPOUND	731	0.350829	1.16419	0.0784196	0.684202	1	2177	tags=18%, list=14%, signal=20%
GO_REGULATION_OF_MITOCHONDRION_ORGANIZATION	156	0.378543	1.16295	0.215118	0.687304	1	2325	tags=24%, list=15%, signal=28%
GO_MITOCHONDRION_DISTRIBUTION	15	0.537272	1.16274	0.295699	0.687535	1	2020	tags=33%, list=13%, signal=38%
GO_REGULATION_OF_PROTEIN_MATURATION	50	0.43304	1.16254	0.262022	0.687717	1	1648	tags=24%, list=11%, signal=27%
GO_ORGANIC_HYDROXY_COMPOUND_TRANSMEMBRANE_TRANSPORTER_ACTIVITY	25	0.489176	1.1625	0.279113	0.687454	1	2343	tags=24%, list=15%, signal=28%
GO_REGULATION_OF_DOPAMINE_RECEPTOR_SIGNALING_PATHWAY	6	0.642289	1.16244	0.326005	0.687256	1	3687	tags=50%, list=24%, signal=66%
GO_GALACTOSE_METABOLIC_PROCESS	6	0.645798	1.16242	0.328203	0.686954	1	2120	tags=50%, list=14%, signal=58%
GO_QUINONE_METABOLIC_PROCESS	10	0.57513	1.16225	0.312568	0.687054	1	377	tags=10%, list=2%, signal=10%
GO_HORMONE_TRANSPORT	222	0.366334	1.16176	0.191829	0.688057	1	2073	tags=16%, list=14%, signal=18%
GO_POSITIVE_REGULATION_OF_PROTEIN_COMPLEX_DISASSEMBLY	30	0.473798	1.16175	0.27939	0.687727	1	1687	tags=23%, list=11%, signal=26%
GO_ZINC_ION_IMPORT_ACROSS_PLASMA_MEMBRANE	6	0.639118	1.16129	0.316598	0.688638	1	914	tags=33%, list=6%, signal=35%
GO_RESPONSE_TO_INTERFERON_GAMMA	146	0.380549	1.16103	0.213293	0.689024	1	1975	tags=15%, list=13%, signal=17%
GO_REGULATION_OF_HORMONE_SECRETION	177	0.373867	1.16094	0.206328	0.688894	1	2073	tags=18%, list=14%, signal=20%
GO_ESTABLISHMENT_OR_MAINTENANCE_OF_MONOPOLAR_CELL_POLARITY	17	0.520995	1.1608	0.304217	0.688899	1	441	tags=12%, list=3%, signal=12%
GO_VOLTAGE_GATED_ION_CHANNEL_ACTIVITY	125	0.383419	1.16043	0.233583	0.689582	1	1454	tags=10%, list=10%, signal=11%
GO_PYRAMIDAL_NEURON_DIFFERENTIATION	7	0.628132	1.16003	0.330688	0.690323	1	2679	tags=43%, list=18%, signal=52%
GO_CGMP_BINDING	6	0.640778	1.15981	0.32745	0.690563	1	689	tags=17%, list=5%, signal=17%
GO_DIHYDROLIPOYL_DEHYDROGENASE_COMPLEX	10	0.578737	1.15965	0.308744	0.690645	1	995	tags=30%, list=7%, signal=32%
GO_NEUTROPHIL_MEDIATED_CYTOTOXICITY	5	0.662903	1.15956	0.336025	0.690514	1	5137	tags=60%, list=34%, signal=90%
GO_CYTOPLASMIC_SIDE_OF_ROUGH_ENDOPLASMIC_RETICULUM_MEMBRANE	5	0.665988	1.15939	0.329167	0.690642	1	5092	tags=100%, list=33%, signal=150%
GO_BEHAVIORAL_RESPONSE_TO_COCAINE	9	0.588963	1.15916	0.309626	0.69091	1	1377	tags=33%, list=9%, signal=37%
GO_RESPONSE_TO_ANESTHETIC	48	0.435604	1.15905	0.268412	0.690877	1	416	tags=8%, list=3%, signal=9%
GO_ALDITOL_NADPPLUS_1_OXIDOREDUCTASE_ACTIVITY	8	0.604791	1.15903	0.319322	0.690555	1	377	tags=13%, list=2%, signal=13%
GO_NEUROTRANSMITTER_TRANSPORT	199	0.369864	1.15889	0.201969	0.690572	1	1882	tags=18%, list=12%, signal=20%
GO_LEUKOCYTE_PROLIFERATION	207	0.366425	1.15851	0.208016	0.691259	1	1776	tags=18%, list=12%, signal=20%
GO_CELLULAR_RESPONSE_TO_MINERALOCORTICOID_STIMULUS	6	0.64434	1.15814	0.319619	0.691935	1	548	tags=17%, list=4%, signal=17%
GO_TUBULIN_DEACETYLATION	11	0.570023	1.15759	0.315789	0.693077	1	1246	tags=36%, list=8%, signal=40%
GO_ACTIN_FILAMENT_NETWORK_FORMATION	8	0.604985	1.15738	0.317868	0.693304	1	1958	tags=38%, list=13%, signal=43%
GO_SYNAPTIC_VESICLE_EXOCYTOSIS	95	0.396302	1.15737	0.241825	0.692971	1	1664	tags=20%, list=11%, signal=22%
GO_REGULATION_OF_PROTEASOMAL_UBIQUITIN_DEPENDENT_PROTEIN_CATABOLIC_PROCESS	111	0.390247	1.15736	0.238559	0.692645	1	1434	tags=17%, list=9%, signal=19%
GO_POSITIVE_REGULATION_OF_MITOCHONDRIAL_CALCIUM_ION_CONCENTRATION	9	0.592275	1.157	0.332246	0.693282	1	1627	tags=33%, list=11%, signal=37%
GO_POSITIVE_REGULATION_OF_VASCULAR_ENDOTHELIAL_GROWTH_FACTOR_PRODUCTION	19	0.508267	1.15673	0.303279	0.69366	1	370	tags=11%, list=2%, signal=11%
GO_SIGNAL_RELEASE	333	0.357331	1.15643	0.167576	0.694135	1	2073	tags=17%, list=14%, signal=19%
GO_PROTEIN_LOCALIZATION_TO_CELL_SURFACE	52	0.428438	1.15636	0.269713	0.693978	1	584	tags=12%, list=4%, signal=12%
GO_VIRAL_BUDDING	25	0.48638	1.15589	0.299686	0.694909	1	4581	tags=68%, list=30%, signal=97%
GO_REGULATION_OF_LYMPHOCYTE_MIGRATION	41	0.441336	1.15575	0.279508	0.694938	1	1261	tags=15%, list=8%, signal=16%
GO_NEUROTROPHIN_RECEPTOR_BINDING	7	0.614938	1.15557	0.322251	0.695093	1	1650	tags=43%, list=11%, signal=48%
GO_AUTOPHAGY_OF_PEROXISOME	5	0.662688	1.15538	0.33346	0.695263	1	3938	tags=80%, list=26%, signal=108%
GO_ENDOCYTIC_ADAPTOR_ACTIVITY	10	0.582776	1.15519	0.3257	0.695438	1	2247	tags=40%, list=15%, signal=47%
GO_CELLULAR_AMINO_ACID_CATABOLIC_PROCESS	69	0.411463	1.15487	0.259193	0.69596	1	3652	tags=30%, list=24%, signal=40%
GO_POSITIVE_REGULATION_OF_MAST_CELL_ACTIVATION_INVOLVED_IN_IMMUNE_RESPONSE	10	0.5738	1.15435	0.314631	0.697046	1	4452	tags=60%, list=29%, signal=85%
GO_PHOSPHOLIPID_DEPHOSPHORYLATION	30	0.471683	1.15402	0.290838	0.697586	1	961	tags=10%, list=6%, signal=11%
GO_MEMBRANE_PROTEIN_ECTODOMAIN_PROTEOLYSIS	36	0.453207	1.15402	0.283145	0.697226	1	2258	tags=31%, list=15%, signal=36%
GO_POSITIVE_REGULATION_OF_ASPARTIC_TYPE_PEPTIDASE_ACTIVITY	7	0.619732	1.15399	0.326538	0.696951	1	834	tags=29%, list=5%, signal=30%
GO_BONE_MORPHOGENESIS	79	0.403569	1.15363	0.251531	0.6976	1	1180	tags=11%, list=8%, signal=12%
GO_POSITIVE_REGULATION_OF_NEURON_PROJECTION_REGENERATION	8	0.602505	1.15348	0.331748	0.697651	1	4810	tags=88%, list=32%, signal=128%
GO_SERINE_FAMILY_AMINO_ACID_CATABOLIC_PROCESS	7	0.614013	1.15281	0.3273	0.699154	1	1037	tags=29%, list=7%, signal=31%
GO_MATERNAL_PROCESS_INVOLVED_IN_FEMALE_PREGNANCY	51	0.42934	1.15256	0.267988	0.699505	1	3021	tags=24%, list=20%, signal=29%
GO_ACETYL_COA_METABOLIC_PROCESS	7	0.614993	1.15237	0.325237	0.699668	1	2176	tags=43%, list=14%, signal=50%
GO_OXIDOREDUCTASE_ACTIVITY_ACTING_ON_THE_CH_CH_GROUP_OF_DONORS_OXYGEN_AS_ACCEPTOR	9	0.587091	1.15233	0.321814	0.699415	1	1578	tags=33%, list=10%, signal=37%
GO_REGULATION_OF_REPRODUCTIVE_PROCESS	106	0.389928	1.15176	0.237308	0.700675	1	1263	tags=14%, list=8%, signal=15%
GO_ANDROGEN_CATABOLIC_PROCESS	5	0.658439	1.15161	0.343037	0.700743	1	5207	tags=100%, list=34%, signal=152%
GO_PROTEIN_COMPLEX_OLIGOMERIZATION	455	0.351193	1.1511	0.148042	0.701802	1	1722	tags=16%, list=11%, signal=17%
GO_POSITIVE_REGULATION_OF_GLYCOPROTEIN_BIOSYNTHETIC_PROCESS	15	0.534597	1.15047	0.31992	0.703209	1	1326	tags=27%, list=9%, signal=29%
GO_MONOSACCHARIDE_METABOLIC_PROCESS	126	0.382347	1.15037	0.2373	0.703124	1	2697	tags=25%, list=18%, signal=30%
GO_CARBOHYDRATE_HOMEOSTASIS	176	0.36902	1.15029	0.211166	0.702981	1	1545	tags=14%, list=10%, signal=16%
GO_NEGATIVE_REGULATION_OF_EXOCYTOSIS	25	0.484574	1.15019	0.28848	0.702902	1	1691	tags=28%, list=11%, signal=31%
GO_POSITIVE_REGULATION_OF_RENAL_SODIUM_EXCRETION	5	0.662273	1.15008	0.338821	0.702855	1	880	tags=40%, list=6%, signal=42%
GO_CYTOKINE_PRODUCTION	563	0.348835	1.15006	0.130628	0.702527	1	1766	tags=15%, list=12%, signal=16%
GO_GENERATION_OF_PRECURSOR_METABOLITES_AND_ENERGY	418	0.351045	1.14994	0.153752	0.702507	1	2397	tags=22%, list=16%, signal=25%
GO_POSITIVE_REGULATION_OF_EPIDERMIS_DEVELOPMENT	29	0.470641	1.14985	0.289702	0.702408	1	941	tags=14%, list=6%, signal=15%
GO_JUN_KINASE_KINASE_KINASE_ACTIVITY	8	0.602066	1.14983	0.319522	0.702099	1	1812	tags=38%, list=12%, signal=43%
GO_REGULATION_OF_CALCIUM_ION_DEPENDENT_EXOCYTOSIS	88	0.398277	1.14982	0.251264	0.701769	1	1407	tags=17%, list=9%, signal=19%
GO_LEUKOTRIENE_BIOSYNTHETIC_PROCESS	7	0.620003	1.14948	0.333818	0.702316	1	415	tags=14%, list=3%, signal=15%
GO_DNA_CATABOLIC_PROCESS_EXONUCLEOLYTIC	5	0.659691	1.14944	0.336811	0.702072	1	1226	tags=40%, list=8%, signal=43%
GO_TOLL_LIKE_RECEPTOR_SIGNALING_PATHWAY	115	0.382814	1.14904	0.237847	0.702823	1	1446	tags=12%, list=9%, signal=13%
GO_PROTEIN_LOCALIZATION_TO_CELL_PERIPHERY	259	0.358255	1.14891	0.193555	0.702858	1	3268	tags=27%, list=21%, signal=33%
GO_CATALYTIC_ACTIVITY_ACTING_ON_A_TRNA	118	0.382681	1.14763	0.240343	0.706063	1	2433	tags=23%, list=16%, signal=27%
GO_REGULATION_OF_IMMUNE_SYSTEM_PROCESS	1166	0.344749	1.14755	0.0562675	0.705911	1	2024	tags=17%, list=13%, signal=18%
GO_ADENYLATE_CYCLASE_ACTIVATING_G_PROTEIN_COUPLED_RECEPTOR_SIGNALING_PATHWAY	62	0.414879	1.14752	0.271576	0.705631	1	1546	tags=15%, list=10%, signal=16%
GO_INTESTINAL_LIPID_ABSORPTION	10	0.576108	1.14717	0.317539	0.706235	1	4410	tags=50%, list=29%, signal=70%
GO_CALCIUM_ION_TRANSMEMBRANE_IMPORT_INTO_CYTOSOL	100	0.387858	1.1467	0.251702	0.70721	1	1707	tags=12%, list=11%, signal=13%
GO_ENDOTHELIAL_CELL_PROLIFERATION	101	0.390328	1.14661	0.247515	0.707093	1	552	tags=4%, list=4%, signal=4%
GO_MEMBRANE_INVAGINATION	58	0.418833	1.1466	0.271028	0.706747	1	1798	tags=21%, list=12%, signal=23%
GO_ANTIPORTER_ACTIVITY	69	0.407989	1.14644	0.270926	0.706833	1	2256	tags=20%, list=15%, signal=24%
GO_DEFENSE_RESPONSE_TO_OTHER_ORGANISM	312	0.353247	1.14614	0.195112	0.707302	1	2284	tags=17%, list=15%, signal=20%
GO_REGULATION_OF_SECONDARY_METABOLIC_PROCESS	11	0.558379	1.14586	0.314084	0.707715	1	1353	tags=18%, list=9%, signal=20%
GO_RETINOIC_ACID_RECEPTOR_SIGNALING_PATHWAY	28	0.470288	1.14538	0.290848	0.708686	1	147	tags=7%, list=1%, signal=7%
GO_REGULATION_OF_RESPONSE_TO_FOOD	14	0.531426	1.14497	0.322945	0.709477	1	165	tags=7%, list=1%, signal=7%
GO_POSITIVE_REGULATION_OF_ALCOHOL_BIOSYNTHETIC_PROCESS	13	0.546276	1.14489	0.313861	0.709351	1	2146	tags=31%, list=14%, signal=36%
GO_GROWTH_PLATE_CARTILAGE_MORPHOGENESIS	12	0.554432	1.14483	0.329312	0.709147	1	3078	tags=25%, list=20%, signal=31%
GO_TRANSLATION_INITIATION_FACTOR_ACTIVITY	50	0.426539	1.14479	0.283553	0.708874	1	2287	tags=36%, list=15%, signal=42%
GO_POSITIVE_REGULATION_OF_ENDOTHELIAL_CELL_MIGRATION	74	0.401665	1.14353	0.270914	0.712036	1	1107	tags=12%, list=7%, signal=13%
GO_NEGATIVE_REGULATION_OF_TUMOR_NECROSIS_FACTOR_SUPERFAMILY_CYTOKINE_PRODUCTION	42	0.437732	1.14337	0.289074	0.712142	1	1551	tags=12%, list=10%, signal=13%
GO_REGULATION_OF_CALCIUM_ION_TRANSPORT	175	0.368102	1.14285	0.235122	0.71322	1	2223	tags=15%, list=15%, signal=18%
GO_RESPONSE_TO_SELENIUM_ION	6	0.632461	1.14248	0.343232	0.713887	1	286	tags=17%, list=2%, signal=17%
GO_POSITIVE_REGULATION_OF_NEUTROPHIL_MIGRATION	22	0.49106	1.14234	0.314677	0.71393	1	1125	tags=14%, list=7%, signal=15%
GO_REGULATION_OF_T_HELPER_1_TYPE_IMMUNE_RESPONSE	15	0.528955	1.14217	0.319681	0.714059	1	4471	tags=40%, list=29%, signal=57%
GO_REGULATION_OF_ENDOSOME_SIZE	5	0.655369	1.14216	0.360171	0.713699	1	444	tags=20%, list=3%, signal=21%
GO_NUCLEOSIDE_BISPHOSPHATE_METABOLIC_PROCESS	58	0.412712	1.14211	0.281777	0.713478	1	3064	tags=28%, list=20%, signal=34%
GO_AMINOPEPTIDASE_ACTIVITY	39	0.442166	1.142	0.295583	0.713442	1	3564	tags=36%, list=23%, signal=47%
GO_COLLAGEN_BINDING	51	0.427095	1.14183	0.288985	0.71355	1	1064	tags=8%, list=7%, signal=8%
GO_TETRAPYRROLE_BIOSYNTHETIC_PROCESS	27	0.475349	1.1418	0.305185	0.713264	1	2779	tags=41%, list=18%, signal=50%
GO_POSITIVE_REGULATION_OF_ATPASE_ACTIVITY	43	0.435987	1.14153	0.289273	0.713661	1	1318	tags=21%, list=9%, signal=23%
GO_POSITIVE_REGULATION_OF_UBIQUITIN_DEPENDENT_PROTEIN_CATABOLIC_PROCESS	84	0.398087	1.14141	0.257042	0.713635	1	1889	tags=20%, list=12%, signal=23%
GO_POSITIVE_REGULATION_OF_T_CELL_PROLIFERATION	71	0.403446	1.14135	0.275333	0.713462	1	2954	tags=32%, list=19%, signal=40%
GO_REGULATION_OF_PHOSPHOPROTEIN_PHOSPHATASE_ACTIVITY	96	0.389515	1.14101	0.25852	0.714052	1	1187	tags=11%, list=8%, signal=12%
GO_BLOC_1_COMPLEX	14	0.528331	1.14095	0.314468	0.713846	1	2683	tags=43%, list=18%, signal=52%
GO_POSITIVE_REGULATION_OF_CATABOLIC_PROCESS	364	0.349318	1.14093	0.177409	0.713536	1	1627	tags=16%, list=11%, signal=17%
GO_RNA_POLYMERASE_III_TYPE_3_PROMOTER_DNA_BINDING	5	0.656583	1.14038	0.348367	0.714737	1	3993	tags=80%, list=26%, signal=108%
GO_REGULATION_OF_SKELETAL_MUSCLE_CONTRACTION	9	0.577817	1.14029	0.337414	0.714626	1	266	tags=11%, list=2%, signal=11%
GO_FEEDING_BEHAVIOR	57	0.415486	1.14021	0.270585	0.714464	1	1440	tags=12%, list=9%, signal=14%
GO_PHAGOCYTOSIS_RECOGNITION	11	0.551592	1.14003	0.32852	0.714618	1	2673	tags=27%, list=18%, signal=33%
GO_CLATHRIN_COATED_ENDOCYTIC_VESICLE_MEMBRANE	32	0.457406	1.13982	0.301724	0.71485	1	1267	tags=22%, list=8%, signal=24%
GO_RECEPTOR_RECYCLING	24	0.47861	1.13976	0.303088	0.714655	1	3054	tags=42%, list=20%, signal=52%
GO_AMINE_TRANSPORT	51	0.426743	1.13956	0.289978	0.714855	1	2917	tags=27%, list=19%, signal=34%
GO_RENAL_WATER_TRANSPORT	5	0.656589	1.13955	0.349027	0.71453	1	2561	tags=40%, list=17%, signal=48%
GO_ADULT_FEEDING_BEHAVIOR	5	0.657263	1.13954	0.355713	0.714194	1	4788	tags=40%, list=31%, signal=58%
GO_CELLULAR_RESPONSE_TO_OXYGEN_CONTAINING_COMPOUND	840	0.342258	1.13892	0.100862	0.715553	1	1871	tags=16%, list=12%, signal=17%
GO_KERATINOCYTE_DEVELOPMENT	11	0.562542	1.13868	0.32492	0.715842	1	941	tags=18%, list=6%, signal=19%
GO_CELL_DEATH_IN_RESPONSE_TO_OXIDATIVE_STRESS	67	0.406107	1.13865	0.27659	0.715567	1	1368	tags=18%, list=9%, signal=20%
GO_COBALAMIN_BINDING	7	0.608787	1.13853	0.341985	0.715554	1	2291	tags=57%, list=15%, signal=67%
GO_NEGATIVE_REGULATION_OF_CELLULAR_RESPONSE_TO_DRUG	12	0.549569	1.13847	0.322729	0.715357	1	1156	tags=25%, list=8%, signal=27%
GO_REGULATION_OF_LEUKOCYTE_MEDIATED_IMMUNITY	155	0.369165	1.13823	0.249206	0.715647	1	1138	tags=15%, list=7%, signal=17%
GO_MITOCHONDRIAL_TRANSMEMBRANE_TRANSPORT	71	0.403431	1.13761	0.270708	0.717007	1	3251	tags=34%, list=21%, signal=43%
GO_AP_TYPE_MEMBRANE_COAT_ADAPTOR_COMPLEX	43	0.434239	1.13736	0.289384	0.717371	1	2331	tags=37%, list=15%, signal=44%
GO_CELLULAR_RESPONSE_TO_NITROGEN_COMPOUND	491	0.346379	1.13735	0.162492	0.717033	1	2162	tags=18%, list=14%, signal=20%
GO_REGULATION_OF_CELLULAR_PROTEIN_LOCALIZATION	455	0.345604	1.13661	0.176302	0.718758	1	1377	tags=15%, list=9%, signal=16%
GO_POSITIVE_REGULATION_OF_NEURON_PROJECTION_DEVELOPMENT	215	0.360806	1.13601	0.232084	0.720079	1	1840	tags=15%, list=12%, signal=17%
GO_ARP2_3_COMPLEX_BINDING	8	0.589769	1.13593	0.34224	0.719941	1	2468	tags=38%, list=16%, signal=45%
GO_REGULATION_OF_TRIGLYCERIDE_CATABOLIC_PROCESS	5	0.64829	1.13592	0.352532	0.719594	1	1145	tags=20%, list=8%, signal=22%
GO_GLYCOSIDE_METABOLIC_PROCESS	9	0.575278	1.13577	0.343406	0.719646	1	377	tags=11%, list=2%, signal=11%
GO_SIGNAL_RELEASE_FROM_SYNAPSE	131	0.374384	1.13533	0.265144	0.720529	1	2790	tags=26%, list=18%, signal=31%
GO_TRANSLATION_FACTOR_ACTIVITY_RNA_BINDING	84	0.395338	1.13496	0.275528	0.721208	1	3145	tags=39%, list=21%, signal=49%
GO_INNATE_IMMUNE_RESPONSE	651	0.34233	1.13479	0.129462	0.721321	1	2083	tags=18%, list=14%, signal=19%
GO_DEFENSE_RESPONSE	1134	0.339392	1.13468	0.0767074	0.721262	1	2010	tags=16%, list=13%, signal=17%
GO_ACTIN_FILAMENT_ORGANIZATION	327	0.349822	1.13441	0.195127	0.721671	1	2561	tags=21%, list=17%, signal=24%
GO_CYTOSOLIC_SMALL_RIBOSOMAL_SUBUNIT	42	0.435817	1.13424	0.289036	0.721777	1	4557	tags=43%, list=30%, signal=61%
GO_COGNITION	215	0.357428	1.13375	0.229895	0.722773	1	1986	tags=14%, list=13%, signal=16%
GO_CONNECTIVE_TISSUE_REPLACEMENT	7	0.608952	1.13347	0.351455	0.723181	1	898	tags=29%, list=6%, signal=30%
GO_PROTEIN_CONTAINING_COMPLEX_REMODELING	15	0.517115	1.13343	0.325597	0.722923	1	4454	tags=53%, list=29%, signal=75%
GO_RECEPTOR_CLUSTERING	42	0.434227	1.13308	0.292559	0.723557	1	1840	tags=24%, list=12%, signal=27%
GO_COLLAGEN_METABOLIC_PROCESS	15	0.519404	1.13303	0.319771	0.723326	1	601	tags=20%, list=4%, signal=21%
[truncated: 2,837 more rows]

## Sheet: ATF6
S2 Data. GSEA results of upregulated genes for ATF6 induction using MSigDB c5.
NAME	SIZE	ES	NES	NOM p-val	FDR q-val	FWER p-val	RANK AT MAX	LEADING EDGE
GO_COTRANSLATIONAL_PROTEIN_TARGETING_TO_MEMBRANE	98	0.796964	2.97365	0	0	0	2077	tags=80%, list=14%, signal=92%
GO_STRUCTURAL_CONSTITUENT_OF_RIBOSOME	155	0.74971	2.9554	0	0	0	2426	tags=77%, list=16%, signal=90%
GO_ESTABLISHMENT_OF_PROTEIN_LOCALIZATION_TO_ENDOPLASMIC_RETICULUM	110	0.787024	2.93547	0	0	0	2077	tags=75%, list=14%, signal=86%
GO_PROTEIN_LOCALIZATION_TO_ENDOPLASMIC_RETICULUM	132	0.762144	2.93404	0	0	0	2172	tags=69%, list=14%, signal=80%
GO_RIBOSOMAL_SUBUNIT	184	0.719697	2.89388	0	0	0	2426	tags=72%, list=16%, signal=85%
GO_RESPONSE_TO_ENDOPLASMIC_RETICULUM_STRESS	255	0.691771	2.87827	0	0	0	1286	tags=29%, list=8%, signal=31%
GO_ENDOPLASMIC_RETICULUM_UNFOLDED_PROTEIN_RESPONSE	110	0.762313	2.87284	0	0	0	741	tags=32%, list=5%, signal=33%
GO_ENDOPLASMIC_RETICULUM_LUMEN	234	0.697838	2.86791	0	0	0	1119	tags=18%, list=7%, signal=19%
GO_CELLULAR_RESPONSE_TO_TOPOLOGICALLY_INCORRECT_PROTEIN	144	0.732626	2.8382	0	0	0	741	tags=26%, list=5%, signal=27%
GO_RESPONSE_TO_TOPOLOGICALLY_INCORRECT_PROTEIN	179	0.709521	2.83377	0	0	0	783	tags=24%, list=5%, signal=25%
GO_REGULATION_OF_RESPONSE_TO_ENDOPLASMIC_RETICULUM_STRESS	75	0.794728	2.80139	0	0	0	786	tags=32%, list=5%, signal=34%
GO_PIGMENT_GRANULE	95	0.749605	2.77943	0	0	0	972	tags=28%, list=6%, signal=30%
GO_RIBOSOME	218	0.675089	2.7719	0	0	0	2098	tags=62%, list=14%, signal=71%
GO_PROTEIN_TARGETING_TO_MEMBRANE	180	0.694421	2.76867	0	0	0	2172	tags=54%, list=14%, signal=62%
GO_MITOCHONDRIAL_PROTEIN_COMPLEX	235	0.656481	2.71109	0	0	0	2828	tags=63%, list=19%, signal=77%
GO_ER_NUCLEUS_SIGNALING_PATHWAY	41	0.855412	2.70094	0	0	0	442	tags=32%, list=3%, signal=33%
GO_ERAD_PATHWAY	90	0.746318	2.69925	0	0	0	1079	tags=30%, list=7%, signal=32%
GO_NEGATIVE_REGULATION_OF_RESPONSE_TO_ENDOPLASMIC_RETICULUM_STRESS	41	0.854137	2.69122	0	0	0	310	tags=37%, list=2%, signal=37%
GO_LARGE_RIBOSOMAL_SUBUNIT	116	0.713894	2.68564	0	0	0	2426	tags=71%, list=16%, signal=83%
GO_UBIQUITIN_DEPENDENT_ERAD_PATHWAY	69	0.766273	2.66407	0	0	0	1050	tags=33%, list=7%, signal=36%
GO_IRE1_MEDIATED_UNFOLDED_PROTEIN_RESPONSE	63	0.774627	2.64505	0	7.93e-06	0.0002	741	tags=33%, list=5%, signal=35%
GO_PROTEIN_FOLDING	201	0.651608	2.63389	0	7.57e-06	0.0002	1196	tags=22%, list=8%, signal=23%
GO_MITOCHONDRIAL_TRANSLATIONAL_TERMINATION	89	0.725249	2.63204	0	7.24e-06	0.0002	2828	tags=74%, list=19%, signal=91%
GO_CYTOSOLIC_RIBOSOME	105	0.707766	2.62373	0	6.94e-06	0.0002	2210	tags=70%, list=15%, signal=82%
GO_CELL_REDOX_HOMEOSTASIS	68	0.750956	2.60648	0	6.66e-06	0.0002	691	tags=34%, list=5%, signal=35%
GO_PEPTIDYL_ASPARAGINE_MODIFICATION	31	0.873174	2.60618	0	6.41e-06	0.0002	1047	tags=65%, list=7%, signal=69%
GO_ORGANELLAR_RIBOSOME	87	0.722001	2.60196	0	6.17e-06	0.0002	2828	tags=75%, list=19%, signal=91%
GO_ENDOPLASMIC_RETICULUM_PART	1106	0.55232	2.5913	0	5.95e-06	0.0002	2244	tags=27%, list=15%, signal=29%
GO_SMOOTH_ENDOPLASMIC_RETICULUM	27	0.892897	2.57676	0	5.74e-06	0.0002	383	tags=41%, list=3%, signal=42%
GO_SMALL_RIBOSOMAL_SUBUNIT	70	0.74032	2.56929	0	1.12e-05	0.0004	1731	tags=71%, list=11%, signal=80%
GO_TRANSLATIONAL_ELONGATION	130	0.66816	2.5638	0	1.08e-05	0.0004	2828	tags=63%, list=19%, signal=77%
GO_RESPIRASOME	90	0.695118	2.53552	0	1.56e-05	0.0006	2593	tags=68%, list=17%, signal=81%
GO_UNFOLDED_PROTEIN_BINDING	111	0.678825	2.5323	0	1.51e-05	0.0006	2118	tags=36%, list=14%, signal=42%
GO_INTRINSIC_COMPONENT_OF_ENDOPLASMIC_RETICULUM_MEMBRANE	142	0.650339	2.53071	0	1.47e-05	0.0006	2163	tags=35%, list=14%, signal=40%
GO_DISULFIDE_OXIDOREDUCTASE_ACTIVITY	37	0.80847	2.51729	0	1.9e-05	0.0008	1917	tags=57%, list=13%, signal=65%
GO_PROTEIN_EXIT_FROM_ENDOPLASMIC_RETICULUM	39	0.79952	2.5166	0	1.85e-05	0.0008	396	tags=38%, list=3%, signal=39%
GO_CYTOSOLIC_LARGE_RIBOSOMAL_SUBUNIT	58	0.743188	2.51574	0	1.8e-05	0.0008	2172	tags=74%, list=14%, signal=86%
GO_TRANSLATIONAL_TERMINATION	104	0.676719	2.51176	0	1.75e-05	0.0008	2828	tags=67%, list=19%, signal=82%
GO_ENDOPLASMIC_RETICULUM_GOLGI_INTERMEDIATE_COMPARTMENT	104	0.679217	2.51095	0	1.71e-05	0.0008	1472	tags=32%, list=10%, signal=35%
GO_ENDOPLASMIC_RETICULUM_TO_CYTOSOL_TRANSPORT	28	0.847937	2.50413	0	1.66e-05	0.0008	294	tags=43%, list=2%, signal=44%
GO_NUCLEAR_OUTER_MEMBRANE_ENDOPLASMIC_RETICULUM_MEMBRANE_NETWORK	910	0.54045	2.50041	0	2.03e-05	0.001	2244	tags=28%, list=15%, signal=31%
GO_MITOCHONDRIAL_MEMBRANE_PART	192	0.616438	2.48394	0	2.78e-05	0.0014	2639	tags=55%, list=17%, signal=65%
GO_PROTEIN_TARGETING	391	0.571577	2.48199	0	3.1e-05	0.0016	2575	tags=44%, list=17%, signal=51%
GO_PROTEIN_N_LINKED_GLYCOSYLATION	70	0.711319	2.4819	0	3.03e-05	0.0016	1785	tags=49%, list=12%, signal=55%
GO_ANTIGEN_PROCESSING_AND_PRESENTATION_OF_EXOGENOUS_PEPTIDE_ANTIGEN_VIA_MHC_CLASS_I	73	0.705392	2.48188	0	2.96e-05	0.0016	1962	tags=52%, list=13%, signal=59%
GO_ATP_SYNTHESIS_COUPLED_ELECTRON_TRANSPORT	91	0.67982	2.47891	0	2.9e-05	0.0016	2658	tags=66%, list=17%, signal=79%
GO_ANTIGEN_PROCESSING_AND_PRESENTATION_OF_PEPTIDE_ANTIGEN_VIA_MHC_CLASS_I	89	0.680763	2.4685	0	4.95e-05	0.0028	1962	tags=48%, list=13%, signal=55%
GO_CHAPERONE_BINDING	99	0.66488	2.46708	0	5.19e-05	0.003	2533	tags=35%, list=17%, signal=42%
GO_ESTABLISHMENT_OF_PROTEIN_LOCALIZATION_TO_MEMBRANE	298	0.58005	2.45307	0	7.8e-05	0.0046	2172	tags=42%, list=14%, signal=48%
GO_OXIDOREDUCTASE_COMPLEX	98	0.666585	2.45305	0	7.64e-05	0.0046	2593	tags=59%, list=17%, signal=71%
GO_MITOCHONDRIAL_TRANSLATION	135	0.639057	2.45216	0	8.14e-05	0.005	3307	tags=65%, list=22%, signal=83%
GO_ENDOPLASMIC_RETICULUM	1517	0.514101	2.44407	0	8.94e-05	0.0056	2244	tags=25%, list=15%, signal=27%
GO_RESPIRATORY_CHAIN_COMPLEX	78	0.691855	2.44106	0	9.41e-05	0.006	2593	tags=68%, list=17%, signal=81%
GO_INNER_MITOCHONDRIAL_MEMBRANE_PROTEIN_COMPLEX	108	0.65182	2.4406	0	9.23e-05	0.006	2639	tags=64%, list=17%, signal=77%
GO_OXIDATIVE_PHOSPHORYLATION	116	0.645841	2.43905	0	9.06e-05	0.006	2658	tags=60%, list=17%, signal=73%
GO_ORGANELLE_INNER_MEMBRANE	463	0.552806	2.43761	0	8.9e-05	0.006	2731	tags=47%, list=18%, signal=55%
GO_TRANSLATIONAL_INITIATION	183	0.605173	2.42147	0	0.000125	0.0086	2210	tags=53%, list=15%, signal=61%
GO_PROTEIN_FOLDING_IN_ENDOPLASMIC_RETICULUM	16	0.936001	2.4169	0	0.000137	0.0096	448	tags=56%, list=3%, signal=58%
GO_OXIDOREDUCTASE_ACTIVITY_ACTING_ON_A_SULFUR_GROUP_OF_DONORS	53	0.725792	2.41652	0	0.000138	0.0098	1917	tags=42%, list=13%, signal=47%
GO_INTRAMOLECULAR_OXIDOREDUCTASE_ACTIVITY	39	0.771208	2.41642	0.000373	0.000136	0.0098	1375	tags=38%, list=9%, signal=42%
GO_REGULATION_OF_ENDOPLASMIC_RETICULUM_STRESS_INDUCED_INTRINSIC_APOPTOTIC_SIGNALING_PATHWAY	28	0.826608	2.40914	0	0.000169	0.0124	786	tags=39%, list=5%, signal=41%
GO_INTRINSIC_APOPTOTIC_SIGNALING_PATHWAY_IN_RESPONSE_TO_ENDOPLASMIC_RETICULUM_STRESS	56	0.712639	2.40888	0	0.000169	0.0126	786	tags=27%, list=5%, signal=28%
GO_CHAPERONE_MEDIATED_PROTEIN_FOLDING	55	0.725041	2.40264	0	0.00019	0.0144	105	tags=9%, list=1%, signal=9%
GO_MITOCHONDRIAL_ENVELOPE	654	0.52861	2.3942	0	0.00021	0.0162	2834	tags=44%, list=19%, signal=52%
GO_MITOCHONDRIAL_RESPIRATORY_CHAIN_COMPLEX_ASSEMBLY	94	0.656133	2.39265	0	0.00022	0.0172	2593	tags=62%, list=17%, signal=74%
GO_NADH_DEHYDROGENASE_COMPLEX_ASSEMBLY	62	0.696285	2.38824	0	0.000247	0.0194	2593	tags=69%, list=17%, signal=83%
GO_OXIDOREDUCTASE_ACTIVITY_ACTING_ON_NAD_P_H_QUINONE_OR_SIMILAR_COMPOUND_AS_ACCEPTOR	57	0.704587	2.36929	0	0.000377	0.0302	2593	tags=65%, list=17%, signal=78%
GO_RESPIRATORY_ELECTRON_TRANSPORT_CHAIN	107	0.631046	2.36118	0	0.000416	0.0336	2658	tags=62%, list=17%, signal=74%
GO_ROUGH_ENDOPLASMIC_RETICULUM	67	0.680847	2.36005	0	0.000414	0.034	1372	tags=34%, list=9%, signal=38%
GO_MITOCHONDRIAL_ELECTRON_TRANSPORT_NADH_TO_UBIQUINONE	51	0.718016	2.35937	0	0.000416	0.0344	2593	tags=71%, list=17%, signal=85%
GO_NUCLEAR_TRANSCRIBED_MRNA_CATABOLIC_PROCESS_NONSENSE_MEDIATED_DECAY	119	0.617807	2.35657	0	0.000424	0.0356	2077	tags=57%, list=14%, signal=66%
GO_ISOMERASE_ACTIVITY	134	0.61395	2.35405	0	0.000443	0.0376	1683	tags=28%, list=11%, signal=31%
GO_REGULATION_OF_CELLULAR_AMINE_METABOLIC_PROCESS	69	0.675105	2.35301	0	0.000451	0.0384	2689	tags=57%, list=18%, signal=68%
GO_MITOCHONDRIAL_RESPIRATORY_CHAIN_COMPLEX_I	48	0.719907	2.34992	0	0.000483	0.0412	2593	tags=73%, list=17%, signal=88%
GO_ELECTRON_TRANSPORT_CHAIN	164	0.596787	2.34504	0	0.000539	0.0466	2658	tags=51%, list=17%, signal=61%
GO_ORGANELLAR_LARGE_RIBOSOMAL_SUBUNIT	57	0.698059	2.34192	0	0.000566	0.0496	2828	tags=72%, list=19%, signal=88%
GO_RIBOSOME_ASSEMBLY	59	0.690872	2.33999	0	0.000583	0.0518	2077	tags=59%, list=14%, signal=68%
GO_REGULATION_OF_CELLULAR_AMINO_ACID_METABOLIC_PROCESS	56	0.697044	2.33859	0	0.00059	0.053	2994	tags=66%, list=20%, signal=82%
GO_MISFOLDED_PROTEIN_BINDING	21	0.842345	2.3359	0	0.00061	0.0554	105	tags=24%, list=1%, signal=24%
GO_ENDOPLASMIC_RETICULUM_CHAPERONE_COMPLEX	11	0.98824	2.3142	0	0.000935	0.0856	105	tags=82%, list=1%, signal=82%
GO_MITOCHONDRIAL_GENE_EXPRESSION	160	0.584529	2.30972	0	0.00101763	0.094	2828	tags=55%, list=19%, signal=67%
GO_ORGANELLAR_SMALL_RIBOSOMAL_SUBUNIT	28	0.792665	2.30921	0	0.00101938	0.0952	1731	tags=79%, list=11%, signal=88%
GO_PERK_MEDIATED_UNFOLDED_PROTEIN_RESPONSE	16	0.888364	2.30432	0	0.00110103	0.1038	442	tags=31%, list=3%, signal=32%
GO_INTRINSIC_COMPONENT_OF_ORGANELLE_MEMBRANE	339	0.535577	2.30205	0	0.00114933	0.1096	3344	tags=41%, list=22%, signal=51%
GO_MITOCHONDRIAL_PART	923	0.496862	2.29987	0	0.0011964	0.1156	3275	tags=45%, list=21%, signal=54%
GO_NADH_DEHYDROGENASE_ACTIVITY	46	0.711018	2.2952	0	0.00127335	0.1228	1486	tags=61%, list=10%, signal=67%
GO_RESPONSE_TO_SALT	16	0.879745	2.28987	0.000402	0.00140584	0.136	0	tags=6%, list=0%, signal=6%
GO_OLIGOSACCHARYLTRANSFERASE_COMPLEX	13	0.932174	2.27909	0	0.00167711	0.1628	438	tags=77%, list=3%, signal=79%
GO_PROTEIN_DISULFIDE_ISOMERASE_ACTIVITY	15	0.89163	2.27848	0	0.00167507	0.1644	448	tags=47%, list=3%, signal=48%
GO_REGULATION_OF_DNA_TEMPLATED_TRANSCRIPTION_IN_RESPONSE_TO_STRESS	117	0.603567	2.27738	0	0.00169335	0.1676	1392	tags=33%, list=9%, signal=36%
GO_ENDOCYTIC_VESICLE_LUMEN	12	0.944761	2.27312	0	0.0018228	0.1792	12	tags=25%, list=0%, signal=25%
GO_CYTOSOLIC_SMALL_RIBOSOMAL_SUBUNIT	42	0.713377	2.26867	0	0.00196529	0.194	1616	tags=67%, list=11%, signal=74%
GO_CELLULAR_RESPIRATION	178	0.567679	2.26531	0	0.00207111	0.2062	2658	tags=51%, list=17%, signal=61%
GO_MITOCHONDRIAL_MATRIX	429	0.516101	2.26276	0	0.00217454	0.2174	3882	tags=55%, list=25%, signal=71%
GO_REGULATION_OF_ERAD_PATHWAY	28	0.7696	2.25916	0	0.00231609	0.2318	310	tags=25%, list=2%, signal=25%
GO_NEGATIVE_REGULATION_OF_ENDOPLASMIC_RETICULUM_STRESS_INDUCED_INTRINSIC_APOPTOTIC_SIGNALING_PATHWAY	17	0.865684	2.25834	0	0.00234047	0.2358	786	tags=47%, list=5%, signal=50%
GO_PROTEIN_REFOLDING	36	0.729239	2.25198	0	0.00260244	0.259	105	tags=11%, list=1%, signal=11%
GO_ENDOPLASMIC_RETICULUM_QUALITY_CONTROL_COMPARTMENT	21	0.81531	2.24334	0	0.00308522	0.3026	477	tags=48%, list=3%, signal=49%
GO_RRNA_BINDING	61	0.65488	2.24045	0.00037	0.0032321	0.3174	2077	tags=61%, list=14%, signal=70%
GO_ENDOPEPTIDASE_COMPLEX	63	0.656239	2.23695	0	0.00341259	0.336	2689	tags=59%, list=18%, signal=71%
GO_ENDOPLASMIC_RETICULUM_GOLGI_INTERMEDIATE_COMPARTMENT_MEMBRANE	57	0.665084	2.23504	0	0.00351222	0.3468	2159	tags=40%, list=14%, signal=47%
GO_ENDOPLASMIC_RETICULUM_TO_GOLGI_VESICLE_MEDIATED_TRANSPORT	185	0.554054	2.2334	0	0.00358541	0.3552	2291	tags=36%, list=15%, signal=42%
GO_ATF6_MEDIATED_UNFOLDED_PROTEIN_RESPONSE	10	0.976488	2.23175	0	0.00368777	0.365	13	tags=50%, list=0%, signal=50%
GO_PEPTIDASE_COMPLEX	84	0.619818	2.22914	0	0.00383456	0.3802	2689	tags=55%, list=18%, signal=66%
GO_PROTEIN_TRANSMEMBRANE_TRANSPORT	60	0.655011	2.22412	0.000719	0.00415595	0.408	693	tags=23%, list=5%, signal=24%
GO_PEPTIDE_DISULFIDE_OXIDOREDUCTASE_ACTIVITY	15	0.876556	2.22212	0	0.00426735	0.4202	678	tags=47%, list=4%, signal=49%
GO_RIBOSOME_BINDING	56	0.657282	2.22089	0	0.00431767	0.426	991	tags=30%, list=7%, signal=32%
GO_SUBSTANTIA_NIGRA_DEVELOPMENT	36	0.725419	2.21656	0	0.00456749	0.4486	2271	tags=42%, list=15%, signal=49%
GO_OLIGOSACCHARYL_TRANSFERASE_ACTIVITY	10	0.96559	2.21613	0	0.00454545	0.4498	532	tags=90%, list=3%, signal=93%
GO_INTRACELLULAR_PROTEIN_TRANSMEMBRANE_TRANSPORT	51	0.667244	2.21609	0	0.00450715	0.4502	693	tags=24%, list=5%, signal=25%
GO_OXIDOREDUCTASE_ACTIVITY_ACTING_ON_NAD_P_H	96	0.6058	2.21142	0	0.00483965	0.4778	2600	tags=50%, list=17%, signal=60%
GO_ELECTRON_TRANSFER_ACTIVITY	100	0.597526	2.20607	0	0.00527904	0.5116	2416	tags=45%, list=16%, signal=53%
GO_CYTOSOLIC_PART	214	0.540433	2.20596	0	0.00524115	0.512	2426	tags=44%, list=16%, signal=52%
GO_OXIDOREDUCTASE_ACTIVITY	598	0.489679	2.20269	0	0.00547365	0.5292	2687	tags=32%, list=18%, signal=38%
GO_PROTEIN_FOLDING_CHAPERONE	21	0.796855	2.19739	0.0019516	0.00590752	0.5586	105	tags=14%, list=1%, signal=14%
GO_ANAPHASE_PROMOTING_COMPLEX_DEPENDENT_CATABOLIC_PROCESS	80	0.617377	2.19509	0	0.00606878	0.5724	1392	tags=44%, list=9%, signal=48%
GO_ANTIGEN_PROCESSING_AND_PRESENTATION_OF_PEPTIDE_ANTIGEN	168	0.550787	2.19441	0	0.00608084	0.5772	2159	tags=38%, list=14%, signal=43%
GO_REGULATION_OF_ENDOPLASMIC_RETICULUM_UNFOLDED_PROTEIN_RESPONSE	23	0.778489	2.18325	0.000386	0.00730571	0.6444	647	tags=26%, list=4%, signal=27%
GO_AMINE_METABOLIC_PROCESS	111	0.577668	2.17031	0	0.0087846	0.7188	2998	tags=44%, list=20%, signal=55%
GO_ESTABLISHMENT_OF_PROTEIN_LOCALIZATION_TO_MITOCHONDRIAL_MEMBRANE	18	0.814396	2.1691	0.000384	0.00887888	0.7248	1450	tags=67%, list=10%, signal=74%
GO_COPII_COATED_ER_TO_GOLGI_TRANSPORT_VESICLE	79	0.604275	2.16684	0.000361	0.00913663	0.7366	1586	tags=34%, list=10%, signal=38%
GO_MAINTENANCE_OF_PROTEIN_LOCALIZATION_IN_ENDOPLASMIC_RETICULUM	12	0.904515	2.16108	0	0.00989899	0.7684	789	tags=58%, list=5%, signal=61%
GO_GOLGI_ASSOCIATED_VESICLE_MEMBRANE	92	0.592649	2.15886	0	0.0101255	0.7804	1857	tags=38%, list=12%, signal=43%
GO_RESPONSE_TO_MANGANESE_ION	14	0.859503	2.14865	0.000396	0.0117265	0.8294	442	tags=21%, list=3%, signal=22%
GO_VESICLE_LUMEN	269	0.513295	2.14447	0	0.0123204	0.8478	2768	tags=37%, list=18%, signal=44%
GO_THREONINE_TYPE_PEPTIDASE_ACTIVITY	20	0.782261	2.13769	0.00193498	0.01352	0.8782	2674	tags=80%, list=18%, signal=97%
GO_IMMUNOGLOBULIN_SECRETION	17	0.818622	2.13473	0.000792	0.0139986	0.8878	297	tags=18%, list=2%, signal=18%
GO_ER_TO_GOLGI_TRANSPORT_VESICLE_MEMBRANE	51	0.643143	2.12849	0.00112782	0.015022	0.908	1586	tags=39%, list=10%, signal=44%
GO_RIBOSOMAL_SMALL_SUBUNIT_ASSEMBLY	17	0.822068	2.12738	0.00153492	0.015144	0.9106	1914	tags=82%, list=13%, signal=94%
GO_COPI_COATED_VESICLE	24	0.749927	2.12609	0.00189107	0.0153179	0.9138	1589	tags=63%, list=10%, signal=70%
GO_POSITIVE_REGULATION_OF_RESPONSE_TO_ENDOPLASMIC_RETICULUM_STRESS	33	0.707731	2.12549	0.00112402	0.0153434	0.9152	217	tags=12%, list=1%, signal=12%
GO_MAINTENANCE_OF_PROTEIN_LOCALIZATION_IN_ORGANELLE	38	0.684176	2.12512	0.00112066	0.0152939	0.9162	1021	tags=26%, list=7%, signal=28%
GO_CELLULAR_RESPONSE_TO_GLUCOSE_STARVATION	39	0.675594	2.12482	0.000771	0.0152414	0.9172	442	tags=13%, list=3%, signal=13%
GO_OXIDATION_REDUCTION_PROCESS	796	0.461725	2.12353	0	0.0153793	0.9216	2687	tags=32%, list=18%, signal=37%
GO_PROTEASOME_CORE_COMPLEX	19	0.790445	2.11686	0.00274187	0.0167	0.9342	3161	tags=95%, list=21%, signal=119%
GO_COPI_COATED_VESICLE_MEMBRANE	17	0.804303	2.11406	0.000758	0.0172084	0.9418	1589	tags=65%, list=10%, signal=72%
GO_NEGATIVE_REGULATION_OF_ENDOPLASMIC_RETICULUM_UNFOLDED_PROTEIN_RESPONSE	11	0.895986	2.11369	0.000387	0.0171797	0.9428	148	tags=27%, list=1%, signal=28%
GO_RESPONSE_TO_INTERLEUKIN_4	29	0.715374	2.105	0.00237436	0.0190135	0.959	500	tags=17%, list=3%, signal=18%
GO_ANTIGEN_PROCESSING_AND_PRESENTATION	195	0.520487	2.10391	0	0.0191266	0.9602	2159	tags=34%, list=14%, signal=40%
GO_DE_NOVO_PROTEIN_FOLDING	38	0.675458	2.09579	0.0011194	0.0209629	0.9702	308	tags=11%, list=2%, signal=11%
GO_PROTEASOME_ACCESSORY_COMPLEX	24	0.742535	2.09534	0.00306866	0.020925	0.9708	2689	tags=71%, list=18%, signal=86%
GO_CELLULAR_RESPONSE_TO_MANGANESE_ION	10	0.901264	2.0846	0.000401	0.0235862	0.9842	442	tags=30%, list=3%, signal=31%
GO_LUMENAL_SIDE_OF_MEMBRANE	26	0.722641	2.08246	0.00388954	0.0239527	0.9856	1161	tags=27%, list=8%, signal=29%
GO_REGULATION_OF_TRANSCRIPTION_FROM_RNA_POLYMERASE_II_PROMOTER_IN_RESPONSE_TO_HYPOXIA	74	0.590227	2.08197	0.000361	0.0239272	0.986	2689	tags=54%, list=18%, signal=65%
GO_ROUGH_ENDOPLASMIC_RETICULUM_MEMBRANE	26	0.727099	2.08095	0.00269438	0.0240821	0.9866	2747	tags=62%, list=18%, signal=75%
GO_ESTABLISHMENT_OF_PROTEIN_LOCALIZATION_TO_ORGANELLE	503	0.468854	2.07926	0	0.0243735	0.987	2197	tags=35%, list=14%, signal=39%
GO_DERLIN_1_RETROTRANSLOCATION_COMPLEX	10	0.9004	2.07721	0.000391	0.0248022	0.9876	712	tags=70%, list=5%, signal=73%
GO_CYTOPLASMIC_TRANSLATION	89	0.570015	2.07628	0.000345	0.0249288	0.988	1914	tags=46%, list=13%, signal=52%
GO_POSTTRANSLATIONAL_PROTEIN_TARGETING_TO_ENDOPLASMIC_RETICULUM_MEMBRANE	11	0.888402	2.07373	0	0.0254792	0.9898	255	tags=36%, list=2%, signal=37%
GO_INTERLEUKIN_1_MEDIATED_SIGNALING_PATHWAY	91	0.566802	2.07364	0.000355	0.0253392	0.9898	2701	tags=47%, list=18%, signal=57%
GO_POSITIVE_REGULATION_OF_TRANSCRIPTION_FROM_RNA_POLYMERASE_II_PROMOTER_IN_RESPONSE_TO_STRESS	30	0.696062	2.07116	0.00194175	0.0258573	0.991	442	tags=10%, list=3%, signal=10%
GO_MITOCHONDRION	1382	0.435376	2.06648	0	0.0270155	0.993	2834	tags=36%, list=19%, signal=40%
GO_LIPOPROTEIN_PARTICLE_RECEPTOR_BINDING	19	0.763957	2.06226	0.00571864	0.0281758	0.9944	124	tags=11%, list=1%, signal=11%
GO_OVULATION_CYCLE_PROCESS	28	0.701653	2.05826	0.0042885	0.0292163	0.9956	0	tags=4%, list=0%, signal=4%
GO_CELL_SUBSTRATE_JUNCTION	362	0.47553	2.0582	0	0.029045	0.9958	1501	tags=21%, list=10%, signal=23%
GO_PROTEASOMAL_PROTEIN_CATABOLIC_PROCESS	435	0.468757	2.0576	0	0.0290752	0.9962	1299	tags=20%, list=9%, signal=21%
GO_PEPTIDE_BIOSYNTHETIC_PROCESS	615	0.456671	2.05686	0	0.0291092	0.9962	2682	tags=41%, list=18%, signal=48%
GO_NEURAL_NUCLEUS_DEVELOPMENT	49	0.629978	2.05373	0.00147221	0.029873	0.9964	1366	tags=22%, list=9%, signal=25%
GO_GOLGI_ASSOCIATED_VESICLE	150	0.52496	2.04609	0	0.0320517	0.9978	1589	tags=30%, list=10%, signal=33%
GO_MACROMOLECULE_TRANSMEMBRANE_TRANSPORTER_ACTIVITY	22	0.732459	2.04487	0.00585023	0.0322549	0.998	620	tags=32%, list=4%, signal=33%
GO_CIS_TRANS_ISOMERASE_ACTIVITY	37	0.662137	2.04461	0.00409684	0.0321321	0.998	1610	tags=35%, list=11%, signal=39%
GO_PROTON_EXPORTING_ATPASE_ACTIVITY	28	0.697391	2.04401	0.00537841	0.0321173	0.998	2421	tags=50%, list=16%, signal=59%
GO_PROTEIN_DEMANNOSYLATION	19	0.76039	2.04268	0.00306631	0.0323438	0.998	1599	tags=53%, list=10%, signal=59%
GO_CELLULAR_AMIDE_METABOLIC_PROCESS	866	0.443104	2.0404	0	0.0328755	0.9984	2667	tags=37%, list=18%, signal=43%
GO_ENERGY_DERIVATION_BY_OXIDATION_OF_ORGANIC_COMPOUNDS	247	0.490926	2.03897	0	0.0331391	0.9984	2658	tags=42%, list=17%, signal=50%
GO_AMIDE_BIOSYNTHETIC_PROCESS	721	0.444837	2.03796	0	0.033264	0.9984	2920	tags=41%, list=19%, signal=49%
GO_CELLULAR_RESPONSE_TO_CAMP	44	0.629515	2.03558	0.00259259	0.0338337	0.9986	412	tags=7%, list=3%, signal=7%
GO_VESICLE_TARGETING_TO_FROM_OR_WITHIN_GOLGI	68	0.58536	2.03402	0.00109012	0.0341373	0.9986	584	tags=29%, list=4%, signal=30%
GO_ER_OVERLOAD_RESPONSE	12	0.853094	2.03385	0.000792	0.0339795	0.9986	256	tags=42%, list=2%, signal=42%
GO_REGULATION_OF_INTRINSIC_APOPTOTIC_SIGNALING_PATHWAY	135	0.528413	2.03302	0	0.0340702	0.9988	833	tags=20%, list=5%, signal=21%
GO_CHAPERONE_COFACTOR_DEPENDENT_PROTEIN_REFOLDING	29	0.682864	2.02882	0.00770119	0.0352757	0.9994	105	tags=7%, list=1%, signal=7%
GO_ANATOMICAL_STRUCTURE_ARRANGEMENT	13	0.836144	2.02793	0.00307338	0.0353765	0.9994	0	tags=8%, list=0%, signal=8%
GO_PROTON_TRANSMEMBRANE_TRANSPORT	117	0.531858	2.0215	0	0.0372736	0.9998	2135	tags=33%, list=14%, signal=38%
GO_ENDOPLASMIC_RETICULUM_CALCIUM_ION_HOMEOSTASIS	21	0.733397	2.02087	0.00538461	0.0372755	0.9998	647	tags=33%, list=4%, signal=35%
GO_COPI_VESICLE_COAT	14	0.806558	2.01871	0.0043222	0.0377877	0.9998	1589	tags=64%, list=10%, signal=72%
GO_NUCLEAR_TRANSCRIBED_MRNA_CATABOLIC_PROCESS	196	0.497836	2.01706	0	0.0381642	1	2077	tags=43%, list=14%, signal=50%
GO_ANTIBIOTIC_CATABOLIC_PROCESS	28	0.684273	2.01625	0.0052356	0.0382258	1	1186	tags=39%, list=8%, signal=43%
GO_GOLGI_VESICLE_BUDDING	74	0.574174	2.01546	0.00107488	0.0383023	1	584	tags=28%, list=4%, signal=29%
GO_POSITIVE_REGULATION_OF_ERAD_PATHWAY	14	0.80872	2.01415	0.0074364	0.0385426	1	217	tags=14%, list=1%, signal=14%
GO_PEPTIDYL_PROLINE_MODIFICATION	51	0.609149	2.01235	0.0025641	0.0389803	1	2362	tags=37%, list=16%, signal=44%
GO_POSITIVE_REGULATION_OF_TRANSCRIPTION_FROM_RNA_POLYMERASE_II_PROMOTER_IN_RESPONSE_TO_ENDOPLASMIC_RETICULUM_STRESS	11	0.863774	2.01024	0.0011853	0.0394982	1	442	tags=27%, list=3%, signal=28%
GO_PROTON_TRANSPORTING_V_TYPE_ATPASE_COMPLEX	25	0.704635	2.00719	0.00459418	0.0403113	1	3250	tags=60%, list=21%, signal=76%
GO_MEMBRANE_PROTEIN_COMPLEX	927	0.431943	2.00565	0	0.0406471	1	2114	tags=24%, list=14%, signal=26%
GO_REGULATION_OF_PROTEIN_HOMODIMERIZATION_ACTIVITY	19	0.7461	2.005	0.00309597	0.0406585	1	786	tags=16%, list=5%, signal=17%
GO_TOXIN_TRANSPORT	34	0.656002	2.0042	0.0053313	0.0407156	1	1713	tags=26%, list=11%, signal=30%
GO_VIRAL_GENE_EXPRESSION	185	0.499608	2.00079	0	0.0417222	1	2213	tags=49%, list=15%, signal=56%
GO_LOW_DENSITY_LIPOPROTEIN_PARTICLE_RECEPTOR_BINDING	16	0.772452	1.99758	0.00538669	0.0426546	1	124	tags=13%, list=1%, signal=13%
GO_PROTON_TRANSPORTING_ATPASE_ACTIVITY_ROTATIONAL_MECHANISM	21	0.723004	1.99631	0.00615621	0.042849	1	2421	tags=57%, list=16%, signal=68%
GO_ORGANELLE_ENVELOPE_LUMEN	82	0.560128	1.9954	0.000715	0.0429337	1	2884	tags=51%, list=19%, signal=63%
GO_AZUROPHIL_GRANULE	129	0.51905	1.98789	0	0.0454659	1	2999	tags=40%, list=20%, signal=49%
GO_VESICLE_BUDDING_FROM_MEMBRANE	94	0.542821	1.98723	0	0.0454542	1	2171	tags=37%, list=14%, signal=43%
GO_RETROGRADE_VESICLE_MEDIATED_TRANSPORT_GOLGI_TO_ENDOPLASMIC_RETICULUM	80	0.555086	1.98156	0.00251527	0.0472191	1	939	tags=26%, list=6%, signal=28%
GO_NEGATIVE_REGULATION_OF_INTRINSIC_APOPTOTIC_SIGNALING_PATHWAY	83	0.549681	1.97763	0	0.0484643	1	833	tags=20%, list=5%, signal=22%
GO_PHAGOSOME_ACIDIFICATION	27	0.68225	1.97751	0.0065184	0.0482634	1	1753	tags=44%, list=12%, signal=50%
GO_REGULATION_OF_PROTEIN_FOLDING	10	0.858326	1.97726	0.00316706	0.0481062	1	0	tags=10%, list=0%, signal=10%
GO_INTRINSIC_COMPONENT_OF_MITOCHONDRIAL_MEMBRANE	69	0.565752	1.9772	0.00108972	0.0478862	1	2639	tags=49%, list=17%, signal=59%
GO_ANTIBIOTIC_METABOLIC_PROCESS	60	0.581826	1.97401	0.00111732	0.0488546	1	1528	tags=30%, list=10%, signal=33%
GO_PROTEASOMAL_UBIQUITIN_INDEPENDENT_PROTEIN_CATABOLIC_PROCESS	22	0.707891	1.97369	0.00626714	0.0487514	1	2674	tags=73%, list=18%, signal=88%
GO_PROTEIN_DISULFIDE_OXIDOREDUCTASE_ACTIVITY	20	0.729002	1.96913	0.00349243	0.05022	1	2272	tags=55%, list=15%, signal=65%
GO_ENDOPLASMIC_RETICULUM_MANNOSE_TRIMMING	15	0.772575	1.95905	0.00353774	0.0538703	1	1043	tags=53%, list=7%, signal=57%
GO_COPII_COATED_VESICLE_BUDDING	66	0.570639	1.95882	0.00183891	0.0536941	1	2171	tags=41%, list=14%, signal=47%
GO_SRP_DEPENDENT_COTRANSLATIONAL_PROTEIN_TARGETING_TO_MEMBRANE_TRANSLOCATION	11	0.832231	1.95763	0.0023819	0.0539109	1	1322	tags=64%, list=9%, signal=70%
GO_VESICLE_TARGETING	86	0.542092	1.95602	0.00140994	0.0542828	1	2171	tags=37%, list=14%, signal=43%
GO_OXIDOREDUCTASE_ACTIVITY_ACTING_ON_PEROXIDE_AS_ACCEPTOR	38	0.626115	1.94855	0.00944822	0.0569464	1	1186	tags=34%, list=8%, signal=37%
GO_CHOLESTEROL_TRANSPORTER_ACTIVITY	15	0.769725	1.9422	0.00498849	0.0592605	1	1519	tags=27%, list=10%, signal=30%
GO_AZUROPHIL_GRANULE_MEMBRANE	52	0.582535	1.93992	0.00511883	0.0599296	1	1888	tags=31%, list=12%, signal=35%
GO_PROTEIN_MATURATION_BY_PROTEIN_FOLDING	9	0.8694	1.93965	0.00312622	0.0597452	1	383	tags=44%, list=3%, signal=46%
GO_4_HYDROXYPROLINE_METABOLIC_PROCESS	11	0.830806	1.93893	0.00436681	0.0597889	1	1683	tags=55%, list=11%, signal=61%
GO_PROTEIN_DEGLYCOSYLATION	27	0.6639	1.93713	0.00885668	0.0602687	1	2226	tags=48%, list=15%, signal=56%
GO_PROTEIN_TARGETING_TO_MITOCHONDRION	94	0.529965	1.93561	0.00141995	0.0606761	1	3199	tags=50%, list=21%, signal=63%
GO_OXIDOREDUCTASE_ACTIVITY_ACTING_ON_CH_OH_GROUP_OF_DONORS	96	0.526076	1.934	0.000707	0.0610628	1	2233	tags=33%, list=15%, signal=39%
GO_PROTON_TRANSMEMBRANE_TRANSPORTER_ACTIVITY	98	0.523749	1.93337	0.000349	0.0610322	1	2421	tags=36%, list=16%, signal=42%
GO_SIGNAL_RECOGNITION_PARTICLE	9	0.869969	1.93091	0.00284553	0.0618028	1	1322	tags=89%, list=9%, signal=97%
GO_PROTON_TRANSPORTING_TWO_SECTOR_ATPASE_COMPLEX	30	0.646362	1.93066	0.0101351	0.0616065	1	3250	tags=53%, list=21%, signal=68%
GO_AEROBIC_RESPIRATION	83	0.539816	1.92867	0.00106345	0.0621738	1	2374	tags=45%, list=16%, signal=53%
GO_VIRION_ASSEMBLY	38	0.62095	1.92715	0.00712144	0.0625083	1	3240	tags=50%, list=21%, signal=63%
GO_GLUTATHIONE_PEROXIDASE_ACTIVITY	17	0.734016	1.92694	0.0058434	0.0623123	1	935	tags=41%, list=6%, signal=44%
GO_SIGNAL_PEPTIDE_PROCESSING	11	0.816448	1.92677	0.00473	0.062085	1	1051	tags=55%, list=7%, signal=59%
GO_CEREBELLAR_PURKINJE_CELL_LAYER_DEVELOPMENT	20	0.707388	1.92601	0.00965624	0.0621238	1	263	tags=15%, list=2%, signal=15%
GO_RESPONSE_TO_ORGANOPHOSPHORUS	108	0.511008	1.91936	0.00141443	0.0645575	1	412	tags=5%, list=3%, signal=5%
GO_RIBONUCLEOPROTEIN_COMPLEX_BINDING	125	0.5023	1.9193	0.000681	0.064306	1	2045	tags=33%, list=13%, signal=38%
GO_POLYSOMAL_RIBOSOME	28	0.651116	1.91822	0.0101801	0.064473	1	1914	tags=68%, list=13%, signal=77%
GO_VESICLE_CARGO_LOADING	20	0.709797	1.91588	0.00706159	0.0652003	1	573	tags=40%, list=4%, signal=42%
GO_CELLULAR_HOMEOSTASIS	721	0.418728	1.91435	0	0.0656085	1	1902	tags=18%, list=12%, signal=19%
GO_CELLULAR_AMINO_ACID_METABOLIC_PROCESS	257	0.458972	1.91013	0	0.0671919	1	3275	tags=41%, list=21%, signal=52%
GO_COP9_SIGNALOSOME	33	0.631879	1.90668	0.0105222	0.068436	1	2024	tags=39%, list=13%, signal=45%
GO_INTRACELLULAR_PROTEIN_TRANSPORT	1055	0.407813	1.90529	0	0.0687621	1	2237	tags=27%, list=15%, signal=29%
GO_PROTEASOME_CORE_COMPLEX_BETA_SUBUNIT_COMPLEX	11	0.808124	1.90291	0.0047638	0.069545	1	1392	tags=73%, list=9%, signal=80%
GO_PROTEIN_PEPTIDYL_PROLYL_ISOMERIZATION	37	0.617753	1.90206	0.00948047	0.0696264	1	1610	tags=32%, list=11%, signal=36%
GO_REGULATION_OF_PERK_MEDIATED_UNFOLDED_PROTEIN_RESPONSE	8	0.880141	1.90151	0.00278662	0.0695755	1	0	tags=13%, list=0%, signal=12%
GO_TRANSLATION_PREINITIATION_COMPLEX	18	0.714624	1.9007	0.00695787	0.0696464	1	1547	tags=56%, list=10%, signal=62%
GO_NEGATIVE_REGULATION_OF_PROTEIN_EXIT_FROM_ENDOPLASMIC_RETICULUM	10	0.825466	1.89904	0.00310318	0.0701114	1	996	tags=60%, list=7%, signal=64%
GO_LEWY_BODY	8	0.879209	1.899	0.00320256	0.0698191	1	706	tags=50%, list=5%, signal=52%
GO_P_P_BOND_HYDROLYSIS_DRIVEN_PROTEIN_TRANSMEMBRANE_TRANSPORTER_ACTIVITY	8	0.880135	1.89899	0.0019857	0.069525	1	620	tags=63%, list=4%, signal=65%
GO_RIBOSOMAL_LARGE_SUBUNIT_BIOGENESIS	67	0.551094	1.89704	0.0049505	0.070117	1	2455	tags=49%, list=16%, signal=58%
GO_CELLULAR_RESPONSE_TO_ATP	14	0.757706	1.89646	0.0078064	0.0700652	1	1059	tags=21%, list=7%, signal=23%
GO_REGULATION_OF_IRE1_MEDIATED_UNFOLDED_PROTEIN_RESPONSE	11	0.80825	1.89609	0.00551615	0.0699491	1	647	tags=36%, list=4%, signal=38%
GO_PROTEIN_LOCALIZATION_TO_MITOCHONDRION	132	0.494584	1.89511	0.00034	0.0700766	1	2796	tags=44%, list=18%, signal=53%
GO_SARCOPLASMIC_RETICULUM_LUMEN	6	0.960035	1.89371	0	0.0703844	1	174	tags=50%, list=1%, signal=51%
GO_STEROID_DEHYDROGENASE_ACTIVITY_ACTING_ON_THE_CH_OH_GROUP_OF_DONORS_NAD_OR_NADP_AS_ACCEPTOR	22	0.68398	1.89259	0.00729367	0.0705763	1	2217	tags=41%, list=15%, signal=48%
GO_CELLULAR_DETOXIFICATION	73	0.538274	1.89248	0.00215595	0.0703331	1	2105	tags=36%, list=14%, signal=41%
GO_RIBOSOMAL_LARGE_SUBUNIT_ASSEMBLY	29	0.640028	1.89183	0.0112528	0.0703241	1	2373	tags=55%, list=16%, signal=65%
GO_PROTEIN_LOCALIZATION_TO_MEMBRANE	534	0.424429	1.8916	0	0.0701388	1	2139	tags=27%, list=14%, signal=30%
GO_ATPASE_ACTIVITY_COUPLED_TO_TRANSMEMBRANE_MOVEMENT_OF_IONS_ROTATIONAL_MECHANISM	22	0.68	1.89013	0.00935672	0.0704855	1	2421	tags=55%, list=16%, signal=65%
GO_PROTEIN_INSERTION_INTO_MITOCHONDRIAL_INNER_MEMBRANE	11	0.804923	1.88984	0.00482703	0.0703246	1	1420	tags=64%, list=9%, signal=70%
GO_MHC_PROTEIN_COMPLEX_ASSEMBLY	6	0.953913	1.88951	0.000409	0.0701698	1	12	tags=17%, list=0%, signal=17%
GO_POSITIVE_REGULATION_OF_PROTEIN_MODIFICATION_BY_SMALL_PROTEIN_CONJUGATION_OR_REMOVAL	113	0.503552	1.88942	0.000348	0.0699208	1	2054	tags=27%, list=13%, signal=31%
GO_ANTIOXIDANT_ACTIVITY	56	0.560628	1.88919	0.00738553	0.0697381	1	3316	tags=46%, list=22%, signal=59%
GO_VESICLE_COAT	54	0.563379	1.88881	0.00538793	0.0696317	1	1589	tags=39%, list=10%, signal=43%
GO_SCF_DEPENDENT_PROTEASOMAL_UBIQUITIN_DEPENDENT_PROTEIN_CATABOLIC_PROCESS	85	0.523562	1.88573	0.0021747	0.0706927	1	2740	tags=48%, list=18%, signal=58%
GO_EUKARYOTIC_48S_PREINITIATION_COMPLEX	15	0.742306	1.8807	0.00862407	0.0726336	1	1547	tags=60%, list=10%, signal=67%
GO_REGULATION_OF_ER_TO_GOLGI_VESICLE_MEDIATED_TRANSPORT	15	0.744636	1.88	0.0106141	0.0726391	1	1586	tags=47%, list=10%, signal=52%
GO_MITOCHONDRION_ORGANIZATION	464	0.426684	1.87977	0	0.0724551	1	3199	tags=41%, list=21%, signal=51%
GO_METHYLOSOME	12	0.783664	1.87781	0.00788955	0.0730626	1	2288	tags=83%, list=15%, signal=98%
GO_FORMATION_OF_CYTOPLASMIC_TRANSLATION_INITIATION_COMPLEX	14	0.74589	1.87707	0.0124224	0.0731419	1	1547	tags=64%, list=10%, signal=71%
GO_PROTON_TRANSPORTING_TWO_SECTOR_ATPASE_COMPLEX_CATALYTIC_DOMAIN	11	0.798961	1.87485	0.00669291	0.0738468	1	2053	tags=45%, list=13%, signal=52%
GO_DETOXIFICATION	78	0.524899	1.87265	0.00361011	0.0745657	1	2105	tags=35%, list=14%, signal=40%
GO_INTRINSIC_COMPONENT_OF_MITOCHONDRIAL_INNER_MEMBRANE	41	0.588157	1.87257	0.00859492	0.0743218	1	2639	tags=54%, list=17%, signal=65%
GO_7S_RNA_BINDING	7	0.889589	1.87043	0.000397	0.0750449	1	1322	tags=86%, list=9%, signal=94%
GO_MAINTENANCE_OF_PROTEIN_LOCATION_IN_CELL	68	0.539129	1.87036	0.00338855	0.0747876	1	1021	tags=19%, list=7%, signal=20%
GO_REGULATION_OF_RELEASE_OF_CYTOCHROME_C_FROM_MITOCHONDRIA	45	0.581548	1.86985	0.00883002	0.0747203	1	2830	tags=51%, list=19%, signal=63%
GO_RESPONSE_TO_COCAINE	30	0.628488	1.86764	0.0140899	0.0754896	1	1413	tags=17%, list=9%, signal=18%
GO_SEQUESTERING_OF_CALCIUM_ION	95	0.507451	1.86705	0.000694	0.0754648	1	173	tags=6%, list=1%, signal=6%
GO_RESPONSE_TO_ATP	26	0.653527	1.86546	0.0112534	0.0759274	1	2	tags=4%, list=0%, signal=4%
GO_HINDBRAIN_MORPHOGENESIS	33	0.618894	1.86465	0.0120709	0.0760336	1	0	tags=3%, list=0%, signal=3%
GO_RNA_CATABOLIC_PROCESS	363	0.43044	1.861	0	0.0774625	1	2037	tags=35%, list=13%, signal=40%
GO_ATP_HYDROLYSIS_COUPLED_TRANSMEMBRANE_TRANSPORT	29	0.627242	1.86091	0.0115758	0.0772016	1	3250	tags=52%, list=21%, signal=66%
GO_PROTON_EXPORTING_ATPASE_ACTIVITY_PHOSPHORYLATIVE_MECHANISM	12	0.77128	1.85978	0.00592651	0.077442	1	1514	tags=42%, list=10%, signal=46%
GO_REGULATION_OF_ER_ASSOCIATED_UBIQUITIN_DEPENDENT_PROTEIN_CATABOLIC_PROCESS	8	0.86353	1.85704	0.00312744	0.0784471	1	4	tags=13%, list=0%, signal=12%
GO_MIDBRAIN_DEVELOPMENT	69	0.530334	1.85688	0.00351741	0.0782398	1	1366	tags=19%, list=9%, signal=21%
GO_OVULATION_CYCLE	43	0.585085	1.8567	0.00821509	0.0780356	1	0	tags=2%, list=0%, signal=2%
GO_GLYCOLIPID_BINDING	16	0.72352	1.85621	0.00912336	0.0779988	1	460	tags=13%, list=3%, signal=13%
GO_NEGATIVE_REGULATION_OF_ERAD_PATHWAY	13	0.753807	1.85489	0.00658915	0.078332	1	996	tags=46%, list=7%, signal=49%
GO_COATED_VESICLE_MEMBRANE	147	0.475621	1.8547	0.000694	0.0781421	1	1857	tags=29%, list=12%, signal=32%
GO_CELLULAR_RESPONSE_TO_GAMMA_RADIATION	25	0.647297	1.8475	0.0125332	0.0812506	1	0	tags=4%, list=0%, signal=4%
GO_ORGANONITROGEN_COMPOUND_BIOSYNTHETIC_PROCESS	1519	0.388282	1.84552	0	0.081935	1	2998	tags=32%, list=20%, signal=36%
GO_ANCHORING_JUNCTION	482	0.416044	1.84371	0	0.0825065	1	1501	tags=17%, list=10%, signal=18%
GO_POST_TRANSLATIONAL_PROTEIN_MODIFICATION	316	0.433368	1.84239	0	0.0829063	1	2740	tags=28%, list=18%, signal=33%
GO_CELLULAR_RESPONSE_TO_BIOTIC_STIMULUS	162	0.464764	1.84146	0.0013289	0.0831034	1	1366	tags=11%, list=9%, signal=12%
GO_PROTEASOME_REGULATORY_PARTICLE_BASE_SUBCOMPLEX	12	0.768721	1.84112	0.0104651	0.0829694	1	1962	tags=67%, list=13%, signal=76%
GO_CELLULAR_RESPONSE_TO_NUTRIENT	46	0.568836	1.83953	0.010578	0.0834981	1	6	tags=4%, list=0%, signal=4%
GO_ORGANIC_ACID_METABOLIC_PROCESS	727	0.401503	1.83939	0	0.083278	1	3275	tags=35%, list=21%, signal=42%
GO_COPI_COATED_VESICLE_BUDDING	6	0.920995	1.83854	0.0020016	0.0834292	1	150	tags=67%, list=1%, signal=67%
GO_FICOLIN_1_RICH_GRANULE	119	0.488707	1.83789	0.00275862	0.0834618	1	2689	tags=43%, list=18%, signal=52%
GO_OXIDOREDUCTASE_ACTIVITY_ACTING_ON_A_HEME_GROUP_OF_DONORS	25	0.638672	1.83739	0.00969368	0.083431	1	2600	tags=60%, list=17%, signal=72%
GO_RESPONSE_TO_PURINE_CONTAINING_COMPOUND	121	0.481958	1.83602	0.00339789	0.0838179	1	1059	tags=9%, list=7%, signal=10%
GO_MAINTENANCE_OF_LOCATION	264	0.439643	1.83551	0	0.0837917	1	1021	tags=12%, list=7%, signal=13%
GO_RIBOSOMAL_SMALL_SUBUNIT_BIOGENESIS	62	0.537895	1.83222	0.00902595	0.0851768	1	2015	tags=40%, list=13%, signal=46%
GO_CEREBELLAR_CORTEX_DEVELOPMENT	37	0.588529	1.83155	0.0126099	0.085232	1	263	tags=8%, list=2%, signal=8%
GO_POSITIVE_REGULATION_OF_IMMUNOGLOBULIN_SECRETION	7	0.881232	1.82764	0.00273224	0.0869871	1	6	tags=14%, list=0%, signal=14%
GO_REGULATION_OF_OXIDATIVE_PHOSPHORYLATION	21	0.66884	1.82712	0.013308	0.0869734	1	2353	tags=52%, list=15%, signal=62%
GO_CYTOPLASMIC_UBIQUITIN_LIGASE_COMPLEX	11	0.774261	1.82701	0.00826121	0.0867291	1	641	tags=45%, list=4%, signal=47%
GO_OXIDOREDUCTASE_ACTIVITY_ACTING_ON_THE_CH_CH_GROUP_OF_DONORS	54	0.545464	1.82423	0.0086858	0.087929	1	2407	tags=37%, list=16%, signal=44%
GO_CHONDROITIN_SULFATE_BINDING	7	0.870689	1.82191	0.00522298	0.0888843	1	14	tags=14%, list=0%, signal=14%
GO_REGULATION_OF_RETROGRADE_PROTEIN_TRANSPORT_ER_TO_CYTOSOL	13	0.745664	1.82087	0.0105058	0.0891373	1	2159	tags=62%, list=14%, signal=72%
GO_HYDROGEN_PEROXIDE_CATABOLIC_PROCESS	16	0.700721	1.81556	0.0100309	0.0917492	1	1186	tags=44%, list=8%, signal=47%
GO_TUMOR_NECROSIS_FACTOR_MEDIATED_SIGNALING_PATHWAY	143	0.468385	1.81536	0.000342	0.0915534	1	3017	tags=38%, list=20%, signal=48%
GO_CELLULAR_KETONE_METABOLIC_PROCESS	159	0.462322	1.81424	0.000997	0.0918662	1	2689	tags=38%, list=18%, signal=45%
GO_RIBONUCLEOPROTEIN_COMPLEX	786	0.395029	1.80998	0	0.0939786	1	1914	tags=31%, list=13%, signal=33%
GO_ALCOHOL_DEHYDROGENASE_NADPPLUS_ACTIVITY	13	0.742185	1.80939	0.0091853	0.09402	1	1528	tags=38%, list=10%, signal=43%
GO_SUPEROXIDE_ANION_GENERATION	21	0.658099	1.80935	0.011534	0.0937265	1	3059	tags=43%, list=20%, signal=54%
GO_AEROBIC_ELECTRON_TRANSPORT_CHAIN	19	0.673326	1.80849	0.0106383	0.0939232	1	2056	tags=58%, list=13%, signal=67%
GO_ERROR_FREE_TRANSLESION_SYNTHESIS	19	0.669717	1.80818	0.0118671	0.0937903	1	1079	tags=37%, list=7%, signal=40%
GO_NEGATIVE_REGULATION_OF_MITOCHONDRION_ORGANIZATION	42	0.572699	1.80781	0.0137546	0.0936856	1	2999	tags=50%, list=20%, signal=62%
GO_REGULATION_OF_PROTEIN_EXIT_FROM_ENDOPLASMIC_RETICULUM	21	0.659266	1.80711	0.0120388	0.0937792	1	1599	tags=48%, list=10%, signal=53%
GO_POSTTRANSLATIONAL_PROTEIN_TARGETING_TO_MEMBRANE_TRANSLOCATION	5	0.947075	1.80652	0.000406	0.093837	1	46	tags=60%, list=0%, signal=60%
GO_ENVELOPE	1052	0.386075	1.80553	0	0.0940892	1	3175	tags=37%, list=21%, signal=43%
GO_TRANSLOCON_COMPLEX	6	0.904599	1.80201	0.00278552	0.0957708	1	471	tags=67%, list=3%, signal=69%
GO_MAINTENANCE_OF_LOCATION_IN_CELL	85	0.499985	1.80149	0.0046595	0.0957712	1	1179	tags=20%, list=8%, signal=22%
GO_STRESS_RESPONSE_TO_METAL_ION	6	0.900624	1.79939	0.00321027	0.0967217	1	0	tags=17%, list=0%, signal=17%
GO_PROTEIN_RETENTION_IN_ER_LUMEN	9	0.812491	1.79879	0.00729927	0.0967703	1	789	tags=56%, list=5%, signal=59%
GO_EUKARYOTIC_TRANSLATION_INITIATION_FACTOR_3_COMPLEX	16	0.702567	1.79876	0.0106007	0.096481	1	1547	tags=63%, list=10%, signal=69%
GO_SIGNAL_RECOGNITION_PARTICLE_ENDOPLASMIC_RETICULUM_TARGETING	6	0.913537	1.79857	0.00239425	0.0962812	1	1322	tags=100%, list=9%, signal=109%
GO_NEGATIVE_REGULATION_OF_RELEASE_OF_CYTOCHROME_C_FROM_MITOCHONDRIA	17	0.691472	1.79804	0.0137667	0.0962666	1	2830	tags=65%, list=19%, signal=79%
GO_REGULATION_OF_MITOCHONDRIAL_MEMBRANE_POTENTIAL	55	0.534832	1.79453	0.0115801	0.0980823	1	2730	tags=49%, list=18%, signal=60%
GO_PEROXIREDOXIN_ACTIVITY	8	0.833541	1.79362	0.00724055	0.0983247	1	1038	tags=75%, list=7%, signal=80%
GO_CELLULAR_RESPONSE_TO_OXYGEN_LEVELS	188	0.447162	1.79212	0.000331	0.0989075	1	2830	tags=38%, list=19%, signal=46%
GO_TRANSLATION_INITIATION_FACTOR_ACTIVITY	50	0.543231	1.78964	0.0155268	0.100099	1	2447	tags=50%, list=16%, signal=59%
GO_MYELOID_LEUKOCYTE_MEDIATED_IMMUNITY	453	0.406216	1.78888	0	0.100247	1	3012	tags=34%, list=20%, signal=41%
GO_NEGATIVE_REGULATION_OF_INTRACELLULAR_PROTEIN_TRANSPORT	35	0.584723	1.78843	0.0152672	0.100244	1	1155	tags=29%, list=8%, signal=31%
GO_RESPONSE_TO_MISFOLDED_PROTEIN	23	0.635079	1.78499	0.0141011	0.102115	1	2812	tags=39%, list=18%, signal=48%
GO_AZUROPHIL_GRANULE_LUMEN	72	0.509916	1.78489	0.00791937	0.101856	1	4319	tags=60%, list=28%, signal=83%
GO_STRUCTURAL_MOLECULE_ACTIVITY	576	0.396684	1.78453	0	0.101754	1	2015	tags=28%, list=13%, signal=31%
GO_POSITIVE_REGULATION_OF_SUPEROXIDE_ANION_GENERATION	12	0.743962	1.78426	0.013587	0.101606	1	2730	tags=58%, list=18%, signal=71%
GO_PRIMARY_ALCOHOL_METABOLIC_PROCESS	37	0.573621	1.78167	0.0137649	0.102939	1	2577	tags=35%, list=17%, signal=42%
GO_GLYCOSYLATION	213	0.436048	1.77989	0.00032	0.103744	1	1984	tags=23%, list=13%, signal=26%
GO_GENERATION_OF_PRECURSOR_METABOLITES_AND_ENERGY	418	0.406834	1.7785	0	0.104356	1	2659	tags=35%, list=17%, signal=41%
GO_PEPTIDE_TRANSMEMBRANE_TRANSPORTER_ACTIVITY	28	0.605288	1.77664	0.0151918	0.105245	1	620	tags=25%, list=4%, signal=26%
GO_RESPONSE_TO_ANESTHETIC	48	0.540967	1.77552	0.0120879	0.105657	1	409	tags=4%, list=3%, signal=4%
GO_PROTON_TRANSPORTING_V_TYPE_ATPASE_V1_DOMAIN	9	0.797224	1.77227	0.0137309	0.107414	1	2053	tags=44%, list=13%, signal=51%
GO_REGULATION_OF_TRANSLATIONAL_FIDELITY	17	0.676173	1.77196	0.0178077	0.107284	1	2581	tags=53%, list=17%, signal=64%
GO_POSITIVE_REGULATION_OF_CHOLESTEROL_ESTERIFICATION	5	0.937989	1.7714	0.00120724	0.10732	1	22	tags=20%, list=0%, signal=20%
GO_ATP_HYDROLYSIS_COUPLED_CATION_TRANSMEMBRANE_TRANSPORT	42	0.55631	1.77067	0.0178704	0.107487	1	3250	tags=40%, list=21%, signal=51%
GO_ALDITOL_NADPPLUS_1_OXIDOREDUCTASE_ACTIVITY	8	0.810193	1.76689	0.0131317	0.109662	1	1528	tags=50%, list=10%, signal=56%
GO_ORGANIC_CYCLIC_COMPOUND_CATABOLIC_PROCESS	534	0.396519	1.76645	0	0.109629	1	2037	tags=30%, list=13%, signal=33%
GO_CALCIUM_CHANNEL_COMPLEX	52	0.529184	1.76633	0.0104051	0.109388	1	2445	tags=19%, list=16%, signal=23%
GO_PROCOLLAGEN_PROLINE_4_DIOXYGENASE_ACTIVITY	5	0.936299	1.76565	0.00315457	0.10951	1	621	tags=40%, list=4%, signal=42%
GO_CALCIUM_DEPENDENT_PHOSPHOLIPID_BINDING	36	0.571571	1.76317	0.0167364	0.11092	1	498	tags=11%, list=3%, signal=11%
GO_SIGNAL_PEPTIDASE_COMPLEX	5	0.931268	1.763	0.00319361	0.110703	1	1051	tags=100%, list=7%, signal=107%
GO_REGULATION_OF_APOPTOTIC_SIGNALING_PATHWAY	330	0.411412	1.76237	0	0.110806	1	2159	tags=26%, list=14%, signal=30%
GO_T_CELL_RECEPTOR_COMPLEX	16	0.677575	1.76128	0.0153785	0.111231	1	1771	tags=44%, list=12%, signal=49%
GO_CYTOCHROME_COMPLEX_ASSEMBLY	35	0.574666	1.76039	0.0135798	0.111559	1	3164	tags=60%, list=21%, signal=76%
GO_PEPTIDYL_PROLINE_HYDROXYLATION_TO_4_HYDROXY_L_PROLINE	8	0.815776	1.76017	0.00904444	0.111371	1	1368	tags=38%, list=9%, signal=41%
GO_COMPLEMENT_BINDING	14	0.703701	1.7589	0.0100932	0.111927	1	991	tags=29%, list=7%, signal=31%
GO_MHC_CLASS_I_PEPTIDE_LOADING_COMPLEX	5	0.927437	1.75873	0.00277448	0.11172	1	12	tags=40%, list=0%, signal=40%
GO_POSITIVE_REGULATION_OF_ER_ASSOCIATED_UBIQUITIN_DEPENDENT_PROTEIN_CATABOLIC_PROCESS	6	0.880412	1.75765	0.00555335	0.112147	1	4	tags=17%, list=0%, signal=17%
GO_VACUOLAR_PROTON_TRANSPORTING_V_TYPE_ATPASE_COMPLEX	16	0.680303	1.75725	0.017094	0.112118	1	3250	tags=56%, list=21%, signal=71%
GO_2_IRON_2_SULFUR_CLUSTER_BINDING	20	0.646436	1.75711	0.0157996	0.111886	1	2496	tags=50%, list=16%, signal=60%
GO_PROTEIN_NEDDYLATION	14	0.702465	1.75621	0.0158983	0.112219	1	3783	tags=71%, list=25%, signal=95%
GO_SMALL_RIBOSOMAL_SUBUNIT_RRNA_BINDING	11	0.754517	1.75583	0.0141788	0.11214	1	2966	tags=91%, list=19%, signal=113%
GO_SARCOPLASM	66	0.506607	1.7546	0.00877193	0.112635	1	395	tags=9%, list=3%, signal=9%
GO_CYTOCHROME_COMPLEX	29	0.591803	1.7544	0.0148264	0.11245	1	2512	tags=52%, list=16%, signal=62%
GO_GOLGI_VESICLE_TRANSPORT	324	0.40972	1.75155	0.000307	0.114141	1	2237	tags=27%, list=15%, signal=31%
GO_REGULATION_OF_SUPEROXIDE_ANION_GENERATION	14	0.70117	1.75121	0.016881	0.11408	1	3059	tags=57%, list=20%, signal=71%
GO_NEGATIVE_REGULATION_OF_CELLULAR_RESPONSE_TO_TRANSFORMING_GROWTH_FACTOR_BETA_STIMULUS	61	0.5149	1.75014	0.0139092	0.11451	1	457	tags=8%, list=3%, signal=8%
GO_CALCIUM_DEPENDENT_PROTEIN_BINDING	50	0.535486	1.74934	0.0166796	0.11479	1	2841	tags=34%, list=19%, signal=42%
GO_ESTRADIOL_17_BETA_DEHYDROGENASE_ACTIVITY	10	0.772384	1.74876	0.0117463	0.114866	1	1558	tags=50%, list=10%, signal=56%
GO_PEPTIDYL_PROLINE_4_DIOXYGENASE_ACTIVITY	8	0.815776	1.74861	0.00857365	0.114665	1	1368	tags=38%, list=9%, signal=41%
GO_DIVALENT_INORGANIC_CATION_HOMEOSTASIS	332	0.408856	1.74824	0	0.114613	1	1272	tags=11%, list=8%, signal=11%
GO_G_RICH_STRAND_TELOMERIC_DNA_BINDING	10	0.75671	1.74739	0.0109489	0.114906	1	798	tags=40%, list=5%, signal=42%
GO_COATED_VESICLE	233	0.426555	1.74636	0.00033	0.11532	1	2466	tags=28%, list=16%, signal=33%
GO_STEROID_DEHYDROGENASE_ACTIVITY	26	0.608861	1.74604	0.0149254	0.115209	1	2217	tags=35%, list=15%, signal=40%
GO_VACUOLAR_LUMEN	132	0.454115	1.74559	0.00273224	0.115207	1	4319	tags=52%, list=28%, signal=72%
GO_COFACTOR_METABOLIC_PROCESS	362	0.403551	1.74536	0	0.115059	1	3268	tags=37%, list=21%, signal=46%
GO_AUTOPHAGOSOME_MEMBRANE	28	0.597427	1.74476	0.0196821	0.115168	1	2139	tags=39%, list=14%, signal=46%
GO_SHELTERIN_COMPLEX	6	0.876774	1.74455	0.00516078	0.115015	1	788	tags=50%, list=5%, signal=53%
GO_ISOPRENOID_BIOSYNTHETIC_PROCESS	19	0.648129	1.7433	0.0178501	0.115594	1	3561	tags=63%, list=23%, signal=82%
GO_REGULATION_OF_CELLULAR_KETONE_METABOLIC_PROCESS	112	0.465084	1.74278	0.00388555	0.115653	1	2689	tags=40%, list=18%, signal=48%
GO_STEROL_IMPORT	8	0.797464	1.74166	0.0101338	0.116181	1	1519	tags=50%, list=10%, signal=56%
GO_MITOCHONDRIAL_OUTER_MEMBRANE_TRANSLOCASE_COMPLEX	10	0.754599	1.74141	0.0141343	0.116053	1	2566	tags=60%, list=17%, signal=72%
GO_REGULATION_OF_ESTABLISHMENT_OF_PLANAR_POLARITY	99	0.470824	1.73958	0.00781805	0.117079	1	1962	tags=35%, list=13%, signal=40%
GO_CELLULAR_MACROMOLECULE_CATABOLIC_PROCESS	1023	0.372673	1.7391	0	0.117098	1	2086	tags=23%, list=14%, signal=25%
GO_MITOCHONDRIAL_RESPIRATORY_CHAIN_COMPLEX_III_ASSEMBLY	9	0.768285	1.73882	0.0125202	0.117015	1	2512	tags=78%, list=16%, signal=93%
GO_REGULATION_OF_CELLULAR_RESPONSE_TO_HYPOXIA	11	0.739477	1.73788	0.0132399	0.117363	1	1015	tags=36%, list=7%, signal=39%
GO_RELEASE_OF_CYTOCHROME_C_FROM_MITOCHONDRIA	53	0.51839	1.7352	0.0104478	0.119002	1	3141	tags=49%, list=21%, signal=62%
GO_VIRAL_BUDDING	25	0.605155	1.73511	0.0176056	0.118753	1	3240	tags=48%, list=21%, signal=61%
GO_MAINTENANCE_OF_PROTEIN_LOCATION	96	0.474435	1.73439	0.00492091	0.118973	1	1285	tags=18%, list=8%, signal=19%
GO_ZYMOGEN_GRANULE	11	0.738716	1.73349	0.0162184	0.119308	1	59	tags=18%, list=0%, signal=18%
GO_INTRACELLULAR_TRANSPORT	1600	0.361265	1.72901	0	0.122349	1	2237	tags=23%, list=15%, signal=24%
GO_PROTEASOME_CORE_COMPLEX_ALPHA_SUBUNIT_COMPLEX	7	0.831856	1.72809	0.00952003	0.122726	1	2567	tags=100%, list=17%, signal=120%
GO_MITOCHONDRIAL_TRANSPORT	216	0.421772	1.72672	0.000983	0.123422	1	2445	tags=36%, list=16%, signal=42%
GO_NEGATIVE_REGULATION_OF_UBIQUITIN_PROTEIN_LIGASE_ACTIVITY	9	0.770281	1.72653	0.0118906	0.123243	1	2601	tags=67%, list=17%, signal=80%
GO_COPII_VESICLE_COAT	15	0.68231	1.72527	0.0183194	0.123915	1	1586	tags=53%, list=10%, signal=59%
GO_RESPONSE_TO_OXYGEN_LEVELS	312	0.406719	1.72419	0.000305	0.124428	1	2830	tags=31%, list=19%, signal=37%
GO_INTRINSIC_APOPTOTIC_SIGNALING_PATHWAY_IN_RESPONSE_TO_HYPOXIA	6	0.856491	1.72394	0.0075188	0.124311	1	297	tags=33%, list=2%, signal=34%
GO_AMIDE_TRANSMEMBRANE_TRANSPORTER_ACTIVITY	40	0.549234	1.72197	0.0174656	0.125553	1	620	tags=20%, list=4%, signal=21%
GO_UNSATURATED_FATTY_ACID_BIOSYNTHETIC_PROCESS	29	0.578984	1.72136	0.0144213	0.125702	1	3223	tags=55%, list=21%, signal=70%
GO_THIOLESTER_HYDROLASE_ACTIVITY	31	0.569401	1.72131	0.019403	0.125411	1	3522	tags=52%, list=23%, signal=67%
GO_HYPOTHALAMUS_CELL_DIFFERENTIATION	5	0.910272	1.7213	0.00566114	0.125099	1	457	tags=20%, list=3%, signal=21%
GO_PH_REDUCTION	48	0.527509	1.72125	0.0187225	0.124827	1	3610	tags=48%, list=24%, signal=63%
GO_ENDOCYTIC_VESICLE	242	0.412232	1.72102	0.000325	0.124701	1	1512	tags=15%, list=10%, signal=16%
GO_NEGATIVE_REGULATION_OF_APOPTOTIC_SIGNALING_PATHWAY	186	0.429673	1.72019	0.000332	0.125011	1	2080	tags=26%, list=14%, signal=30%
GO_CELLULAR_PROTEIN_COMPLEX_DISASSEMBLY	203	0.425935	1.72014	0.00132231	0.124729	1	2828	tags=40%, list=19%, signal=48%
GO_REGULATION_OF_PROTEIN_MODIFICATION_BY_SMALL_PROTEIN_CONJUGATION_OR_REMOVAL	198	0.423452	1.71857	0.00133422	0.125634	1	2137	tags=24%, list=14%, signal=27%
GO_CELLULAR_PROTEIN_CATABOLIC_PROCESS	677	0.37901	1.71825	0	0.125557	1	1328	tags=16%, list=9%, signal=17%
GO_CELLULAR_ION_HOMEOSTASIS	468	0.390325	1.71753	0	0.125809	1	1819	tags=15%, list=12%, signal=16%
GO_MYELOID_LEUKOCYTE_ACTIVATION	506	0.387057	1.71736	0	0.125628	1	3012	tags=31%, list=20%, signal=38%
GO_CYTOPLASMIC_VESICLE_PART	1213	0.365261	1.7163	0	0.12617	1	2843	tags=26%, list=19%, signal=30%
GO_PHAGOSOME_MATURATION	38	0.547804	1.71441	0.0197269	0.127322	1	2607	tags=42%, list=17%, signal=51%
GO_SALIVARY_GLAND_DEVELOPMENT	28	0.578564	1.71259	0.021542	0.128466	1	6	tags=4%, list=0%, signal=4%
GO_KILLING_OF_CELLS_OF_OTHER_ORGANISM	24	0.60273	1.71126	0.0216886	0.129262	1	1087	tags=29%, list=7%, signal=31%
GO_GLUTATHIONE_DERIVATIVE_BIOSYNTHETIC_PROCESS	15	0.668562	1.71062	0.0225019	0.129462	1	1973	tags=47%, list=13%, signal=54%
GO_NEGATIVE_REGULATION_OF_INFLAMMATORY_RESPONSE_TO_ANTIGENIC_STIMULUS	7	0.831718	1.70973	0.0127694	0.12987	1	365	tags=57%, list=2%, signal=59%
GO_CELLULAR_RESPONSE_TO_COLD	9	0.774142	1.70843	0.0176423	0.130623	1	256	tags=22%, list=2%, signal=23%
GO_C_ACYLTRANSFERASE_ACTIVITY	16	0.658386	1.70837	0.0171942	0.130354	1	4011	tags=56%, list=26%, signal=76%
GO_VIRAL_BUDDING_VIA_HOST_ESCRT_COMPLEX	21	0.62035	1.70831	0.0214724	0.130077	1	4229	tags=57%, list=28%, signal=79%
GO_NEGATIVE_REGULATION_OF_CELLULAR_RESPONSE_TO_HYPOXIA	6	0.852997	1.70741	0.00555335	0.130455	1	297	tags=33%, list=2%, signal=34%
GO_REGULATION_OF_UBIQUITIN_PROTEIN_LIGASE_ACTIVITY	21	0.622635	1.70625	0.020054	0.131074	1	2930	tags=52%, list=19%, signal=65%
GO_ER_ASSOCIATED_MISFOLDED_PROTEIN_CATABOLIC_PROCESS	11	0.727947	1.70131	0.0172956	0.134925	1	1079	tags=36%, list=7%, signal=39%
GO_MACROMOLECULE_CATABOLIC_PROCESS	1199	0.361549	1.69958	0	0.136077	1	2107	tags=22%, list=14%, signal=24%
GO_ENERGY_COUPLED_PROTON_TRANSMEMBRANE_TRANSPORT_AGAINST_ELECTROCHEMICAL_GRADIENT	30	0.570591	1.69874	0.0227095	0.136464	1	2421	tags=40%, list=16%, signal=47%
GO_ZYMOGEN_GRANULE_MEMBRANE	9	0.771835	1.69854	0.0244576	0.136309	1	59	tags=22%, list=0%, signal=22%
GO_RESPONSE_TO_REDOX_STATE	12	0.699087	1.6975	0.0199843	0.136911	1	1040	tags=42%, list=7%, signal=45%
GO_MANNOSYL_OLIGOSACCHARIDE_1_2_ALPHA_MANNOSIDASE_ACTIVITY	7	0.818458	1.69633	0.0134914	0.137591	1	1599	tags=57%, list=10%, signal=64%
GO_RETINOL_DEHYDROGENASE_ACTIVITY	9	0.759976	1.6951	0.0138834	0.13835	1	1114	tags=33%, list=7%, signal=36%
GO_RESPIRATORY_BURST_INVOLVED_IN_DEFENSE_RESPONSE	8	0.785137	1.69466	0.0173982	0.138411	1	904	tags=50%, list=6%, signal=53%
GO_DNA_N_GLYCOSYLASE_ACTIVITY	14	0.676149	1.6931	0.0216535	0.139457	1	2690	tags=57%, list=18%, signal=69%
GO_POSITIVE_REGULATION_OF_OXIDATIVE_PHOSPHORYLATION	7	0.811394	1.69207	0.0117279	0.139995	1	2353	tags=71%, list=15%, signal=84%
GO_GROWTH_PLATE_CARTILAGE_CHONDROCYTE_DIFFERENTIATION	16	0.652424	1.69173	0.0224398	0.139968	1	14	tags=6%, list=0%, signal=6%
GO_TRANSPORT_VESICLE	309	0.397622	1.69124	0	0.140079	1	2067	tags=22%, list=14%, signal=25%
GO_REGULATION_OF_CHOLESTEROL_ESTERIFICATION	7	0.812139	1.68975	0.0128205	0.141097	1	1198	tags=29%, list=8%, signal=31%
GO_SMALL_MOLECULE_METABOLIC_PROCESS	1369	0.357197	1.68974	0	0.140773	1	3275	tags=31%, list=21%, signal=36%
GO_NEGATIVE_REGULATION_OF_PROTEIN_BINDING	83	0.470969	1.68964	0.0138347	0.140528	1	1372	tags=17%, list=9%, signal=18%
GO_TIM23_MITOCHONDRIAL_IMPORT_INNER_MEMBRANE_TRANSLOCASE_COMPLEX	13	0.687436	1.68873	0.0246094	0.141005	1	2026	tags=62%, list=13%, signal=71%
GO_INTRAMOLECULAR_OXIDOREDUCTASE_ACTIVITY_TRANSPOSING_C_C_BONDS	10	0.733924	1.68776	0.0166403	0.141522	1	1375	tags=60%, list=9%, signal=66%
GO_CELLULAR_RESPONSE_TO_CALCIUM_ION	68	0.483317	1.68703	0.0185648	0.141846	1	0	tags=1%, list=0%, signal=1%
GO_U4_SNRNP	10	0.732325	1.68591	0.0214031	0.142537	1	2288	tags=70%, list=15%, signal=82%
GO_NIK_NF_KAPPAB_SIGNALING	142	0.434759	1.68576	0.00441276	0.14234	1	1392	tags=25%, list=9%, signal=28%
GO_ALPHA_BETA_T_CELL_RECEPTOR_COMPLEX	5	0.887933	1.68539	0.00761218	0.142322	1	1454	tags=80%, list=10%, signal=88%
GO_MODIFICATION_DEPENDENT_MACROMOLECULE_CATABOLIC_PROCESS	559	0.377262	1.68527	0	0.142089	1	1299	tags=16%, list=9%, signal=17%
GO_PRIMARY_ACTIVE_TRANSMEMBRANE_TRANSPORTER_ACTIVITY	98	0.455274	1.68504	0.00949701	0.141972	1	2106	tags=23%, list=14%, signal=27%
GO_HYALURONAN_CATABOLIC_PROCESS	12	0.702798	1.68424	0.028436	0.142361	1	1371	tags=33%, list=9%, signal=37%
GO_UV_PROTECTION	13	0.689723	1.68411	0.0213861	0.14216	1	2321	tags=46%, list=15%, signal=54%
GO_PROTEIN_HYDROXYLATION	26	0.582664	1.68399	0.0248661	0.141921	1	2693	tags=35%, list=18%, signal=42%
GO_VESICLE_FUSION_WITH_ENDOPLASMIC_RETICULUM_GOLGI_INTERMEDIATE_COMPARTMENT_ERGIC_MEMBRANE	6	0.844584	1.68391	0.0110565	0.141657	1	345	tags=33%, list=2%, signal=34%
GO_CELLULAR_RESPONSE_TO_ALDEHYDE	5	0.901267	1.68378	0.00515056	0.141452	1	1508	tags=100%, list=10%, signal=111%
GO_RESPONSE_TO_NERVE_GROWTH_FACTOR	42	0.528429	1.68373	0.0249904	0.14117	1	0	tags=2%, list=0%, signal=2%
GO_PROTEIN_LOCALIZATION_TO_ORGANELLE	826	0.365037	1.68193	0	0.14247	1	2405	tags=28%, list=16%, signal=32%
GO_RESPONSE_TO_ALKALOID	79	0.471284	1.67889	0.0155973	0.144937	1	1021	tags=11%, list=7%, signal=12%
GO_RESPONSE_TO_INTERLEUKIN_1	155	0.425593	1.67776	0.00503187	0.145629	1	2701	tags=33%, list=18%, signal=40%
GO_CELLULAR_CHEMICAL_HOMEOSTASIS	574	0.373923	1.67774	0	0.145321	1	2244	tags=18%, list=15%, signal=20%
GO_METAL_ION_HOMEOSTASIS	454	0.381931	1.67736	0	0.14532	1	1279	tags=11%, list=8%, signal=12%
GO_OPSONIN_BINDING	10	0.737709	1.67615	0.0175229	0.146082	1	991	tags=30%, list=7%, signal=32%
GO_RESPONSE_TO_INTERLEUKIN_12	42	0.523455	1.67551	0.0226488	0.146378	1	2134	tags=38%, list=14%, signal=44%
GO_ANGIOGENESIS_INVOLVED_IN_WOUND_HEALING	16	0.650284	1.67474	0.0220646	0.146728	1	978	tags=19%, list=6%, signal=20%
GO_PROTEIN_MATURATION	223	0.408755	1.67433	0.00131883	0.146809	1	2671	tags=31%, list=18%, signal=37%
GO_RIBOSOME_BIOGENESIS	269	0.398821	1.67421	0.000951	0.146594	1	2458	tags=34%, list=16%, signal=40%
GO_3_HYDROXYACYL_COA_DEHYDROGENASE_ACTIVITY	8	0.77842	1.67313	0.0225945	0.147255	1	2188	tags=75%, list=14%, signal=88%
GO_COPII_COATED_VESICLE_CARGO_LOADING	14	0.671544	1.67065	0.0271547	0.149217	1	573	tags=43%, list=4%, signal=44%
GO_ALDO_KETO_REDUCTASE_NADP_ACTIVITY	17	0.636256	1.67058	0.0220386	0.148944	1	1528	tags=29%, list=10%, signal=33%
GO_PROTEIN_CATABOLIC_PROCESS	794	0.363997	1.6704	0	0.148794	1	2689	tags=25%, list=18%, signal=29%
GO_RESPONSE_TO_NUTRIENT	170	0.420152	1.67016	0.00200669	0.148677	1	1752	tags=18%, list=11%, signal=20%
GO_RECYCLING_ENDOSOME_MEMBRANE	67	0.481615	1.67008	0.0176276	0.148412	1	3878	tags=45%, list=25%, signal=60%
GO_ALDEHYDE_CATABOLIC_PROCESS	7	0.807312	1.66965	0.0149885	0.148493	1	1089	tags=71%, list=7%, signal=77%
GO_INNATE_IMMUNE_RESPONSE_ACTIVATING_CELL_SURFACE_RECEPTOR_SIGNALING_PATHWAY	96	0.452073	1.66945	0.00963254	0.148354	1	1962	tags=34%, list=13%, signal=39%
GO_ANTIMICROBIAL_HUMORAL_RESPONSE	55	0.498861	1.66847	0.0252071	0.148905	1	4139	tags=36%, list=27%, signal=50%
GO_DICARBOXYLIC_ACID_CATABOLIC_PROCESS	13	0.679807	1.66835	0.0214341	0.148692	1	4255	tags=69%, list=28%, signal=96%
GO_REGULATION_OF_CYSTEINE_TYPE_ENDOPEPTIDASE_ACTIVITY	182	0.416875	1.66738	0.00231558	0.149286	1	2855	tags=32%, list=19%, signal=39%
GO_TERTIARY_ALCOHOL_METABOLIC_PROCESS	9	0.757619	1.66712	0.0216	0.149199	1	2233	tags=56%, list=15%, signal=65%
GO_PROTEIN_DENEDDYLATION	10	0.732489	1.66619	0.0224673	0.149769	1	2024	tags=60%, list=13%, signal=69%
GO_NEGATIVE_REGULATION_OF_AMYLOID_PRECURSOR_PROTEIN_BIOSYNTHETIC_PROCESS	6	0.837807	1.66614	0.0136452	0.149492	1	1182	tags=50%, list=8%, signal=54%
GO_POSITIVE_REGULATION_OF_TELOMERASE_RNA_LOCALIZATION_TO_CAJAL_BODY	15	0.657751	1.6659	0.0257324	0.149383	1	3229	tags=67%, list=21%, signal=85%
GO_GLYCOPROTEIN_BIOSYNTHETIC_PROCESS	274	0.39554	1.66526	0.000618	0.149652	1	1984	tags=20%, list=13%, signal=23%
GO_VESICLE_FUSION_WITH_GOLGI_APPARATUS	8	0.769623	1.66499	0.019685	0.149593	1	1387	tags=63%, list=9%, signal=69%
GO_SECRETORY_GRANULE	648	0.367564	1.66473	0	0.149513	1	3019	tags=29%, list=20%, signal=35%
GO_VACUOLAR_PART	481	0.376385	1.66463	0	0.149287	1	3615	tags=34%, list=24%, signal=43%
GO_NEGATIVE_REGULATION_OF_CELL_DEATH	752	0.364666	1.66435	0	0.149248	1	2141	tags=21%, list=14%, signal=23%
GO_ACTIVE_ION_TRANSMEMBRANE_TRANSPORTER_ACTIVITY	50	0.508745	1.66428	0.0229592	0.148985	1	2709	tags=36%, list=18%, signal=44%
GO_QUINONE_BIOSYNTHETIC_PROCESS	16	0.643027	1.66143	0.0282575	0.151331	1	3744	tags=69%, list=25%, signal=91%
GO_QUINONE_METABOLIC_PROCESS	10	0.722004	1.66124	0.0269828	0.151192	1	2273	tags=60%, list=15%, signal=70%
GO_ESTROGEN_BIOSYNTHETIC_PROCESS	11	0.705626	1.6608	0.0265849	0.151287	1	1558	tags=36%, list=10%, signal=40%
GO_NEGATIVE_REGULATION_OF_ESTABLISHMENT_OF_PROTEIN_LOCALIZATION	134	0.433931	1.65987	0.00590278	0.151872	1	2538	tags=25%, list=17%, signal=30%
GO_GROWTH_PLATE_CARTILAGE_DEVELOPMENT	25	0.580484	1.65964	0.026087	0.151771	1	2927	tags=24%, list=19%, signal=30%
GO_COENZYME_BINDING	248	0.399981	1.65941	0.00129702	0.151674	1	4186	tags=44%, list=27%, signal=60%
GO_NUCLEOTIDE_SUGAR_BIOSYNTHETIC_PROCESS	22	0.597451	1.65933	0.0250965	0.151441	1	2955	tags=50%, list=19%, signal=62%
GO_CELLULAR_ALDEHYDE_METABOLIC_PROCESS	24	0.582978	1.65736	0.0245965	0.15296	1	2498	tags=42%, list=16%, signal=50%
GO_POLYKETIDE_METABOLIC_PROCESS	8	0.774468	1.65704	0.0253419	0.152953	1	2233	tags=63%, list=15%, signal=73%
GO_CELLULAR_COPPER_ION_HOMEOSTASIS	14	0.66525	1.65611	0.0285274	0.153506	1	1889	tags=50%, list=12%, signal=57%
GO_POSITIVE_REGULATION_OF_UBIQUITIN_PROTEIN_TRANSFERASE_ACTIVITY	29	0.561178	1.65562	0.0277567	0.153649	1	3297	tags=48%, list=22%, signal=61%
GO_NUCLEOTIDE_TRANSMEMBRANE_TRANSPORT	7	0.791788	1.65561	0.017914	0.153339	1	2996	tags=86%, list=20%, signal=107%
GO_CALCIUM_ION_BINDING	505	0.37235	1.65544	0	0.153168	1	1839	tags=11%, list=12%, signal=13%
GO_TRANSFERASE_ACTIVITY_TRANSFERRING_ALKYL_OR_ARYL_OTHER_THAN_METHYL_GROUPS	48	0.510482	1.65487	0.0215613	0.153384	1	1973	tags=31%, list=13%, signal=36%
GO_PLATELET_DEGRANULATION	100	0.448318	1.65296	0.0132312	0.154898	1	2855	tags=30%, list=19%, signal=37%
GO_MICROBODY_PART	89	0.453204	1.65267	0.0118748	0.154861	1	3573	tags=43%, list=23%, signal=55%
GO_NUCLEOTIDE_EXCISION_REPAIR_DNA_DAMAGE_RECOGNITION	23	0.588176	1.65187	0.0238645	0.155299	1	2321	tags=52%, list=15%, signal=61%
GO_VASCULAR_WOUND_HEALING	6	0.835063	1.65146	0.0161421	0.155393	1	6	tags=17%, list=0%, signal=17%
GO_SMALL_MOLECULE_BIOSYNTHETIC_PROCESS	532	0.370018	1.65109	0	0.155429	1	3106	tags=31%, list=20%, signal=38%
GO_REGULATION_OF_DEFENSE_RESPONSE_TO_BACTERIUM	10	0.720896	1.64869	0.0287682	0.157483	1	1040	tags=30%, list=7%, signal=32%
GO_STEROL_BIOSYNTHETIC_PROCESS	66	0.473888	1.64766	0.020979	0.158187	1	3060	tags=44%, list=20%, signal=55%
GO_CYTIDYLYLTRANSFERASE_ACTIVITY	8	0.75408	1.64499	0.0218006	0.160563	1	2165	tags=38%, list=14%, signal=44%
GO_CAMP_RESPONSE_ELEMENT_BINDING_PROTEIN_BINDING	8	0.76424	1.64298	0.0248815	0.162269	1	13	tags=13%, list=0%, signal=13%
GO_COLLAGEN_CONTAINING_EXTRACELLULAR_MATRIX	258	0.392608	1.64197	0.00127755	0.162989	1	943	tags=7%, list=6%, signal=8%
GO_RESPONSE_TO_CAMP	79	0.460827	1.64128	0.0188613	0.163357	1	412	tags=5%, list=3%, signal=5%
GO_HEAT_SHOCK_PROTEIN_BINDING	109	0.438808	1.64041	0.0155548	0.163905	1	1260	tags=12%, list=8%, signal=13%
GO_ALPHA_LINOLENIC_ACID_METABOLIC_PROCESS	11	0.703101	1.63948	0.0318979	0.164544	1	3513	tags=82%, list=23%, signal=106%
GO_GLYCOSIDE_METABOLIC_PROCESS	9	0.746105	1.6386	0.0237718	0.165147	1	2233	tags=56%, list=15%, signal=65%
GO_SECRETORY_VESICLE	765	0.35851	1.63836	0	0.165067	1	3019	tags=28%, list=20%, signal=34%
GO_BONE_GROWTH	31	0.545645	1.63708	0.0263661	0.166047	1	2927	tags=23%, list=19%, signal=28%
GO_EXTRACELLULAR_VESICLE_BIOGENESIS	21	0.592448	1.63662	0.0297068	0.166213	1	3240	tags=43%, list=21%, signal=54%
GO_SECRETION	1237	0.347003	1.63565	0	0.166875	1	2732	tags=24%, list=18%, signal=26%
GO_NEGATIVE_REGULATION_OF_HYPOXIA_INDUCED_INTRINSIC_APOPTOTIC_SIGNALING_PATHWAY	5	0.856493	1.63422	0.0119284	0.168045	1	297	tags=40%, list=2%, signal=41%
GO_REGULATION_OF_INFLAMMATORY_RESPONSE_TO_ANTIGENIC_STIMULUS	17	0.6226	1.63413	0.0332303	0.16781	1	1664	tags=35%, list=11%, signal=40%
GO_FICOLIN_1_RICH_GRANULE_MEMBRANE	47	0.499889	1.63382	0.0238971	0.167812	1	2449	tags=36%, list=16%, signal=43%
GO_TRANSPORT_VESICLE_MEMBRANE	158	0.415707	1.63371	0.00481596	0.167606	1	2949	tags=29%, list=19%, signal=36%
GO_NEGATIVE_REGULATION_OF_CYSTEINE_TYPE_ENDOPEPTIDASE_ACTIVITY	71	0.468642	1.63352	0.0192378	0.167497	1	1790	tags=28%, list=12%, signal=32%
GO_LATE_ENDOSOME	206	0.400363	1.63229	0.00392542	0.168439	1	2623	tags=28%, list=17%, signal=33%
GO_LATE_ENDOSOME_MEMBRANE	110	0.435086	1.63141	0.0123982	0.169047	1	2611	tags=30%, list=17%, signal=36%
GO_EXOCYTOSIS	735	0.358057	1.63121	0	0.16892	1	2949	tags=28%, list=19%, signal=33%
GO_COPPER_ION_HOMEOSTASIS	17	0.624562	1.62949	0.0303857	0.170456	1	1889	tags=47%, list=12%, signal=54%
GO_DEVELOPMENT_OF_PRIMARY_FEMALE_SEXUAL_CHARACTERISTICS	73	0.464612	1.62791	0.0208101	0.171787	1	0	tags=1%, list=0%, signal=1%
GO_POSITIVE_REGULATION_OF_TRANSLATION_IN_RESPONSE_TO_STRESS	5	0.866254	1.62767	0.0153664	0.171704	1	15	tags=20%, list=0%, signal=20%
GO_NEGATIVE_REGULATION_OF_TRANSCRIPTION_REGULATORY_REGION_DNA_BINDING	16	0.636649	1.62761	0.0341038	0.171436	1	1809	tags=38%, list=12%, signal=43%
GO_ER_UBIQUITIN_LIGASE_COMPLEX	5	0.859426	1.62708	0.0156433	0.171651	1	154	tags=60%, list=1%, signal=61%
GO_EPITHELIAL_CELL_MATURATION	13	0.660995	1.6269	0.0250685	0.171513	1	6	tags=8%, list=0%, signal=8%
GO_AMINO_ACID_ACTIVATION	49	0.49478	1.62582	0.0232908	0.172339	1	3256	tags=51%, list=21%, signal=65%
GO_VERY_LOW_DENSITY_LIPOPROTEIN_PARTICLE_ASSEMBLY	8	0.750616	1.62579	0.0285491	0.172046	1	115	tags=25%, list=1%, signal=25%
GO_MITOCHONDRIAL_CALCIUM_ION_HOMEOSTASIS	19	0.604811	1.62543	0.032418	0.172095	1	2445	tags=37%, list=16%, signal=44%
GO_CELLULAR_TRANSITION_METAL_ION_HOMEOSTASIS	87	0.450799	1.6252	0.0162258	0.172016	1	2053	tags=25%, list=13%, signal=29%
GO_PROTEASOME_ASSEMBLY	12	0.6753	1.62386	0.0265768	0.173095	1	3617	tags=83%, list=24%, signal=109%
GO_NEGATIVE_REGULATION_OF_GLYCOPROTEIN_BIOSYNTHETIC_PROCESS	10	0.707698	1.62312	0.0335152	0.17355	1	1182	tags=50%, list=8%, signal=54%
GO_SYNAPTIC_TRANSMISSION_DOPAMINERGIC	16	0.633302	1.62302	0.0314319	0.173312	1	2518	tags=44%, list=17%, signal=52%
GO_POSITIVE_REGULATION_OF_SEQUESTERING_OF_CALCIUM_ION	12	0.6805	1.62283	0.03269	0.173181	1	3316	tags=58%, list=22%, signal=74%
GO_RESPONSE_TO_CALCIUM_ION	120	0.429323	1.62199	0.0118097	0.173776	1	1208	tags=11%, list=8%, signal=12%
GO_PROTEIN_IMPORT_INTO_MITOCHONDRIAL_MATRIX	18	0.614621	1.62193	0.0333333	0.173511	1	2566	tags=50%, list=17%, signal=60%
GO_LSM1_7_PAT1_COMPLEX	5	0.847088	1.62137	0.0184049	0.173778	1	1521	tags=80%, list=10%, signal=89%
GO_REGULATION_OF_TRANSLATION_IN_RESPONSE_TO_ENDOPLASMIC_RETICULUM_STRESS	8	0.755649	1.62059	0.0217305	0.174329	1	256	tags=25%, list=2%, signal=25%
GO_CLASS_I_DNA_APURINIC_OR_APYRIMIDINIC_SITE_ENDONUCLEASE_ACTIVITY	10	0.70303	1.6199	0.0353496	0.174729	1	2116	tags=50%, list=14%, signal=58%
GO_COFACTOR_BINDING	404	0.371276	1.61885	0	0.17552	1	2651	tags=29%, list=17%, signal=35%
GO_TRANSLATION_FACTOR_ACTIVITY_RNA_BINDING	84	0.450565	1.61863	0.0186313	0.175435	1	2447	tags=39%, list=16%, signal=47%
GO_ORGANONITROGEN_COMPOUND_CATABOLIC_PROCESS	1083	0.345691	1.61846	0	0.175294	1	2691	tags=24%, list=18%, signal=27%
GO_HEMATOPOIETIC_STEM_CELL_DIFFERENTIATION	72	0.463355	1.6184	0.0239146	0.175019	1	1962	tags=39%, list=13%, signal=44%
GO_LIPOPROTEIN_CATABOLIC_PROCESS	12	0.673139	1.61838	0.0336297	0.174711	1	3522	tags=50%, list=23%, signal=65%
GO_GLYCOLYTIC_PROCESS_THROUGH_FRUCTOSE_6_PHOSPHATE	24	0.573412	1.61808	0.0313444	0.174734	1	4470	tags=54%, list=29%, signal=77%
GO_REGULATION_OF_UBIQUITIN_PROTEIN_TRANSFERASE_ACTIVITY	47	0.495952	1.61627	0.0241405	0.176415	1	2930	tags=43%, list=19%, signal=53%
GO_ANTIMICROBIAL_HUMORAL_IMMUNE_RESPONSE_MEDIATED_BY_ANTIMICROBIAL_PEPTIDE	29	0.543293	1.61599	0.0328119	0.176416	1	1087	tags=21%, list=7%, signal=22%
GO_ESCRT_I_COMPLEX	10	0.702876	1.61553	0.040849	0.176582	1	2086	tags=40%, list=14%, signal=46%
GO_DEOXYRIBOSE_PHOSPHATE_CATABOLIC_PROCESS	19	0.600284	1.6152	0.029703	0.176615	1	3338	tags=53%, list=22%, signal=67%
GO_INTRINSIC_APOPTOTIC_SIGNALING_PATHWAY	251	0.390347	1.61502	0.00257981	0.176487	1	2517	tags=27%, list=17%, signal=32%
GO_CARBOHYDRATE_DERIVATIVE_METABOLIC_PROCESS	761	0.352873	1.61491	0	0.176276	1	3023	tags=27%, list=20%, signal=32%
GO_COATED_MEMBRANE	92	0.443132	1.61477	0.0185053	0.176108	1	2016	tags=28%, list=13%, signal=32%
GO_COENZYME_METABOLIC_PROCESS	218	0.394296	1.61426	0.00291074	0.176338	1	3744	tags=42%, list=25%, signal=55%
GO_LIGASE_ACTIVITY_FORMING_CARBON_OXYGEN_BONDS	41	0.508948	1.61378	0.0311913	0.176526	1	3256	tags=51%, list=21%, signal=65%
GO_MITOCHONDRIAL_TRICARBOXYLIC_ACID_CYCLE_ENZYME_COMPLEX	6	0.816407	1.61329	0.0244882	0.176745	1	1008	tags=50%, list=7%, signal=54%
GO_ATPASE_BINDING	68	0.465535	1.61299	0.0288006	0.176753	1	2054	tags=31%, list=13%, signal=36%
GO_MONOCARBOXYLIC_ACID_BIOSYNTHETIC_PROCESS	148	0.412009	1.61258	0.00906344	0.176855	1	3300	tags=30%, list=22%, signal=38%
GO_OXIDIZED_BASE_LESION_DNA_N_GLYCOSYLASE_ACTIVITY	5	0.852426	1.61249	0.0132968	0.17664	1	2252	tags=100%, list=15%, signal=117%
GO_PROTEIN_MATURATION_BY_IRON_SULFUR_CLUSTER_TRANSFER	11	0.68695	1.6109	0.0352057	0.178062	1	2033	tags=45%, list=13%, signal=52%
GO_CELLULAR_RESPONSE_TO_STARVATION	129	0.417973	1.60796	0.00753425	0.181059	1	756	tags=9%, list=5%, signal=10%
GO_INTRAMOLECULAR_TRANSFERASE_ACTIVITY_PHOSPHOTRANSFERASES	10	0.699929	1.60795	0.0363206	0.180746	1	3834	tags=60%, list=25%, signal=80%
GO_NEURON_APOPTOTIC_PROCESS	188	0.400793	1.60793	0.00367402	0.180434	1	1410	tags=14%, list=9%, signal=15%
GO_DOPAMINERGIC_NEURON_DIFFERENTIATION	25	0.563494	1.60784	0.0360258	0.180211	1	3	tags=4%, list=0%, signal=4%
GO_REGULATION_OF_ICOSANOID_SECRETION	12	0.671796	1.60759	0.0317334	0.180153	1	3926	tags=58%, list=26%, signal=79%
GO_PROCOLLAGEN_PROLINE_DIOXYGENASE_ACTIVITY	8	0.740247	1.6074	0.0347964	0.180055	1	621	tags=25%, list=4%, signal=26%
GO_REGULATION_OF_SUPEROXIDE_METABOLIC_PROCESS	23	0.571792	1.60683	0.0345345	0.180389	1	3059	tags=43%, list=20%, signal=54%
GO_CHAPERONE_MEDIATED_PROTEIN_TRANSPORT	11	0.686024	1.60611	0.0361301	0.18083	1	3828	tags=73%, list=25%, signal=97%
GO_PHAGOCYTIC_VESICLE_MEMBRANE	70	0.460656	1.60492	0.0239323	0.181851	1	2421	tags=31%, list=16%, signal=37%
GO_GLYCOSYLCERAMIDE_CATABOLIC_PROCESS	7	0.784833	1.604	0.0245275	0.182585	1	2890	tags=71%, list=19%, signal=88%
GO_MHC_CLASS_I_PROTEIN_BINDING	15	0.633887	1.60369	0.0406632	0.1826	1	3072	tags=60%, list=20%, signal=75%
GO_FATTY_ACID_HOMEOSTASIS	12	0.668465	1.60361	0.0322068	0.182363	1	273	tags=17%, list=2%, signal=17%
GO_CELLULAR_METABOLIC_COMPOUND_SALVAGE	29	0.544921	1.60226	0.0320665	0.183581	1	3096	tags=52%, list=20%, signal=65%
GO_OUTER_MITOCHONDRIAL_MEMBRANE_ORGANIZATION	7	0.781192	1.60211	0.0315118	0.183424	1	1908	tags=57%, list=13%, signal=65%
GO_CYTOPLASMIC_TRANSLATIONAL_INITIATION	30	0.539212	1.60171	0.0347563	0.183533	1	2210	tags=47%, list=15%, signal=54%
GO_MUSCLE_CELL_CELLULAR_HOMEOSTASIS	16	0.622058	1.60144	0.0385664	0.183521	1	1888	tags=31%, list=12%, signal=36%
GO_REGULATION_OF_PROSTAGLANDIN_SECRETION	8	0.736942	1.60028	0.0335896	0.184519	1	3615	tags=75%, list=24%, signal=98%
GO_OXIDOREDUCTASE_ACTIVITY_OXIDIZING_METAL_IONS_OXYGEN_AS_ACCEPTOR	5	0.847043	1.60009	0.0194367	0.184405	1	2332	tags=60%, list=15%, signal=71%
GO_ACTIVATION_OF_CYSTEINE_TYPE_ENDOPEPTIDASE_ACTIVITY_INVOLVED_IN_APOPTOTIC_PROCESS	69	0.459871	1.60005	0.0275862	0.18412	1	2855	tags=39%, list=19%, signal=48%
GO_PEPTIDASE_ACTIVATOR_ACTIVITY_INVOLVED_IN_APOPTOTIC_PROCESS	18	0.597565	1.59998	0.0362347	0.183878	1	2522	tags=56%, list=17%, signal=66%
GO_PROTEIN_SERINE_THREONINE_PHOSPHATASE_INHIBITOR_ACTIVITY	8	0.739193	1.59981	0.0291027	0.183762	1	2251	tags=50%, list=15%, signal=59%
GO_OXIDOREDUCTASE_ACTIVITY_ACTING_ON_THE_ALDEHYDE_OR_OXO_GROUP_OF_DONORS	36	0.520196	1.59964	0.029321	0.183643	1	2900	tags=39%, list=19%, signal=48%
GO_GLYCOPROTEIN_METABOLIC_PROCESS	106	0.427912	1.59956	0.0160783	0.183414	1	2260	tags=23%, list=15%, signal=26%
GO_NEGATIVE_REGULATION_OF_RYANODINE_SENSITIVE_CALCIUM_RELEASE_CHANNEL_ACTIVITY	10	0.695678	1.59939	0.0355431	0.183289	1	3316	tags=70%, list=22%, signal=89%
GO_RESPONSE_TO_MERCURY_ION	9	0.713626	1.59781	0.035475	0.184736	1	1468	tags=44%, list=10%, signal=49%
GO_PURINE_NUCLEOSIDE_BIOSYNTHETIC_PROCESS	20	0.591078	1.59712	0.0385664	0.185177	1	3961	tags=70%, list=26%, signal=94%
GO_LATE_ENDOSOME_TO_VACUOLE_TRANSPORT	16	0.62191	1.59669	0.0324367	0.185353	1	2741	tags=44%, list=18%, signal=53%
GO_MITOCHONDRIAL_RESPIRATORY_CHAIN_COMPLEX_IV_ASSEMBLY	20	0.586423	1.59584	0.0357686	0.186042	1	3164	tags=60%, list=21%, signal=76%
GO_PEPTIDE_SECRETION	421	0.363714	1.59538	0.000606	0.186238	1	2245	tags=18%, list=15%, signal=21%
GO_RESPIRATORY_CHAIN_COMPLEX_II	5	0.845804	1.59459	0.0230067	0.186843	1	2114	tags=80%, list=14%, signal=93%
GO_FEMALE_SEX_DIFFERENTIATION	82	0.445418	1.59432	0.0277679	0.18685	1	1245	tags=7%, list=8%, signal=8%
GO_FC_EPSILON_RECEPTOR_SIGNALING_PATHWAY	104	0.426629	1.59428	0.0165668	0.186575	1	2689	tags=42%, list=18%, signal=51%
GO_CULLIN_FAMILY_PROTEIN_BINDING	18	0.603153	1.59423	0.0419877	0.186314	1	3297	tags=44%, list=22%, signal=57%
GO_POSITIVE_REGULATION_OF_RENAL_SODIUM_EXCRETION	5	0.841261	1.59325	0.0241621	0.18713	1	690	tags=40%, list=5%, signal=42%
GO_SIGNAL_RECOGNITION_PARTICLE_RECEPTOR_COMPLEX	6	0.798803	1.59309	0.0254879	0.187001	1	2476	tags=83%, list=16%, signal=99%
GO_NEGATIVE_REGULATION_OF_MYOTUBE_DIFFERENTIATION	11	0.675485	1.59293	0.0407916	0.186857	1	6	tags=9%, list=0%, signal=9%
GO_CYCLOSPORIN_A_BINDING	18	0.604458	1.59237	0.0367505	0.187188	1	2386	tags=39%, list=16%, signal=46%
GO_ION_HOMEOSTASIS	580	0.356365	1.59236	0	0.186874	1	1902	tags=14%, list=12%, signal=16%
GO_INTRACELLULAR_STEROL_TRANSPORT	18	0.600253	1.59206	0.0415523	0.186905	1	1661	tags=33%, list=11%, signal=37%
GO_TERTIARY_GRANULE	126	0.418631	1.59186	0.0127454	0.186813	1	3539	tags=37%, list=23%, signal=48%
GO_PROTEIN_QUALITY_CONTROL_FOR_MISFOLDED_OR_INCOMPLETELY_SYNTHESIZED_PROTEINS	25	0.554915	1.59075	0.040107	0.187802	1	2278	tags=36%, list=15%, signal=42%
GO_NUCLEOTIDE_TRANSPORT	20	0.588061	1.59068	0.0428298	0.187567	1	2996	tags=50%, list=20%, signal=62%
GO_MITOCHONDRIAL_CALCIUM_ION_TRANSMEMBRANE_TRANSPORT	23	0.560676	1.58941	0.0369665	0.188687	1	2445	tags=48%, list=16%, signal=57%
GO_PEROXISOMAL_TRANSPORT	63	0.46113	1.58729	0.0286751	0.19078	1	3845	tags=49%, list=25%, signal=66%
GO_NEGATIVE_REGULATION_OF_TRANSMEMBRANE_RECEPTOR_PROTEIN_SERINE_THREONINE_KINASE_SIGNALING_PATHWAY	85	0.439665	1.58707	0.0260775	0.190706	1	457	tags=6%, list=3%, signal=6%
GO_FATTY_ACYL_COA_BIOSYNTHETIC_PROCESS	28	0.544826	1.58692	0.0347015	0.190552	1	3106	tags=57%, list=20%, signal=72%
GO_RESPONSE_TO_STARVATION	160	0.402426	1.58692	0.00949153	0.190234	1	756	tags=9%, list=5%, signal=10%
GO_GLYCOPROTEIN_CATABOLIC_PROCESS	15	0.619296	1.58624	0.036566	0.190709	1	2740	tags=47%, list=18%, signal=57%
GO_REGULATION_OF_TRANSLATIONAL_INITIATION_IN_RESPONSE_TO_STRESS	13	0.643302	1.58554	0.0387898	0.191205	1	1380	tags=38%, list=9%, signal=42%
GO_VITAMIN_B6_BINDING	42	0.494227	1.58543	0.0287118	0.191011	1	3275	tags=33%, list=21%, signal=42%
GO_ACYLGLYCEROL_HOMEOSTASIS	19	0.594456	1.58538	0.0327427	0.190762	1	6	tags=5%, list=0%, signal=5%
GO_ORGANIC_ACID_BIOSYNTHETIC_PROCESS	230	0.385736	1.58516	0.0057971	0.19071	1	2995	tags=29%, list=20%, signal=35%
GO_NEGATIVE_REGULATION_OF_RNA_POLYMERASE_II_REGULATORY_REGION_SEQUENCE_SPECIFIC_DNA_BINDING	5	0.83552	1.58459	0.0248325	0.191057	1	420	tags=40%, list=3%, signal=41%
GO_REGULATION_OF_HEMATOPOIETIC_PROGENITOR_CELL_DIFFERENTIATION	78	0.44557	1.58396	0.0269791	0.191452	1	2772	tags=45%, list=18%, signal=55%
GO_U6_SNRNP	8	0.731589	1.58391	0.029899	0.191192	1	2580	tags=63%, list=17%, signal=75%
GO_IRON_ION_TRANSPORT	70	0.456025	1.58348	0.0290531	0.191371	1	2053	tags=24%, list=13%, signal=28%
GO_MONOCARBOXYLIC_ACID_METABOLIC_PROCESS	355	0.367664	1.58243	0.000924	0.192289	1	3650	tags=35%, list=24%, signal=45%
GO_ORGANIC_CATION_TRANSMEMBRANE_TRANSPORTER_ACTIVITY	20	0.581429	1.58209	0.039627	0.192381	1	3822	tags=50%, list=25%, signal=67%
GO_INTEGRAL_COMPONENT_OF_PRESYNAPTIC_ACTIVE_ZONE_MEMBRANE	11	0.666208	1.58105	0.0348558	0.1933	1	16	tags=9%, list=0%, signal=9%
GO_SMN_SM_PROTEIN_COMPLEX	17	0.604561	1.58094	0.0348659	0.193097	1	2288	tags=53%, list=15%, signal=62%
GO_THIOREDOXIN_PEROXIDASE_ACTIVITY	5	0.842238	1.58066	0.0199283	0.193097	1	1038	tags=80%, list=7%, signal=86%
GO_GUANOSINE_CONTAINING_COMPOUND_BIOSYNTHETIC_PROCESS	12	0.652082	1.58055	0.043529	0.192903	1	3688	tags=67%, list=24%, signal=88%
GO_REGULATION_OF_PEPTIDASE_ACTIVITY	305	0.372183	1.57971	0.00123495	0.193557	1	2855	tags=28%, list=19%, signal=34%
GO_SUCCINATE_DEHYDROGENASE_ACTIVITY	5	0.845804	1.57923	0.0190053	0.193824	1	2114	tags=80%, list=14%, signal=93%
GO_APOPTOTIC_SIGNALING_PATHWAY	497	0.355559	1.57922	0.000299	0.193516	1	2607	tags=27%, list=17%, signal=31%
GO_VACUOLAR_MEMBRANE	367	0.36597	1.57897	0.00153893	0.193503	1	1922	tags=21%, list=13%, signal=23%
GO_PROTON_TRANSPORTING_V_TYPE_ATPASE_V0_DOMAIN	10	0.683023	1.57832	0.0425029	0.193985	1	3250	tags=70%, list=21%, signal=89%
GO_QUATERNARY_AMMONIUM_GROUP_TRANSMEMBRANE_TRANSPORTER_ACTIVITY	8	0.721593	1.57816	0.0433071	0.193847	1	1858	tags=38%, list=12%, signal=43%
GO_GLUTATHIONE_TRANSFERASE_ACTIVITY	17	0.60126	1.57809	0.0418909	0.193619	1	1973	tags=35%, list=13%, signal=40%
GO_NEGATIVE_REGULATION_OF_CELL_CYCLE_G2_M_PHASE_TRANSITION	97	0.42951	1.57801	0.023264	0.193398	1	2689	tags=43%, list=18%, signal=52%
GO_PROTEIN_INSERTION_INTO_MEMBRANE	55	0.470296	1.57647	0.025837	0.194897	1	2796	tags=45%, list=18%, signal=55%
GO_MACROMOLECULE_DEPALMITOYLATION	10	0.683452	1.57572	0.0431854	0.195467	1	3522	tags=60%, list=23%, signal=78%
GO_LSM2_8_COMPLEX	7	0.763582	1.5756	0.0326823	0.195278	1	2580	tags=71%, list=17%, signal=86%
GO_REGULATION_OF_LYSOSOMAL_LUMEN_PH	11	0.669752	1.57554	0.0398282	0.195024	1	4399	tags=82%, list=29%, signal=115%
GO_REGULATION_OF_CHLORIDE_TRANSPORT	6	0.787968	1.57528	0.0316887	0.19504	1	2305	tags=33%, list=15%, signal=39%
GO_COMPLEMENT_COMPONENT_C1Q_BINDING	5	0.831353	1.57488	0.0239234	0.195202	1	991	tags=40%, list=7%, signal=43%
GO_PROTEASOME_ACTIVATING_ATPASE_ACTIVITY	6	0.80302	1.57433	0.0285485	0.195544	1	1962	tags=83%, list=13%, signal=96%
GO_POSITIVE_REGULATION_OF_REACTIVE_OXYGEN_SPECIES_METABOLIC_PROCESS	33	0.520533	1.57428	0.0372041	0.195284	1	2109	tags=30%, list=14%, signal=35%
GO_RADIAL_SPOKE	5	0.836823	1.57347	0.0289515	0.195934	1	777	tags=20%, list=5%, signal=21%
GO_CHONDROCYTE_DIFFERENTIATION_INVOLVED_IN_ENDOCHONDRAL_BONE_MORPHOGENESIS	21	0.566149	1.57247	0.0396389	0.196795	1	14	tags=5%, list=0%, signal=5%
GO_NAD_BINDING	48	0.476474	1.57199	0.0262477	0.197033	1	3929	tags=56%, list=26%, signal=76%
GO_PROTEIN_COFACTOR_LINKAGE	10	0.680915	1.57134	0.0439871	0.197488	1	2147	tags=60%, list=14%, signal=70%
GO_TRANSLATION_REGULATOR_ACTIVITY	131	0.410435	1.5713	0.0167981	0.197224	1	2218	tags=34%, list=15%, signal=40%
GO_EXOCRINE_SYSTEM_DEVELOPMENT	34	0.515392	1.57092	0.0390112	0.197337	1	6	tags=3%, list=0%, signal=3%
GO_TRANSLATION_REGULATOR_ACTIVITY_NUCLEIC_ACID_BINDING	102	0.42382	1.57083	0.0182927	0.197145	1	2447	tags=38%, list=16%, signal=45%
GO_REGULATION_OF_PROTEASOMAL_PROTEIN_CATABOLIC_PROCESS	169	0.39988	1.56963	0.0057413	0.198233	1	1291	tags=18%, list=8%, signal=20%
GO_MRNA_TRANSCRIPTION_BY_RNA_POLYMERASE_II	14	0.626549	1.5692	0.0431342	0.198427	1	442	tags=14%, list=3%, signal=15%
GO_LONG_CHAIN_FATTY_ACYL_COA_BIOSYNTHETIC_PROCESS	16	0.601556	1.56876	0.041958	0.198616	1	3106	tags=50%, list=20%, signal=63%
GO_RESPIRATORY_CHAIN_COMPLEX_III	13	0.634501	1.5686	0.0433071	0.19849	1	2512	tags=62%, list=16%, signal=74%
GO_MATURE_B_CELL_DIFFERENTIATION_INVOLVED_IN_IMMUNE_RESPONSE	15	0.61202	1.56799	0.0467723	0.198926	1	822	tags=13%, list=5%, signal=14%
GO_POSITIVE_REGULATION_OF_MITOCHONDRIAL_TRANSLATION	17	0.597732	1.56738	0.0471919	0.199359	1	1949	tags=47%, list=13%, signal=54%
GO_SNRNP_BINDING	7	0.757127	1.56704	0.0415658	0.19945	1	1509	tags=57%, list=10%, signal=63%
GO_GLYCOLIPID_TRANSPORT	5	0.82719	1.5669	0.0307385	0.199308	1	1232	tags=60%, list=8%, signal=65%
GO_RAGULATOR_COMPLEX	6	0.786425	1.56684	0.0288693	0.199075	1	1537	tags=67%, list=10%, signal=74%
GO_STEROL_BINDING	46	0.483748	1.56678	0.0303721	0.19883	1	1661	tags=15%, list=11%, signal=17%
GO_TOLL_LIKE_RECEPTOR_SIGNALING_PATHWAY	115	0.41657	1.56675	0.0188745	0.198563	1	1307	tags=14%, list=9%, signal=15%
GO_LARGE_RIBOSOMAL_SUBUNIT_RRNA_BINDING	5	0.832666	1.56641	0.0223214	0.19868	1	2553	tags=100%, list=17%, signal=120%
GO_ENDOPLASMIC_RETICULUM_PALMITOYLTRANSFERASE_COMPLEX	8	0.727661	1.56578	0.0415004	0.199134	1	2651	tags=50%, list=17%, signal=60%
GO_GLYCOSYLPHOSPHATIDYLINOSITOL_N_ACETYLGLUCOSAMINYLTRANSFERASE_GPI_GNT_COMPLEX	8	0.730667	1.56474	0.0435504	0.200088	1	955	tags=50%, list=6%, signal=53%
GO_CELLULAR_MACROMOLECULE_LOCALIZATION	1681	0.326695	1.56388	0	0.200819	1	1786	tags=19%, list=12%, signal=19%
GO_REGULATION_OF_REACTIVE_OXYGEN_SPECIES_METABOLIC_PROCESS	77	0.441244	1.56359	0.0364095	0.200868	1	2535	tags=31%, list=17%, signal=37%
GO_POSITIVE_REGULATION_OF_MHC_CLASS_II_BIOSYNTHETIC_PROCESS	5	0.831772	1.56317	0.0265662	0.201064	1	6	tags=20%, list=0%, signal=20%
GO_FATTY_ACID_SYNTHASE_ACTIVITY	9	0.701409	1.56312	0.0444712	0.200802	1	3467	tags=78%, list=23%, signal=101%
GO_POSITIVE_REGULATION_OF_NAD_P_H_OXIDASE_ACTIVITY	5	0.82558	1.56268	0.0266826	0.20106	1	786	tags=60%, list=5%, signal=63%
GO_PALMITOYL_PROTEIN_HYDROLASE_ACTIVITY	10	0.683452	1.5626	0.043222	0.200846	1	3522	tags=60%, list=23%, signal=78%
GO_DETERMINATION_OF_DORSAL_VENTRAL_ASYMMETRY	7	0.756506	1.56231	0.0367154	0.200901	1	13	tags=14%, list=0%, signal=14%
GO_RESPONSE_TO_OLEIC_ACID	6	0.782753	1.56228	0.0361829	0.20063	1	2244	tags=67%, list=15%, signal=78%
GO_POSITIVE_REGULATION_OF_ACTIN_FILAMENT_DEPOLYMERIZATION	10	0.682962	1.56141	0.0480065	0.201359	1	1618	tags=30%, list=11%, signal=34%
GO_PEPTIDYL_PROLINE_DIOXYGENASE_ACTIVITY	12	0.64408	1.56112	0.0409996	0.201391	1	2362	tags=33%, list=16%, signal=39%
GO_EIF2ALPHA_PHOSPHORYLATION_IN_RESPONSE_TO_ENDOPLASMIC_RETICULUM_STRESS	6	0.789717	1.5606	0.0311391	0.201713	1	256	tags=33%, list=2%, signal=34%
GO_NEGATIVE_REGULATION_OF_BINDING	132	0.406022	1.55991	0.0152027	0.202248	1	1995	tags=20%, list=13%, signal=23%
GO_PICLN_SM_PROTEIN_COMPLEX	6	0.782037	1.55939	0.0371966	0.202579	1	2288	tags=83%, list=15%, signal=98%
GO_TRICARBOXYLIC_ACID_CYCLE	31	0.519559	1.55937	0.0394588	0.202298	1	3539	tags=52%, list=23%, signal=67%
GO_ORGANELLE_MEMBRANE_CONTACT_SITE	17	0.598302	1.55928	0.0508814	0.202102	1	2137	tags=29%, list=14%, signal=34%
GO_STEROID_BINDING	73	0.443848	1.55918	0.0291607	0.201904	1	3684	tags=30%, list=24%, signal=40%
GO_POSITIVE_REGULATION_OF_INTERLEUKIN_6_SECRETION	19	0.581825	1.55871	0.0440718	0.202189	1	44	tags=11%, list=0%, signal=11%
GO_PROTOPORPHYRINOGEN_IX_BIOSYNTHETIC_PROCESS	9	0.703279	1.55833	0.0421348	0.202338	1	1793	tags=56%, list=12%, signal=63%
GO_IRON_ION_TRANSMEMBRANE_TRANSPORT	15	0.616525	1.55782	0.045045	0.20266	1	17	tags=7%, list=0%, signal=7%
GO_FATTY_ACID_BIOSYNTHETIC_PROCESS	116	0.413642	1.5572	0.0202585	0.203103	1	3223	tags=31%, list=21%, signal=39%
GO_METALLOCHAPERONE_ACTIVITY	7	0.748251	1.55692	0.0441537	0.203133	1	3164	tags=86%, list=21%, signal=108%
GO_OXIDOREDUCTASE_ACTIVITY_ACTING_ON_THE_CH_CH_GROUP_OF_DONORS_QUINONE_OR_RELATED_COMPOUND_AS_ACCEPTOR	6	0.779341	1.55657	0.0355699	0.203268	1	2114	tags=67%, list=14%, signal=77%
GO_REGULATION_OF_PROTON_TRANSPORT	14	0.62895	1.55637	0.0398926	0.20321	1	3971	tags=50%, list=26%, signal=68%
GO_MITOCHONDRIAL_ALPHA_KETOGLUTARATE_DEHYDROGENASE_COMPLEX	5	0.821704	1.55535	0.0280854	0.204134	1	1008	tags=60%, list=7%, signal=64%
GO_STEROID_ESTERIFICATION	10	0.674928	1.55499	0.0455617	0.204277	1	1198	tags=20%, list=8%, signal=22%
GO_ACYL_COA_DEHYDROGENASE_ACTIVITY	11	0.663346	1.55482	0.0541082	0.204171	1	2224	tags=45%, list=15%, signal=53%
GO_CELLULAR_PROTEIN_CONTAINING_COMPLEX_ASSEMBLY	962	0.33374	1.5548	0	0.203893	1	2539	tags=28%, list=17%, signal=32%
GO_RESPIRATORY_CHAIN_COMPLEX_IV	16	0.602821	1.55441	0.0463757	0.204087	1	2056	tags=50%, list=13%, signal=58%
GO_ENDOPLASMIC_RETICULUM_ORGANIZATION	46	0.477082	1.55419	0.0383756	0.204048	1	1104	tags=26%, list=7%, signal=28%
GO_APOPTOTIC_MITOCHONDRIAL_CHANGES	106	0.419377	1.55415	0.0217314	0.203799	1	2484	tags=34%, list=16%, signal=40%
GO_POSITIVE_REGULATION_OF_MEMBRANE_POTENTIAL	13	0.630373	1.55371	0.0489812	0.20403	1	2272	tags=54%, list=15%, signal=63%
GO_RESPONSE_TO_METAL_ION	280	0.371326	1.55359	0.00186625	0.203878	1	2730	tags=23%, list=18%, signal=27%
GO_POSITIVE_REGULATION_OF_CELLULAR_RESPIRATION	6	0.782722	1.55357	0.0415184	0.20361	1	2353	tags=67%, list=15%, signal=79%
GO_CELLULAR_RESPONSE_TO_NITROGEN_STARVATION	10	0.679673	1.55348	0.0488871	0.203418	1	2137	tags=60%, list=14%, signal=70%
GO_PROTON_TRANSPORTING_ATP_SYNTHASE_COMPLEX_ASSEMBLY	6	0.779925	1.55326	0.0361011	0.203389	1	2248	tags=67%, list=15%, signal=78%
GO_ADP_TRANSMEMBRANE_TRANSPORTER_ACTIVITY	5	0.810717	1.55278	0.0364146	0.203695	1	723	tags=60%, list=5%, signal=63%
GO_REGULATION_OF_MEIOTIC_NUCLEAR_DIVISION	19	0.578866	1.55245	0.0429374	0.20381	1	1040	tags=16%, list=7%, signal=17%
GO_RIBBON_SYNAPSE	7	0.743316	1.55235	0.0436855	0.203628	1	39	tags=14%, list=0%, signal=14%
GO_INTERLEUKIN_6_SECRETION	26	0.53795	1.55196	0.0394787	0.203792	1	44	tags=8%, list=0%, signal=8%
GO_INTERLEUKIN_8_SECRETION	21	0.565456	1.55174	0.0438799	0.203755	1	2400	tags=29%, list=16%, signal=34%
GO_NEGATIVE_REGULATION_OF_COLLATERAL_SPROUTING	5	0.824193	1.55135	0.0320792	0.203939	1	667	tags=20%, list=4%, signal=21%
GO_MITOCHONDRIAL_MEMBRANE_ORGANIZATION	102	0.420911	1.55053	0.0247875	0.204647	1	2830	tags=38%, list=19%, signal=47%
GO_MITOCHONDRIAL_ELECTRON_TRANSPORT_UBIQUINOL_TO_CYTOCHROME_C	14	0.622281	1.55052	0.046729	0.204364	1	2512	tags=64%, list=16%, signal=77%
GO_TRANSMEMBRANE_TRANSPORT	1174	0.32977	1.54972	0	0.20506	1	3012	tags=23%, list=20%, signal=26%
GO_ADP_TRANSPORT	5	0.810717	1.54951	0.0351373	0.205019	1	723	tags=60%, list=5%, signal=63%
GO_PHOSPHATIDYLETHANOLAMINE_ACYL_CHAIN_REMODELING	13	0.632174	1.54881	0.0501175	0.205592	1	1497	tags=31%, list=10%, signal=34%
GO_CELLULAR_RESPONSE_TO_EXTRACELLULAR_STIMULUS	215	0.37858	1.54863	0.00549096	0.205536	1	756	tags=8%, list=5%, signal=8%
GO_PHOSPHATIDYLCHOLINE_ACYL_CHAIN_REMODELING	15	0.607361	1.5482	0.0471513	0.205762	1	4383	tags=53%, list=29%, signal=75%
GO_PROTEASOME_REGULATORY_PARTICLE_LID_SUBCOMPLEX	7	0.74712	1.54795	0.0495768	0.20577	1	2489	tags=71%, list=16%, signal=85%
GO_POLYSOME	64	0.450353	1.54756	0.0351704	0.205963	1	2020	tags=45%, list=13%, signal=52%
GO_PHAGOCYTIC_VESICLE	116	0.411739	1.54707	0.0195473	0.206286	1	1451	tags=18%, list=10%, signal=20%
GO_NEGATIVE_REGULATION_OF_PLATELET_AGGREGATION	8	0.70796	1.54694	0.0457774	0.206149	1	1413	tags=38%, list=9%, signal=41%
GO_MHC_CLASS_I_PROTEIN_COMPLEX	8	0.709258	1.54681	0.0509006	0.206014	1	1161	tags=50%, list=8%, signal=54%
GO_MULTIVESICULAR_BODY_ORGANIZATION	31	0.5175	1.54628	0.0395394	0.206396	1	4229	tags=52%, list=28%, signal=71%
GO_PEPTIDYL_ARGININE_MODIFICATION	19	0.568837	1.54596	0.0511932	0.20648	1	1240	tags=32%, list=8%, signal=34%
GO_ANDROGEN_CATABOLIC_PROCESS	5	0.811505	1.54593	0.0330779	0.206213	1	909	tags=60%, list=6%, signal=64%
GO_QUINONE_BINDING	17	0.587721	1.54494	0.0506478	0.20713	1	4186	tags=71%, list=27%, signal=97%
GO_OXIDOREDUCTASE_ACTIVITY_ACTING_ON_A_SULFUR_GROUP_OF_DONORS_NAD_P_AS_ACCEPTOR	11	0.660336	1.54479	0.0510978	0.207011	1	3825	tags=64%, list=25%, signal=85%
GO_STEROL_TRANSPORTER_ACTIVITY	28	0.525046	1.54465	0.0400925	0.206898	1	1519	tags=18%, list=10%, signal=20%
GO_CELL_ACTIVATION_INVOLVED_IN_IMMUNE_RESPONSE	561	0.345733	1.54412	0	0.207266	1	3012	tags=29%, list=20%, signal=35%
GO_REGULATION_OF_NAD_P_H_OXIDASE_ACTIVITY	5	0.82558	1.54391	0.0358833	0.207226	1	786	tags=60%, list=5%, signal=63%
GO_RESPONSE_TO_MUSCLE_ACTIVITY	17	0.59067	1.54293	0.05286	0.208119	1	1957	tags=35%, list=13%, signal=40%
GO_CARBON_CARBON_LYASE_ACTIVITY	40	0.490385	1.54274	0.0338219	0.208077	1	3098	tags=45%, list=20%, signal=56%
GO_PURINE_NUCLEOSIDE_CATABOLIC_PROCESS	8	0.710074	1.54235	0.0496454	0.20829	1	3961	tags=88%, list=26%, signal=118%
GO_ESCRT_COMPLEX_DISASSEMBLY	10	0.677343	1.54229	0.0473373	0.208075	1	4563	tags=90%, list=30%, signal=128%
GO_NUCLEOSIDE_TRIPHOSPHATE_CATABOLIC_PROCESS	8	0.72182	1.54152	0.041502	0.208718	1	3096	tags=63%, list=20%, signal=78%
GO_LINOLEIC_ACID_METABOLIC_PROCESS	14	0.62115	1.54149	0.051938	0.208458	1	3106	tags=57%, list=20%, signal=72%
GO_ARACHIDONIC_ACID_SECRETION	15	0.606351	1.54126	0.0481642	0.208461	1	590	tags=20%, list=4%, signal=21%
GO_PEROXISOME_ORGANIZATION	70	0.441445	1.54012	0.0352899	0.209559	1	3573	tags=46%, list=23%, signal=59%
GO_PROTEIN_CONTAINING_COMPLEX_ASSEMBLY	1609	0.321821	1.53897	0	0.210702	1	2607	tags=26%, list=17%, signal=28%
GO_MITOCHONDRIAL_RESPIRATORY_CHAIN_COMPLEX_IV	10	0.66812	1.53895	0.0514019	0.210432	1	2056	tags=60%, list=13%, signal=69%
GO_POSITIVE_REGULATION_OF_MITOCHONDRIAL_CALCIUM_ION_CONCENTRATION	9	0.688166	1.53876	0.04605	0.210378	1	2239	tags=44%, list=15%, signal=52%
GO_BORC_COMPLEX	8	0.714915	1.53876	0.0491478	0.210092	1	1290	tags=50%, list=8%, signal=55%
GO_NUCLEOTIDE_TRANSMEMBRANE_TRANSPORTER_ACTIVITY	18	0.578503	1.53752	0.0535506	0.211352	1	2996	tags=50%, list=20%, signal=62%
GO_POSITIVE_REGULATION_OF_MITOCHONDRIAL_MEMBRANE_POTENTIAL	9	0.688202	1.53742	0.0518196	0.211183	1	1771	tags=56%, list=12%, signal=63%
GO_VACUOLAR_ACIDIFICATION	22	0.546897	1.53715	0.0444527	0.211222	1	3250	tags=50%, list=21%, signal=63%
GO_REGULATION_OF_TRANSLATIONAL_ELONGATION	17	0.588402	1.53613	0.0461957	0.212209	1	2906	tags=41%, list=19%, signal=51%
GO_DEOXYRIBONUCLEOSIDE_TRIPHOSPHATE_CATABOLIC_PROCESS	7	0.745583	1.53554	0.0485044	0.212673	1	3096	tags=71%, list=20%, signal=90%
GO_MACROLIDE_BINDING	9	0.688365	1.53538	0.0476191	0.21258	1	63	tags=22%, list=0%, signal=22%
GO_RESPIRATORY_CHAIN_COMPLEX_IV_ASSEMBLY	25	0.531455	1.53498	0.0426267	0.212799	1	3164	tags=56%, list=21%, signal=71%
GO_CELLULAR_RESPONSE_TO_LOW_DENSITY_LIPOPROTEIN_PARTICLE_STIMULUS	12	0.639379	1.53491	0.0527767	0.21259	1	3087	tags=67%, list=20%, signal=84%
GO_EUKARYOTIC_TRANSLATION_INITIATION_FACTOR_2B_COMPLEX	6	0.774948	1.53445	0.0451795	0.212878	1	564	tags=33%, list=4%, signal=35%
GO_OUTER_MITOCHONDRIAL_MEMBRANE_PROTEIN_COMPLEX	17	0.590328	1.53394	0.0609137	0.213231	1	2566	tags=53%, list=17%, signal=64%
GO_TRANSITION_METAL_ION_HOMEOSTASIS	110	0.405657	1.53342	0.0262697	0.213597	1	2053	tags=23%, list=13%, signal=26%
GO_NEGATIVE_REGULATION_OF_REPRODUCTIVE_PROCESS	38	0.491321	1.53304	0.0381356	0.213776	1	2080	tags=21%, list=14%, signal=24%
GO_PROTECTION_FROM_NON_HOMOLOGOUS_END_JOINING_AT_TELOMERE	10	0.672721	1.53241	0.057776	0.214271	1	520	tags=30%, list=3%, signal=31%
GO_LEUKOCYTE_MEDIATED_IMMUNITY	624	0.34009	1.53205	0	0.214433	1	2944	tags=29%, list=19%, signal=35%
GO_FUSION_OF_SPERM_TO_EGG_PLASMA_MEMBRANE_INVOLVED_IN_SINGLE_FERTILIZATION	5	0.811759	1.53115	0.0356304	0.215273	1	1765	tags=60%, list=12%, signal=68%
GO_FATTY_ACID_BETA_OXIDATION_USING_ACYL_COA_OXIDASE	13	0.623161	1.53039	0.0586358	0.215924	1	3513	tags=54%, list=23%, signal=70%
GO_RETINOL_METABOLIC_PROCESS	14	0.613605	1.53005	0.056272	0.216065	1	2244	tags=36%, list=15%, signal=42%
GO_ORGANOPHOSPHATE_ESTER_TRANSMEMBRANE_TRANSPORTER_ACTIVITY	23	0.540329	1.52971	0.0508475	0.216209	1	2996	tags=43%, list=20%, signal=54%
GO_STEROID_BIOSYNTHETIC_PROCESS	146	0.393734	1.52891	0.0184502	0.216933	1	3060	tags=34%, list=20%, signal=42%
GO_REGULATION_OF_CHOLESTEROL_METABOLIC_PROCESS	12	0.634227	1.52669	0.0552268	0.219512	1	2468	tags=50%, list=16%, signal=60%
GO_INNER_MITOCHONDRIAL_MEMBRANE_ORGANIZATION	29	0.517678	1.52582	0.0433101	0.220327	1	2796	tags=52%, list=18%, signal=63%
GO_RESPONSE_TO_NITROSATIVE_STRESS	10	0.670187	1.52578	0.0522298	0.220084	1	786	tags=30%, list=5%, signal=32%
GO_CARBOHYDRATE_BINDING	180	0.383101	1.52522	0.0135091	0.220493	1	1468	tags=12%, list=10%, signal=13%
GO_CELLULAR_RESPONSE_TO_INORGANIC_SUBSTANCE	163	0.388293	1.52419	0.0149551	0.221532	1	1119	tags=10%, list=7%, signal=11%
GO_PROTEIN_CONTAINING_COMPLEX_DISASSEMBLY	303	0.3583	1.52418	0.00342146	0.221248	1	2949	tags=36%, list=19%, signal=44%
GO_RRNA_METABOLIC_PROCESS	198	0.378246	1.52361	0.0112397	0.221683	1	3052	tags=38%, list=20%, signal=47%
GO_RESPIRATORY_BURST	24	0.533896	1.52287	0.0531309	0.222361	1	2989	tags=42%, list=20%, signal=52%
GO_REGULATION_OF_PROTEIN_BINDING	180	0.381206	1.52271	0.0145023	0.222262	1	1372	tags=12%, list=9%, signal=13%
GO_RETINAL_METABOLIC_PROCESS	8	0.706438	1.52266	0.0521289	0.222034	1	2063	tags=38%, list=14%, signal=43%
GO_PROTEIN_TRANSPORTER_ACTIVITY	83	0.421638	1.52196	0.034507	0.222654	1	2409	tags=30%, list=16%, signal=36%
GO_CHROMOSOME_PASSENGER_COMPLEX	5	0.801708	1.52136	0.0392	0.223144	1	1211	tags=40%, list=8%, signal=43%
GO_SERINE_TRANSMEMBRANE_TRANSPORTER_ACTIVITY	5	0.810747	1.52119	0.0387226	0.223063	1	1111	tags=40%, list=7%, signal=43%
GO_RESPONSE_TO_AMMONIUM_ION	91	0.418903	1.52107	0.0329204	0.222909	1	1413	tags=10%, list=9%, signal=11%
GO_ISOPRENOID_METABOLIC_PROCESS	61	0.446596	1.52049	0.0416969	0.223371	1	2810	tags=25%, list=18%, signal=30%
GO_PHOSPHOLIPASE_C_ACTIVITY	20	0.554746	1.52009	0.0536489	0.223607	1	8	tags=5%, list=0%, signal=5%
GO_RAGE_RECEPTOR_BINDING	7	0.724355	1.51968	0.0587525	0.223834	1	1576	tags=43%, list=10%, signal=48%
GO_NEGATIVE_REGULATION_OF_MITOCHONDRIAL_OUTER_MEMBRANE_PERMEABILIZATION_INVOLVED_IN_APOPTOTIC_SIGNALING_PATHWAY	6	0.768607	1.51927	0.048336	0.224089	1	1878	tags=50%, list=12%, signal=57%
GO_REPLICATIVE_CELL_AGING	5	0.79614	1.51914	0.0441419	0.223958	1	233	tags=40%, list=2%, signal=41%
GO_HISTONE_ARGININE_N_METHYLTRANSFERASE_ACTIVITY	9	0.681661	1.51911	0.051526	0.223702	1	1222	tags=33%, list=8%, signal=36%
GO_MORPHOGENESIS_OF_A_POLARIZED_EPITHELIUM	123	0.396821	1.51811	0.0234807	0.224758	1	2815	tags=36%, list=18%, signal=44%
GO_MITOCHONDRIAL_PROTON_TRANSPORTING_ATP_SYNTHASE_COMPLEX_ASSEMBLY	5	0.800181	1.51712	0.0436462	0.225773	1	1736	tags=60%, list=11%, signal=68%
GO_SECRETORY_GRANULE_MEMBRANE	233	0.367711	1.51504	0.00911162	0.22822	1	2449	tags=24%, list=16%, signal=28%
GO_MHC_CLASS_II_BIOSYNTHETIC_PROCESS	8	0.697609	1.51462	0.0666144	0.228469	1	6	tags=13%, list=0%, signal=12%
GO_PYRIDINE_CONTAINING_COMPOUND_METABOLIC_PROCESS	32	0.500078	1.51436	0.0537675	0.22851	1	1200	tags=28%, list=8%, signal=30%
GO_OXIDOREDUCTASE_ACTIVITY_ACTING_ON_PAIRED_DONORS_WITH_OXIDATION_OF_A_PAIR_OF_DONORS_RESULTING_IN_THE_REDUCTION_OF_MOLECULAR_OXYGEN_TO_TWO_MOLECULES_OF_WATER	5	0.799383	1.51346	0.0374245	0.229439	1	3060	tags=100%, list=20%, signal=125%
GO_RESPONSE_TO_LEAD_ION	20	0.562056	1.51319	0.0559816	0.22949	1	3491	tags=55%, list=23%, signal=71%
GO_REGULATION_OF_RENAL_SYSTEM_PROCESS	14	0.602904	1.51314	0.0557923	0.229253	1	2516	tags=36%, list=17%, signal=43%
GO_REGULATION_OF_SMALL_MOLECULE_METABOLIC_PROCESS	275	0.358148	1.51252	0.00555011	0.22978	1	2689	tags=31%, list=18%, signal=37%
GO_SERINE_TRANSPORT	5	0.79711	1.51226	0.0501592	0.229826	1	1285	tags=40%, list=8%, signal=44%
GO_BOX_C_D_SNORNP_ASSEMBLY	9	0.678446	1.51099	0.0570209	0.231194	1	3574	tags=89%, list=23%, signal=116%
GO_FERRIC_IRON_BINDING	6	0.758142	1.5087	0.0583705	0.23397	1	3059	tags=83%, list=20%, signal=104%
GO_PROTEIN_HOMOOLIGOMERIZATION	276	0.360085	1.50864	0.00635728	0.233749	1	3017	tags=30%, list=20%, signal=36%
GO_U1_SNRNP_BINDING	5	0.809225	1.50817	0.044599	0.234071	1	1078	tags=60%, list=7%, signal=65%
GO_GTP_BIOSYNTHETIC_PROCESS	9	0.680594	1.50804	0.0588003	0.233943	1	3688	tags=78%, list=24%, signal=103%
GO_ENDOPEPTIDASE_ACTIVATOR_ACTIVITY	6	0.753513	1.50779	0.0648991	0.233978	1	2489	tags=67%, list=16%, signal=80%
GO_3_OXO_ARACHIDOYL_COA_SYNTHASE_ACTIVITY	5	0.796363	1.50776	0.0476191	0.233711	1	3106	tags=100%, list=20%, signal=126%
GO_POSITIVE_REGULATION_OF_ENDOPLASMIC_RETICULUM_STRESS_INDUCED_INTRINSIC_APOPTOTIC_SIGNALING_PATHWAY	9	0.674621	1.50763	0.0643162	0.233595	1	13	tags=11%, list=0%, signal=11%
GO_PROLACTIN_SECRETION	7	0.72719	1.50704	0.0640471	0.23411	1	1413	tags=43%, list=9%, signal=47%
GO_TERTIARY_GRANULE_LUMEN	40	0.480109	1.50684	0.049755	0.234063	1	4066	tags=55%, list=27%, signal=75%
GO_PROTEIN_INSERTION_INTO_MITOCHONDRIAL_OUTER_MEMBRANE	5	0.792924	1.50619	0.0511182	0.234638	1	1450	tags=60%, list=10%, signal=66%
GO_GALACTOSE_CATABOLIC_PROCESS	9	0.68128	1.50592	0.0638382	0.234705	1	2481	tags=44%, list=16%, signal=53%
GO_POSITIVE_REGULATION_OF_ANION_TRANSPORT	37	0.48786	1.50508	0.0500552	0.235541	1	2607	tags=35%, list=17%, signal=42%
GO_RESPONSE_TO_SELENIUM_ION	6	0.753671	1.50475	0.0562298	0.235688	1	500	tags=50%, list=3%, signal=52%
GO_ANTIGEN_PROCESSING_AND_PRESENTATION_OF_PEPTIDE_OR_POLYSACCHARIDE_ANTIGEN_VIA_MHC_CLASS_II	89	0.41364	1.5041	0.0379433	0.236287	1	2125	tags=28%, list=14%, signal=32%
GO_POSITIVE_REGULATION_OF_INTRINSIC_APOPTOTIC_SIGNALING_PATHWAY	46	0.462388	1.50408	0.0441067	0.236004	1	1108	tags=24%, list=7%, signal=26%
GO_NUCLEOTIDASE_ACTIVITY	12	0.624605	1.50396	0.0637141	0.235867	1	5230	tags=75%, list=34%, signal=114%
GO_COENZYME_TRANSPORT	8	0.697541	1.50319	0.0626781	0.236617	1	2985	tags=75%, list=20%, signal=93%
GO_VERY_LONG_CHAIN_FATTY_ACID_METABOLIC_PROCESS	11	0.636407	1.50281	0.0716763	0.236859	1	3513	tags=64%, list=23%, signal=83%
GO_SNORNA_PROCESSING	9	0.67582	1.50231	0.0645037	0.23725	1	1530	tags=44%, list=10%, signal=49%
GO_FATTY_ACID_BETA_OXIDATION_USING_ACYL_COA_DEHYDROGENASE	11	0.637178	1.50205	0.0736555	0.237318	1	3175	tags=55%, list=21%, signal=69%
GO_PROTEOLYSIS	1380	0.316729	1.50158	0	0.23765	1	2765	tags=23%, list=18%, signal=25%
GO_REGULATION_OF_TRANSLATION_IN_RESPONSE_TO_STRESS	17	0.568859	1.50135	0.0602976	0.237671	1	1380	tags=29%, list=9%, signal=32%
GO_EUKARYOTIC_TRANSLATION_INITIATION_FACTOR_3_COMPLEX_EIF3M	7	0.726305	1.50122	0.0605578	0.237557	1	1187	tags=71%, list=8%, signal=77%
GO_TRICARBOXYLIC_ACID_CYCLE_ENZYME_COMPLEX	12	0.621614	1.50109	0.0660118	0.237433	1	1191	tags=33%, list=8%, signal=36%
GO_PEPTIDYL_PROLINE_HYDROXYLATION	13	0.617346	1.50075	0.0685484	0.237592	1	2362	tags=31%, list=16%, signal=36%
GO_ANTIGEN_PROCESSING_AND_PRESENTATION_OF_EXOGENOUS_PEPTIDE_ANTIGEN_VIA_MHC_CLASS_I_TAP_INDEPENDENT	8	0.680619	1.49834	0.0730044	0.240602	1	1161	tags=50%, list=8%, signal=54%
GO_EXTRACELLULAR_MATRIX	324	0.350864	1.49731	0.00412044	0.241725	1	2904	tags=16%, list=19%, signal=19%
GO_PEPTIDASE_ACTIVATOR_ACTIVITY	34	0.487689	1.49716	0.0550703	0.241629	1	2522	tags=47%, list=17%, signal=56%
GO_CYTOPLASMIC_SIDE_OF_ROUGH_ENDOPLASMIC_RETICULUM_MEMBRANE	5	0.797171	1.49652	0.0572792	0.24222	1	1348	tags=60%, list=9%, signal=66%
GO_POSITIVE_REGULATION_OF_ESTABLISHMENT_OF_PROTEIN_LOCALIZATION_TO_TELOMERE	10	0.661435	1.49648	0.0679185	0.241972	1	3229	tags=60%, list=21%, signal=76%
GO_CELLULAR_TRIGLYCERIDE_HOMEOSTASIS	5	0.797863	1.49609	0.0496397	0.242195	1	6	tags=20%, list=0%, signal=20%
GO_REGULATION_OF_BILE_ACID_BIOSYNTHETIC_PROCESS	7	0.724816	1.49542	0.0645418	0.24282	1	22	tags=14%, list=0%, signal=14%
GO_IRON_ION_TRANSMEMBRANE_TRANSPORTER_ACTIVITY	11	0.6322	1.49538	0.0711198	0.242564	1	17	tags=9%, list=0%, signal=9%
GO_NEGATIVE_REGULATION_OF_INTERLEUKIN_8_SECRETION	7	0.719616	1.49502	0.061428	0.242769	1	420	tags=29%, list=3%, signal=29%
GO_ZINC_ION_TRANSMEMBRANE_TRANSPORTER_ACTIVITY	17	0.572203	1.49431	0.0689252	0.243456	1	1393	tags=24%, list=9%, signal=26%
GO_ACTIVATION_OF_INNATE_IMMUNE_RESPONSE	256	0.359359	1.4943	0.0102302	0.243165	1	1962	tags=22%, list=13%, signal=25%
GO_FATTY_ACID_ELONGATION_SATURATED_FATTY_ACID	5	0.796363	1.4938	0.0479183	0.243554	1	3106	tags=100%, list=20%, signal=126%
GO_PEPTIDYL_LYSINE_HYDROXYLATION	8	0.69787	1.49323	0.0594616	0.244057	1	2693	tags=63%, list=18%, signal=76%
GO_UBIQUITIN_LIGASE_INHIBITOR_ACTIVITY	5	0.785263	1.49306	0.0640769	0.243976	1	2553	tags=80%, list=17%, signal=96%
GO_CALCIUM_ION_IMPORT	57	0.44301	1.49261	0.0491329	0.244293	1	1129	tags=12%, list=7%, signal=13%
GO_CARBOHYDRATE_DERIVATIVE_BIOSYNTHETIC_PROCESS	537	0.336301	1.49233	0.000579	0.244396	1	2261	tags=22%, list=15%, signal=25%
GO_MICROBODY_MEMBRANE	57	0.445952	1.4918	0.050647	0.244835	1	3845	tags=46%, list=25%, signal=61%
GO_TRANSITION_METAL_ION_TRANSPORT	105	0.400473	1.49152	0.0320781	0.244931	1	2053	tags=23%, list=13%, signal=26%
GO_5S_RRNA_BINDING	10	0.660775	1.4913	0.0711093	0.244936	1	1881	tags=70%, list=12%, signal=80%
GO_OXIDOREDUCTASE_ACTIVITY_ACTING_ON_THE_ALDEHYDE_OR_OXO_GROUP_OF_DONORS_DISULFIDE_AS_ACCEPTOR	7	0.709816	1.49069	0.0643204	0.24549	1	1008	tags=43%, list=7%, signal=46%
GO_ACETYL_COA_C_ACYLTRANSFERASE_ACTIVITY	6	0.75416	1.49063	0.0539683	0.245266	1	3513	tags=83%, list=23%, signal=108%
GO_MODULATION_BY_HOST_OF_VIRAL_GENOME_REPLICATION	13	0.604799	1.49032	0.0635294	0.245388	1	11	tags=8%, list=0%, signal=8%
GO_CUL7_RING_UBIQUITIN_LIGASE_COMPLEX	5	0.793622	1.48991	0.0580569	0.24566	1	2281	tags=60%, list=15%, signal=71%
GO_FERROUS_IRON_BINDING	18	0.559145	1.48944	0.0660897	0.246015	1	3059	tags=39%, list=20%, signal=49%
GO_TROPHOBLAST_CELL_MIGRATION	10	0.656014	1.48931	0.0686992	0.245893	1	991	tags=30%, list=7%, signal=32%
GO_VESICLE_MEMBRANE	631	0.329116	1.48748	0.000847	0.2482	1	2466	tags=22%, list=16%, signal=25%
GO_POSITIVE_REGULATION_OF_CYSTEINE_TYPE_ENDOPEPTIDASE_ACTIVITY	115	0.396064	1.48743	0.0285217	0.247963	1	2855	tags=32%, list=19%, signal=39%
GO_GLYCOSYL_COMPOUND_METABOLIC_PROCESS	54	0.447585	1.48732	0.0498697	0.247804	1	3187	tags=41%, list=21%, signal=51%
GO_BASE_EXCISION_REPAIR_AP_SITE_FORMATION	10	0.647286	1.48666	0.0714286	0.24846	1	2252	tags=50%, list=15%, signal=59%
GO_TRANSITION_BETWEEN_FAST_AND_SLOW_FIBER	7	0.720678	1.48632	0.0660264	0.248641	1	2363	tags=43%, list=16%, signal=51%
GO_POSITIVE_REGULATION_OF_B_CELL_DIFFERENTIATION	11	0.637655	1.48626	0.0709499	0.248413	1	1218	tags=27%, list=8%, signal=30%
GO_TETRAPYRROLE_BIOSYNTHETIC_PROCESS	27	0.51031	1.48621	0.0621258	0.248198	1	2576	tags=44%, list=17%, signal=53%
GO_INTRA_GOLGI_VESICLE_MEDIATED_TRANSPORT	30	0.495401	1.48618	0.0521111	0.247935	1	2228	tags=43%, list=15%, signal=51%
GO_RESPIRATORY_BURST_INVOLVED_IN_INFLAMMATORY_RESPONSE	5	0.783516	1.48582	0.0552941	0.248139	1	904	tags=60%, list=6%, signal=64%
GO_REGULATION_OF_CELL_DEATH	1282	0.313997	1.48559	0	0.248174	1	2141	tags=18%, list=14%, signal=20%
GO_HYDROGEN_PEROXIDE_METABOLIC_PROCESS	9	0.674137	1.48541	0.0676721	0.248123	1	2353	tags=44%, list=15%, signal=53%
GO_PEROXISOME_FISSION	7	0.720992	1.48513	0.0699101	0.248225	1	1864	tags=71%, list=12%, signal=81%
GO_NEGATIVE_REGULATION_OF_TUMOR_NECROSIS_FACTOR_MEDIATED_SIGNALING_PATHWAY	14	0.589332	1.48463	0.0672926	0.248621	1	3195	tags=43%, list=21%, signal=54%
GO_T_CELL_RECEPTOR_SIGNALING_PATHWAY	175	0.37172	1.48455	0.0175497	0.248442	1	1962	tags=26%, list=13%, signal=29%
GO_PROTEIN_INSERTION_INTO_MITOCHONDRIAL_MEMBRANE	44	0.460596	1.48381	0.0488441	0.249167	1	1450	tags=36%, list=10%, signal=40%
GO_CYTOPLASMIC_SEQUESTERING_OF_TRANSCRIPTION_FACTOR	15	0.585273	1.48371	0.0643793	0.249015	1	2319	tags=47%, list=15%, signal=55%
GO_POSITIVE_REGULATION_BY_HOST_OF_VIRAL_GENOME_REPLICATION	6	0.747452	1.48259	0.0637434	0.250324	1	11	tags=17%, list=0%, signal=17%
GO_REGULATION_OF_CELLULAR_RESPIRATION	23	0.529683	1.48247	0.0598736	0.250186	1	2353	tags=39%, list=15%, signal=46%
GO_LYSOSOMAL_LUMEN	74	0.41816	1.48161	0.043057	0.251096	1	3249	tags=38%, list=21%, signal=48%
GO_POSITIVE_REGULATION_OF_STEROID_METABOLIC_PROCESS	17	0.566394	1.48135	0.065839	0.251164	1	22	tags=6%, list=0%, signal=6%
GO_EKC_KEOPS_COMPLEX	6	0.74691	1.48068	0.0600791	0.251803	1	3327	tags=67%, list=22%, signal=85%
GO_PREFOLDIN_COMPLEX	7	0.712832	1.4802	0.0715114	0.252189	1	3335	tags=86%, list=22%, signal=110%
GO_NEGATIVE_REGULATION_OF_CELLULAR_RESPONSE_TO_DRUG	12	0.620456	1.48016	0.068109	0.25195	1	786	tags=33%, list=5%, signal=35%
GO_REGULATION_OF_MORPHOGENESIS_OF_AN_EPITHELIUM	147	0.378363	1.47913	0.0223214	0.253121	1	1962	tags=27%, list=13%, signal=31%
GO_CELLULAR_RESPONSE_TO_NITROSATIVE_STRESS	6	0.735755	1.47879	0.0628754	0.253294	1	786	tags=33%, list=5%, signal=35%
GO_METAL_CLUSTER_BINDING	60	0.433467	1.47866	0.0451402	0.253176	1	3514	tags=53%, list=23%, signal=69%
GO_POSITIVE_REGULATION_OF_STEROID_BIOSYNTHETIC_PROCESS	12	0.614816	1.47818	0.0760441	0.253566	1	22	tags=8%, list=0%, signal=8%
GO_MITOCHONDRIAL_INTERMEMBRANE_SPACE_PROTEIN_TRANSPORTER_COMPLEX	5	0.78064	1.4779	0.0619329	0.253668	1	3194	tags=80%, list=21%, signal=101%
GO_POSITIVE_REGULATION_OF_CELLULAR_AMIDE_METABOLIC_PROCESS	129	0.385738	1.47781	0.0314745	0.253502	1	2667	tags=31%, list=18%, signal=37%
GO_MHC_PROTEIN_BINDING	23	0.525244	1.47737	0.0601302	0.253843	1	4295	tags=52%, list=28%, signal=73%
GO_RETINAL_DEHYDROGENASE_ACTIVITY	5	0.78579	1.47726	0.0602794	0.253701	1	2063	tags=60%, list=14%, signal=69%
GO_POSITIVE_REGULATION_OF_RELEASE_OF_CYTOCHROME_C_FROM_MITOCHONDRIA	29	0.492997	1.47645	0.0558491	0.254566	1	3141	tags=45%, list=21%, signal=56%
GO_EMBRYO_IMPLANTATION	36	0.481587	1.47613	0.0585586	0.254722	1	1860	tags=28%, list=12%, signal=32%
GO_UBIQUITIN_PROTEIN_TRANSFERASE_INHIBITOR_ACTIVITY	6	0.734765	1.4749	0.0701122	0.256191	1	2553	tags=67%, list=17%, signal=80%
GO_NEDD8_SPECIFIC_PROTEASE_ACTIVITY	7	0.708013	1.4739	0.0741338	0.257343	1	1117	tags=57%, list=7%, signal=62%
GO_TRANSFERASE_ACTIVITY_TRANSFERRING_HEXOSYL_GROUPS	162	0.37457	1.47337	0.0238989	0.257811	1	2890	tags=24%, list=19%, signal=29%
GO_WHOLE_MEMBRANE	1395	0.310277	1.47335	0	0.257534	1	2957	tags=25%, list=19%, signal=28%
GO_RESPONSE_TO_CADMIUM_ION	49	0.452767	1.47304	0.0527086	0.257667	1	2690	tags=33%, list=18%, signal=40%
GO_PERINUCLEAR_ENDOPLASMIC_RETICULUM	18	0.554129	1.47272	0.0753589	0.257831	1	2995	tags=39%, list=20%, signal=48%
GO_RESPONSE_TO_EXTRACELLULAR_STIMULUS	411	0.337891	1.47244	0.00362867	0.257924	1	1922	tags=15%, list=13%, signal=17%
GO_INTRINSIC_COMPONENT_OF_PRESYNAPTIC_ACTIVE_ZONE_MEMBRANE	14	0.591533	1.47161	0.0793145	0.258792	1	16	tags=7%, list=0%, signal=7%
GO_ACTIVATION_OF_CYSTEINE_TYPE_ENDOPEPTIDASE_ACTIVITY_INVOLVED_IN_APOPTOTIC_PROCESS_BY_CYTOCHROME_C	6	0.736444	1.47146	0.073476	0.258718	1	1128	tags=50%, list=7%, signal=54%
GO_REGULATION_OF_HEPATOCYTE_PROLIFERATION	10	0.634897	1.47083	0.0748706	0.259303	1	6	tags=10%, list=0%, signal=10%
GO_CELL_SURFACE	555	0.328193	1.47079	0.00172662	0.259062	1	1515	tags=9%, list=10%, signal=9%
GO_CHEMOKINE_SECRETION	11	0.619391	1.47053	0.0805875	0.259131	1	2790	tags=36%, list=18%, signal=44%
GO_POSITIVE_REGULATION_OF_TRANSCRIPTION_FROM_RNA_POLYMERASE_II_PROMOTER_INVOLVED_IN_CELLULAR_RESPONSE_TO_CHEMICAL_STIMULUS	17	0.559125	1.47038	0.0619675	0.259065	1	442	tags=12%, list=3%, signal=12%
GO_CELLULAR_RESPONSE_TO_ANTIBIOTIC	113	0.393115	1.46955	0.0397887	0.259962	1	786	tags=8%, list=5%, signal=8%
GO_REGULATION_OF_ACUTE_INFLAMMATORY_RESPONSE_TO_ANTIGENIC_STIMULUS	9	0.657419	1.46947	0.0766847	0.259771	1	3763	tags=67%, list=25%, signal=88%
GO_CHYLOMICRON_ASSEMBLY	6	0.73177	1.46887	0.0703518	0.260333	1	32	tags=17%, list=0%, signal=17%
GO_DRUG_METABOLIC_PROCESS	241	0.355258	1.46867	0.0152964	0.260319	1	3096	tags=29%, list=20%, signal=36%
GO_NEGATIVE_REGULATION_OF_INTRACELLULAR_TRANSPORT	50	0.446122	1.46865	0.0527092	0.260057	1	1155	tags=24%, list=8%, signal=26%
GO_REGULATION_OF_LIPOPOLYSACCHARIDE_MEDIATED_SIGNALING_PATHWAY	16	0.566703	1.4684	0.0693733	0.260112	1	1334	tags=31%, list=9%, signal=34%
GO_REGULATION_OF_PHOSPHOLIPASE_A2_ACTIVITY	8	0.686324	1.46789	0.0723764	0.260597	1	2606	tags=38%, list=17%, signal=45%
GO_POSITIVE_REGULATION_OF_URINE_VOLUME	9	0.670449	1.46746	0.0705002	0.260904	1	2007	tags=33%, list=13%, signal=38%
GO_NEURON_DEATH	273	0.349704	1.46702	0.00991049	0.261234	1	1410	tags=14%, list=9%, signal=15%
GO_GOLGI_MEMBRANE	640	0.32363	1.46637	0.000845	0.261882	1	2368	tags=21%, list=16%, signal=24%
GO_COFACTOR_BIOSYNTHETIC_PROCESS	189	0.364361	1.46576	0.0204418	0.262451	1	3744	tags=40%, list=25%, signal=52%
GO_EXTRACELLULAR_EXOSOME_ASSEMBLY	7	0.710489	1.46551	0.0693943	0.262524	1	2629	tags=43%, list=17%, signal=52%
GO_RESPONSE_TO_ERYTHROPOIETIN	6	0.731599	1.46489	0.0751699	0.263132	1	1889	tags=33%, list=12%, signal=38%
GO_COENZYME_TRANSMEMBRANE_TRANSPORTER_ACTIVITY	6	0.741869	1.46487	0.0737439	0.262857	1	2985	tags=83%, list=20%, signal=104%
GO_U2_SNRNP	19	0.542439	1.46407	0.0762125	0.26376	1	2288	tags=53%, list=15%, signal=62%
GO_PEPTIDYL_ARGININE_N_METHYLATION	11	0.622214	1.464	0.0743931	0.263557	1	1222	tags=27%, list=8%, signal=30%
GO_NUCLEOBASE_CONTAINING_COMPOUND_TRANSMEMBRANE_TRANSPORTER_ACTIVITY	38	0.467421	1.46391	0.0575457	0.263392	1	3822	tags=45%, list=25%, signal=60%
GO_FUCOSE_METABOLIC_PROCESS	6	0.734078	1.46359	0.0724466	0.263542	1	1171	tags=33%, list=8%, signal=36%
GO_CELLULAR_RESPONSE_TO_LIPOPROTEIN_PARTICLE_STIMULUS	22	0.524666	1.46359	0.0744398	0.263248	1	4384	tags=55%, list=29%, signal=76%
GO_CELLULAR_COMPONENT_DISASSEMBLY	471	0.331084	1.46326	0.00266115	0.26342	1	2727	tags=30%, list=18%, signal=35%
GO_VACUOLE	653	0.322304	1.46295	0.00169587	0.263555	1	3615	tags=30%, list=24%, signal=38%
GO_POSITIVE_REGULATION_OF_LEUKOCYTE_DEGRANULATION	17	0.561181	1.46292	0.0746969	0.263303	1	4664	tags=65%, list=31%, signal=93%
GO_POSITIVE_REGULATION_OF_APOPTOTIC_SIGNALING_PATHWAY	145	0.379228	1.46272	0.0321587	0.263291	1	2585	tags=30%, list=17%, signal=36%
GO_PROLINE_BIOSYNTHETIC_PROCESS	5	0.774373	1.46243	0.0626972	0.263417	1	2687	tags=80%, list=18%, signal=97%
GO_PROTEIN_CATABOLIC_PROCESS_IN_THE_VACUOLE	14	0.587364	1.46179	0.0824219	0.264067	1	3033	tags=50%, list=20%, signal=62%
GO_POSITIVE_REGULATION_OF_CAMP_MEDIATED_SIGNALING	14	0.587192	1.46166	0.0728875	0.263956	1	1971	tags=36%, list=13%, signal=41%
GO_REGULATION_OF_STEROID_METABOLIC_PROCESS	92	0.403288	1.46157	0.0473272	0.263804	1	2901	tags=34%, list=19%, signal=41%
GO_TRANSCRIPTION_FACTOR_AP_1_COMPLEX	5	0.773196	1.46064	0.0714569	0.264858	1	13	tags=20%, list=0%, signal=20%
GO_NEGATIVE_REGULATION_OF_RESPONSE_TO_OXIDATIVE_STRESS	37	0.471105	1.45917	0.0564426	0.266723	1	786	tags=22%, list=5%, signal=23%
GO_GLYCOSYL_COMPOUND_CATABOLIC_PROCESS	35	0.472245	1.45842	0.0609333	0.267569	1	5017	tags=57%, list=33%, signal=85%
GO_OXIDOREDUCTASE_ACTIVITY_ACTING_ON_THE_CH_CH_GROUP_OF_DONORS_NAD_OR_NADP_AS_ACCEPTOR	23	0.521103	1.45805	0.0654921	0.267811	1	2156	tags=35%, list=14%, signal=40%
GO_MIDBODY	164	0.369992	1.45716	0.0213922	0.268825	1	1383	tags=10%, list=9%, signal=11%
GO_UBIQUITIN_LIKE_PROTEIN_LIGASE_BINDING	282	0.345425	1.45634	0.0104232	0.269722	1	2054	tags=20%, list=13%, signal=23%
GO_POSITIVE_REGULATION_OF_INTRINSIC_APOPTOTIC_SIGNALING_PATHWAY_BY_P53_CLASS_MEDIATOR	5	0.77153	1.4563	0.068209	0.269477	1	2426	tags=80%, list=16%, signal=95%
GO_PROTEIN_COMPLEX_OLIGOMERIZATION	455	0.331004	1.45609	0.00387944	0.269507	1	3017	tags=27%, list=20%, signal=32%
GO_GLUTATHIONE_DISULFIDE_OXIDOREDUCTASE_ACTIVITY	7	0.702349	1.45539	0.0812721	0.270246	1	3219	tags=71%, list=21%, signal=91%
GO_NEGATIVE_REGULATION_OF_PROTEOLYSIS	239	0.352696	1.45531	0.0138614	0.270067	1	1933	tags=20%, list=13%, signal=23%
GO_REGULATION_OF_MITOCHONDRIAL_TRANSLATION	25	0.511915	1.45472	0.0727203	0.270651	1	1949	tags=36%, list=13%, signal=41%
GO_CELLULAR_RESPONSE_TO_IONIZING_RADIATION	64	0.424246	1.45369	0.0503546	0.271895	1	144	tags=3%, list=1%, signal=3%
GO_LATE_ENDOSOME_TO_VACUOLE_TRANSPORT_VIA_MULTIVESICULAR_BODY_SORTING_PATHWAY	8	0.672417	1.45346	0.0801282	0.271936	1	3832	tags=75%, list=25%, signal=100%
GO_LAMELLAR_BODY	9	0.660103	1.45321	0.0713147	0.271997	1	409	tags=22%, list=3%, signal=23%
GO_REGULATION_OF_CELLULAR_PROTEIN_CATABOLIC_PROCESS	223	0.352792	1.45313	0.0151067	0.271811	1	2553	tags=25%, list=17%, signal=29%
GO_ISOPENTENYL_DIPHOSPHATE_BIOSYNTHETIC_PROCESS	5	0.76814	1.45132	0.0700787	0.27419	1	2009	tags=60%, list=13%, signal=69%
GO_CALCIUM_TRANSPORTING_ATPASE_ACTIVITY	9	0.654441	1.45087	0.0895582	0.274531	1	173	tags=22%, list=1%, signal=22%
GO_REACTIVE_OXYGEN_SPECIES_METABOLIC_PROCESS	122	0.382111	1.45082	0.0343137	0.274301	1	4275	tags=40%, list=28%, signal=55%
GO_RNA_POLYMERASE_II_GENERAL_TRANSCRIPTION_INITIATION_FACTOR_BINDING	19	0.546947	1.45061	0.0744763	0.27431	1	2029	tags=47%, list=13%, signal=55%
GO_TRANSFERRIN_TRANSPORT	35	0.478665	1.45058	0.0633245	0.274055	1	2421	tags=40%, list=16%, signal=47%
GO_REGULATION_OF_MYOBLAST_DIFFERENTIATION	33	0.474453	1.44999	0.061008	0.274635	1	2130	tags=21%, list=14%, signal=25%
GO_NEGATIVE_REGULATION_OF_PROTEASOMAL_PROTEIN_CATABOLIC_PROCESS	50	0.441105	1.44998	0.0573682	0.27435	1	998	tags=24%, list=7%, signal=26%
GO_NUCLEOBASE_CONTAINING_SMALL_MOLECULE_BIOSYNTHETIC_PROCESS	87	0.400973	1.44979	0.0444444	0.274353	1	4186	tags=47%, list=27%, signal=65%
GO_PROTEIN_ARGININE_N_METHYLTRANSFERASE_ACTIVITY	11	0.622214	1.44954	0.0861378	0.274423	1	1222	tags=27%, list=8%, signal=30%
GO_ORGANIC_ACID_CATABOLIC_PROCESS	209	0.355065	1.44935	0.0214239	0.274405	1	4273	tags=43%, list=28%, signal=58%
GO_ZINC_ION_TRANSMEMBRANE_TRANSPORT	19	0.53547	1.44917	0.0763006	0.274385	1	1393	tags=21%, list=9%, signal=23%
GO_MICROBODY	119	0.381299	1.44866	0.0407133	0.274828	1	3573	tags=39%, list=23%, signal=51%
GO_ENDOSOME_TRANSPORT_VIA_MULTIVESICULAR_BODY_SORTING_PATHWAY	24	0.505661	1.44813	0.0698758	0.275315	1	2741	tags=38%, list=18%, signal=46%
GO_REGULATION_OF_CELLULAR_RESPONSE_TO_STRESS	591	0.321102	1.44759	0.00142735	0.275844	1	1380	tags=13%, list=9%, signal=13%
GO_OXIDOREDUCTASE_ACTIVITY_ACTING_ON_DIPHENOLS_AND_RELATED_SUBSTANCES_AS_DONORS	10	0.636432	1.44756	0.0919355	0.275591	1	4169	tags=80%, list=27%, signal=110%
GO_TESTOSTERONE_BIOSYNTHETIC_PROCESS	6	0.725706	1.4474	0.0774478	0.275517	1	1114	tags=17%, list=7%, signal=18%
GO_REGULATION_OF_CELL_COMMUNICATION_BY_ELECTRICAL_COUPLING_INVOLVED_IN_CARDIAC_CONDUCTION	7	0.700018	1.44715	0.0838608	0.275597	1	1971	tags=57%, list=13%, signal=66%
GO_LYSOSOMAL_LUMEN_ACIDIFICATION	8	0.673565	1.4471	0.0884956	0.275363	1	3033	tags=63%, list=20%, signal=78%
GO_REGULATION_OF_PROTEIN_TARGETING	72	0.408444	1.44685	0.0477223	0.275453	1	2741	tags=36%, list=18%, signal=44%
GO_LIVER_MORPHOGENESIS	14	0.578723	1.44675	0.0749211	0.275313	1	6	tags=7%, list=0%, signal=7%
GO_TELOMERE_CAP_COMPLEX	12	0.605723	1.44614	0.0776621	0.275921	1	2808	tags=50%, list=18%, signal=61%
GO_UBIQUITIN_PROTEIN_TRANSFERASE_REGULATOR_ACTIVITY	17	0.555242	1.4459	0.0817859	0.275986	1	3129	tags=59%, list=21%, signal=74%
GO_SULFUR_COMPOUND_METABOLIC_PROCESS	160	0.36958	1.44584	0.0276482	0.275771	1	3539	tags=34%, list=23%, signal=44%
GO_METENCEPHALON_DEVELOPMENT	87	0.400707	1.44569	0.0473331	0.275708	1	263	tags=5%, list=2%, signal=5%
GO_PURINE_NUCLEOTIDE_TRANSPORT	15	0.571298	1.44544	0.0870414	0.275777	1	2996	tags=47%, list=20%, signal=58%
GO_GLUTATHIONE_METABOLIC_PROCESS	31	0.485584	1.4447	0.0629981	0.276585	1	3539	tags=45%, list=23%, signal=59%
GO_RESPONSE_TO_GAMMA_RADIATION	48	0.44564	1.44425	0.0615955	0.276962	1	691	tags=8%, list=5%, signal=9%
GO_REGULATION_OF_DOPAMINE_RECEPTOR_SIGNALING_PATHWAY	6	0.725297	1.44413	0.0809957	0.27684	1	2827	tags=33%, list=19%, signal=41%
GO_TRANSCRIPTION_COUPLED_NUCLEOTIDE_EXCISION_REPAIR	73	0.411641	1.44332	0.0542444	0.277748	1	2463	tags=38%, list=16%, signal=46%
GO_REGULATION_OF_CELLULAR_RESPONSE_TO_TRANSFORMING_GROWTH_FACTOR_BETA_STIMULUS	89	0.399189	1.44319	0.0473373	0.277661	1	457	tags=7%, list=3%, signal=7%
GO_MIDGUT_DEVELOPMENT	9	0.64949	1.44317	0.0889236	0.2774	1	5039	tags=67%, list=33%, signal=100%
GO_NUCLEAR_TRANSCRIBED_MRNA_CATABOLIC_PROCESS_EXONUCLEOLYTIC	35	0.473707	1.44298	0.0679758	0.277374	1	1530	tags=31%, list=10%, signal=35%
GO_CELLULAR_RESPONSE_TO_LITHIUM_ION	9	0.647827	1.44242	0.0876	0.277909	1	12	tags=11%, list=0%, signal=11%
GO_ENDOPLASMIC_RETICULUM_EXIT_SITE	17	0.550489	1.44152	0.0863761	0.278992	1	2629	tags=47%, list=17%, signal=57%
GO_OXIDOREDUCTASE_ACTIVITY_ACTING_ON_THE_ALDEHYDE_OR_OXO_GROUP_OF_DONORS_NAD_OR_NADP_AS_ACCEPTOR	31	0.48195	1.44146	0.0739227	0.278789	1	3268	tags=39%, list=21%, signal=49%
GO_INTRAMOLECULAR_TRANSFERASE_ACTIVITY	25	0.505995	1.43852	0.0784466	0.282986	1	3987	tags=56%, list=26%, signal=76%
GO_POSITIVE_REGULATION_OF_PEPTIDASE_ACTIVITY	148	0.369075	1.43813	0.0351536	0.283273	1	2855	tags=32%, list=19%, signal=40%
GO_ATPASE_ACTIVITY_COUPLED_TO_TRANSMEMBRANE_MOVEMENT_OF_IONS_PHOSPHORYLATIVE_MECHANISM	30	0.483071	1.43809	0.0680851	0.283036	1	2106	tags=27%, list=14%, signal=31%
GO_PHOSPHOLIPASE_INHIBITOR_ACTIVITY	7	0.687516	1.43803	0.0886076	0.282826	1	337	tags=29%, list=2%, signal=29%
GO_REGULATION_OF_EXOSOMAL_SECRETION	16	0.554671	1.43726	0.0853081	0.283717	1	3240	tags=38%, list=21%, signal=48%
GO_CHAPERONE_COMPLEX	19	0.537126	1.43704	0.0816869	0.283757	1	3440	tags=58%, list=23%, signal=75%
GO_HYDROLASE_ACTIVITY_HYDROLYZING_N_GLYCOSYL_COMPOUNDS	20	0.528601	1.43566	0.0749529	0.285559	1	2690	tags=45%, list=18%, signal=55%
GO_CELLULAR_RESPONSE_TO_EXTERNAL_STIMULUS	269	0.342736	1.43526	0.0138979	0.285877	1	756	tags=7%, list=5%, signal=8%
GO_NEGATIVE_REGULATION_OF_CELLULAR_RESPONSE_TO_GROWTH_FACTOR_STIMULUS	108	0.385886	1.43449	0.0461105	0.286778	1	457	tags=5%, list=3%, signal=5%
GO_REGULATION_OF_PROTEOLYSIS	551	0.320938	1.43428	0.00369528	0.286775	1	2743	tags=25%, list=18%, signal=30%
GO_TENDON_DEVELOPMENT	5	0.756941	1.43399	0.0776434	0.28693	1	1932	tags=20%, list=13%, signal=23%
GO_CLEAVAGE_FURROW_FORMATION	7	0.695701	1.43365	0.0900079	0.287154	1	3090	tags=29%, list=20%, signal=36%
GO_RIBONUCLEOPROTEIN_COMPLEX_SUBUNIT_ORGANIZATION	240	0.347581	1.43361	0.0146543	0.28691	1	1914	tags=30%, list=13%, signal=33%
GO_RESPONSE_TO_WATER_DEPRIVATION	5	0.754957	1.43355	0.0815367	0.286703	1	699	tags=40%, list=5%, signal=42%
GO_EXTRINSIC_COMPONENT_OF_ORGANELLE_MEMBRANE	42	0.445746	1.43274	0.0685499	0.287631	1	2026	tags=29%, list=13%, signal=33%
GO_REGULATION_OF_T_CIRCLE_FORMATION	7	0.694827	1.43231	0.0949316	0.288007	1	191	tags=29%, list=1%, signal=29%
GO_LEUCINE_ZIPPER_DOMAIN_BINDING	10	0.625826	1.43227	0.092437	0.287774	1	1345	tags=30%, list=9%, signal=33%
GO_ASPARTATE_FAMILY_AMINO_ACID_CATABOLIC_PROCESS	19	0.529783	1.43212	0.0869906	0.287706	1	2656	tags=32%, list=17%, signal=38%
GO_INFLAMMATORY_RESPONSE_TO_ANTIGENIC_STIMULUS	36	0.466429	1.43157	0.0734014	0.288251	1	1664	tags=22%, list=11%, signal=25%
GO_THIOESTER_METABOLIC_PROCESS	41	0.454106	1.43132	0.0672174	0.288325	1	2359	tags=34%, list=15%, signal=40%
GO_POSITIVE_REGULATION_OF_PHOSPHOLIPID_TRANSPORT	9	0.642791	1.4309	0.0904762	0.288684	1	1726	tags=33%, list=11%, signal=38%
GO_APOPTOTIC_PROCESS	1528	0.300303	1.43053	0	0.288944	1	2141	tags=18%, list=14%, signal=19%
GO_KERATAN_SULFATE_CATABOLIC_PROCESS	8	0.664972	1.43044	0.0952191	0.288781	1	2049	tags=38%, list=13%, signal=43%
GO_NEGATIVE_REGULATION_OF_MYOBLAST_DIFFERENTIATION	15	0.566592	1.42978	0.092504	0.28951	1	1932	tags=27%, list=13%, signal=31%
GO_GROWTH_FACTOR_ACTIVITY	98	0.388431	1.42965	0.0493305	0.289421	1	3356	tags=20%, list=22%, signal=26%
GO_PURINE_NUCLEOTIDE_TRANSMEMBRANE_TRANSPORTER_ACTIVITY	14	0.571311	1.42955	0.0860849	0.289279	1	2996	tags=50%, list=20%, signal=62%
GO_RNA_BINDING	1523	0.300299	1.42946	0	0.289137	1	2455	tags=25%, list=16%, signal=27%
GO_PHOSPHATIDYLINOSITOL_N_ACETYLGLUCOSAMINYLTRANSFERASE_ACTIVITY	6	0.719639	1.42883	0.0877543	0.289801	1	4152	tags=83%, list=27%, signal=114%
GO_ICOSANOID_BIOSYNTHETIC_PROCESS	23	0.51092	1.42856	0.0809845	0.289918	1	1114	tags=26%, list=7%, signal=28%
GO_RESPONSE_TO_XENOBIOTIC_STIMULUS	200	0.353362	1.42852	0.0271523	0.289684	1	3139	tags=25%, list=21%, signal=30%
GO_REGULATION_OF_PROTEIN_STABILITY	244	0.343876	1.42802	0.0197092	0.290142	1	2769	tags=26%, list=18%, signal=32%
GO_RESPONSE_TO_FUNGUS	24	0.503591	1.42735	0.0828268	0.29087	1	2732	tags=29%, list=18%, signal=35%
GO_IRON_SULFUR_CLUSTER_ASSEMBLY	19	0.533475	1.42734	0.0903226	0.290604	1	3514	tags=58%, list=23%, signal=75%
GO_GLUTAMATE_CATABOLIC_PROCESS	7	0.685368	1.4272	0.0953757	0.290512	1	4255	tags=86%, list=28%, signal=119%
GO_GLYCOSIDE_CATABOLIC_PROCESS	8	0.659653	1.42691	0.0954473	0.290676	1	3627	tags=63%, list=24%, signal=82%
GO_NEGATIVE_REGULATION_OF_PEPTIDASE_ACTIVITY	159	0.363585	1.42686	0.0310103	0.290451	1	1860	tags=18%, list=12%, signal=21%
GO_UNIPLEX_COMPLEX	5	0.757458	1.42672	0.0821806	0.290384	1	2445	tags=80%, list=16%, signal=95%
GO_POSITIVE_REGULATION_BY_HOST_OF_VIRAL_PROCESS	11	0.602927	1.42587	0.0880705	0.291397	1	813	tags=18%, list=5%, signal=19%
GO_COENZYME_BIOSYNTHETIC_PROCESS	130	0.368892	1.42501	0.0380048	0.29244	1	3744	tags=42%, list=25%, signal=56%
GO_POLYNUCLEOTIDE_DEPHOSPHORYLATION	5	0.755179	1.42456	0.077854	0.29284	1	3673	tags=80%, list=24%, signal=105%
GO_RECEPTOR_MEDIATED_ENDOCYTOSIS	220	0.347927	1.42384	0.0218526	0.293699	1	727	tags=5%, list=5%, signal=6%
GO_POSITIVE_REGULATION_OF_CHEMOKINE_SECRETION	10	0.619668	1.42336	0.0979076	0.294129	1	2790	tags=40%, list=18%, signal=49%
GO_NUCLEAR_EXOSOME_RNASE_COMPLEX_	16	0.547352	1.42336	0.0952009	0.293838	1	1840	tags=38%, list=12%, signal=43%
GO_NADP_RETINOL_DEHYDROGENASE_ACTIVITY	6	0.713675	1.42328	0.0882474	0.293669	1	1114	tags=33%, list=7%, signal=36%
GO_RRNA_3_END_PROCESSING	9	0.647198	1.42296	0.105595	0.293878	1	3052	tags=56%, list=20%, signal=69%
GO_AROMATIC_AMINO_ACID_FAMILY_CATABOLIC_PROCESS	10	0.616773	1.42289	0.102906	0.293689	1	595	tags=20%, list=4%, signal=21%
GO_PROTEIN_HOMOTETRAMERIZATION	72	0.404761	1.42283	0.05743	0.293488	1	2860	tags=33%, list=19%, signal=41%
GO_REGULATION_OF_PROTEIN_DEPHOSPHORYLATION	114	0.377823	1.42283	0.0497614	0.293193	1	1720	tags=17%, list=11%, signal=19%
GO_MATURE_B_CELL_DIFFERENTIATION	20	0.522075	1.4225	0.0927388	0.293416	1	822	tags=10%, list=5%, signal=11%
GO_IRON_ION_BINDING	108	0.379839	1.42237	0.0442842	0.293324	1	3080	tags=27%, list=20%, signal=33%
GO_ALPHA_AMINO_ACID_CATABOLIC_PROCESS	62	0.41723	1.42209	0.0602541	0.293457	1	4273	tags=44%, list=28%, signal=60%
GO_PROTEIN_STABILIZATION	156	0.362177	1.42183	0.0369492	0.293563	1	1108	tags=14%, list=7%, signal=15%
GO_THIOESTER_BIOSYNTHETIC_PROCESS	47	0.435366	1.42177	0.0645995	0.29337	1	3268	tags=49%, list=21%, signal=62%
GO_GLUTAMINE_FAMILY_AMINO_ACID_BIOSYNTHETIC_PROCESS	15	0.557503	1.42091	0.0914705	0.294399	1	4255	tags=67%, list=28%, signal=92%
GO_IONOTROPIC_GLUTAMATE_RECEPTOR_BINDING	26	0.48887	1.42016	0.0835206	0.295287	1	519	tags=8%, list=3%, signal=8%
GO_CARBOHYDRATE_DERIVATIVE_CATABOLIC_PROCESS	143	0.365525	1.4197	0.0363512	0.295715	1	3096	tags=29%, list=20%, signal=37%
GO_OUTER_MEMBRANE	180	0.355285	1.41956	0.0293149	0.29564	1	3156	tags=34%, list=21%, signal=43%
GO_ION_CHANNEL_BINDING	94	0.387655	1.41929	0.0543402	0.295788	1	2223	tags=19%, list=15%, signal=22%
GO_REGULATION_OF_ESTABLISHMENT_OF_PROTEIN_LOCALIZATION_TO_CHROMOSOME	12	0.585863	1.41917	0.0990377	0.295696	1	3229	tags=50%, list=21%, signal=63%
GO_VASODILATION	18	0.5296	1.41862	0.0881435	0.296269	1	2342	tags=39%, list=15%, signal=46%
GO_LYASE_ACTIVITY	154	0.360428	1.41855	0.0350937	0.296075	1	3275	tags=33%, list=21%, signal=42%
GO_MITOCHONDRIA_ASSOCIATED_ENDOPLASMIC_RETICULUM_MEMBRANE	11	0.605337	1.41803	0.102673	0.296617	1	16	tags=9%, list=0%, signal=9%
GO_PROTEIN_PROCESSING	160	0.359414	1.41801	0.0342669	0.296357	1	2607	tags=29%, list=17%, signal=34%
GO_TRNA_METABOLIC_PROCESS	171	0.357305	1.41788	0.0336634	0.296265	1	3358	tags=34%, list=22%, signal=43%
GO_REGULATION_OF_DENDRITIC_CELL_CHEMOTAXIS	5	0.747224	1.41764	0.0958084	0.296366	1	991	tags=40%, list=7%, signal=43%
GO_ZINC_ION_IMPORT_ACROSS_PLASMA_MEMBRANE	6	0.711135	1.41754	0.0998792	0.296226	1	17	tags=17%, list=0%, signal=17%
GO_AUTOPHAGOSOME_ORGANIZATION	89	0.392622	1.41626	0.0611212	0.297893	1	2647	tags=31%, list=17%, signal=38%
GO_REGULATION_OF_BILE_ACID_METABOLIC_PROCESS	9	0.633541	1.41534	0.107412	0.299031	1	22	tags=11%, list=0%, signal=11%
GO_SUPEROXIDE_METABOLIC_PROCESS	46	0.439986	1.41514	0.0740741	0.299044	1	3059	tags=30%, list=20%, signal=38%
GO_TRANSLATION_ELONGATION_FACTOR_ACTIVITY	19	0.526306	1.41398	0.0903176	0.300583	1	2667	tags=42%, list=18%, signal=51%
GO_PLASMA_MEMBRANE_FUSION	7	0.68126	1.4133	0.10756	0.301342	1	1765	tags=43%, list=12%, signal=48%
GO_WATER_SOLUBLE_VITAMIN_BIOSYNTHETIC_PROCESS	8	0.656364	1.41279	0.103462	0.301858	1	2742	tags=50%, list=18%, signal=61%
GO_COFACTOR_CATABOLIC_PROCESS	43	0.43824	1.41228	0.0644567	0.302358	1	1650	tags=26%, list=11%, signal=29%
GO_MRNA_TRANSCRIPTION	20	0.517184	1.41223	0.0925855	0.302154	1	442	tags=10%, list=3%, signal=10%
GO_LIPID_OXIDATION	90	0.389459	1.41204	0.0592954	0.302165	1	2600	tags=32%, list=17%, signal=39%
GO_RESPONSE_TO_INTERLEUKIN_7	35	0.458602	1.41193	0.0751423	0.302039	1	32	tags=6%, list=0%, signal=6%
GO_SM_LIKE_PROTEIN_FAMILY_COMPLEX	73	0.402028	1.41128	0.0593343	0.302782	1	2288	tags=38%, list=15%, signal=45%
GO_PALMITOYLTRANSFERASE_COMPLEX	11	0.598483	1.41115	0.0980469	0.302679	1	2769	tags=45%, list=18%, signal=56%
GO_SNARE_BINDING	87	0.386437	1.41111	0.0568182	0.302455	1	1540	tags=18%, list=10%, signal=20%
GO_PROTON_TRANSPORTING_TWO_SECTOR_ATPASE_COMPLEX_PROTON_TRANSPORTING_DOMAIN	12	0.588671	1.41093	0.104299	0.302459	1	2421	tags=50%, list=16%, signal=59%
GO_ANTIGEN_PROCESSING_AND_PRESENTATION_OF_PEPTIDE_ANTIGEN_VIA_MHC_CLASS_IB	8	0.654673	1.41008	0.112277	0.303513	1	1161	tags=50%, list=8%, signal=54%
GO_REGULATION_OF_RYANODINE_SENSITIVE_CALCIUM_RELEASE_CHANNEL_ACTIVITY	22	0.505898	1.41003	0.0837054	0.3033	1	3316	tags=45%, list=22%, signal=58%
GO_ACTIVATION_INDUCED_CELL_DEATH_OF_T_CELLS	7	0.682845	1.40963	0.102726	0.30362	1	4394	tags=71%, list=29%, signal=100%
GO_CORTICAL_ENDOPLASMIC_RETICULUM	5	0.742117	1.40922	0.0977081	0.303966	1	1449	tags=40%, list=10%, signal=44%
GO_NEGATIVE_REGULATION_OF_OXIDATIVE_STRESS_INDUCED_NEURON_DEATH	17	0.531143	1.40921	0.0946698	0.303695	1	786	tags=24%, list=5%, signal=25%
GO_POSITIVE_REGULATION_OF_ENDOPLASMIC_RETICULUM_UNFOLDED_PROTEIN_RESPONSE	11	0.595993	1.40912	0.102453	0.30354	1	647	tags=18%, list=4%, signal=19%
GO_FATTY_ACID_ELONGATION	11	0.595285	1.40884	0.106212	0.303694	1	4350	tags=73%, list=29%, signal=102%
GO_RIBONUCLEOPROTEIN_COMPLEX_BIOGENESIS	428	0.321363	1.40878	0.00757117	0.303487	1	2458	tags=30%, list=16%, signal=35%
GO_CADHERIN_BINDING	291	0.334583	1.40877	0.0187599	0.303211	1	2534	tags=27%, list=17%, signal=32%
GO_PROTEIN_LIPID_COMPLEX_ASSEMBLY	25	0.492012	1.40805	0.0841622	0.304059	1	115	tags=8%, list=1%, signal=8%
GO_TUBULIN_COMPLEX_ASSEMBLY	6	0.711093	1.40791	0.10221	0.30398	1	2889	tags=67%, list=19%, signal=82%
GO_REGULATION_OF_BINDING	312	0.33006	1.40763	0.016114	0.304139	1	1995	tags=17%, list=13%, signal=20%
GO_POSITIVE_REGULATION_OF_FATTY_ACID_TRANSPORT	14	0.567485	1.4074	0.101221	0.304219	1	3926	tags=50%, list=26%, signal=67%
GO_CARBOXY_LYASE_ACTIVITY	27	0.485301	1.40734	0.0796597	0.30402	1	3098	tags=48%, list=20%, signal=60%
GO_STEROL_HOMEOSTASIS	59	0.414466	1.40734	0.0659582	0.303728	1	1328	tags=14%, list=9%, signal=15%
GO_AUTOPHAGOSOME	79	0.397512	1.40729	0.0594809	0.303513	1	2139	tags=25%, list=14%, signal=29%
GO_NUCLEOSIDE_SALVAGE	14	0.555935	1.40729	0.100512	0.303223	1	2950	tags=50%, list=19%, signal=62%
GO_NEGATIVE_REGULATION_OF_FAT_CELL_DIFFERENTIATION	40	0.445399	1.40673	0.0761834	0.303838	1	2156	tags=20%, list=14%, signal=23%
GO_TERPENOID_BIOSYNTHETIC_PROCESS	6	0.702894	1.40671	0.102884	0.303566	1	2063	tags=50%, list=14%, signal=58%
GO_REGULATION_OF_PH	82	0.393335	1.40617	0.058152	0.304146	1	3414	tags=34%, list=22%, signal=44%
GO_RESPONSE_TO_INORGANIC_SUBSTANCE	427	0.321945	1.40616	0.0066385	0.303868	1	2759	tags=22%, list=18%, signal=27%
GO_GLYCOLIPID_CATABOLIC_PROCESS	13	0.57229	1.40608	0.0971847	0.303702	1	2890	tags=62%, list=19%, signal=76%
GO_SYNTAXIN_BINDING	56	0.418658	1.40589	0.0711095	0.303707	1	1448	tags=20%, list=10%, signal=22%
GO_MEMBRANE_ORGANIZATION	682	0.309327	1.40532	0.00365991	0.304337	1	2534	tags=23%, list=17%, signal=27%
GO_REGULATION_OF_OOCYTE_MATURATION	7	0.674644	1.40514	0.116555	0.304326	1	2927	tags=57%, list=19%, signal=71%
GO_SMALL_NUCLEOLAR_RIBONUCLEOPROTEIN_COMPLEX_ASSEMBLY	11	0.602852	1.40472	0.102445	0.304691	1	3574	tags=73%, list=23%, signal=95%
GO_CORTICOSTEROID_RECEPTOR_SIGNALING_PATHWAY	14	0.560199	1.40396	0.0999219	0.305622	1	478	tags=14%, list=3%, signal=15%
GO_NUCLEOSIDE_KINASE_ACTIVITY	9	0.630136	1.40342	0.113878	0.306185	1	2950	tags=56%, list=19%, signal=69%
GO_POSITIVE_REGULATION_OF_VIRAL_ENTRY_INTO_HOST_CELL	8	0.645681	1.40335	0.106427	0.305999	1	32	tags=13%, list=0%, signal=13%
GO_NEGATIVE_REGULATION_OF_AUTOPHAGOSOME_ASSEMBLY	11	0.593111	1.40115	0.102121	0.309244	1	2375	tags=45%, list=16%, signal=54%
GO_CHEMICAL_HOMEOSTASIS	845	0.304192	1.40102	0.000272	0.30916	1	1902	tags=14%, list=12%, signal=15%
GO_SARCOPLASMIC_RETICULUM_CALCIUM_ION_TRANSPORT	28	0.472582	1.40068	0.0891089	0.309411	1	3316	tags=43%, list=22%, signal=55%
GO_RNA_POLYMERASE_III_ACTIVITY	15	0.550534	1.40054	0.109174	0.309346	1	3892	tags=60%, list=26%, signal=81%
GO_NEGATIVE_REGULATION_OF_CALCIUM_ION_TRANSPORT_INTO_CYTOSOL	15	0.549376	1.40034	0.100742	0.309365	1	3316	tags=53%, list=22%, signal=68%
GO_NEGATIVE_REGULATION_OF_TRANSCRIPTION_FROM_RNA_POLYMERASE_II_PROMOTER_IN_RESPONSE_TO_STRESS	11	0.597113	1.3985	0.113924	0.312025	1	1040	tags=27%, list=7%, signal=29%
GO_CYTOPLASMIC_TRANSLATIONAL_ELONGATION	10	0.609698	1.39801	0.108926	0.312512	1	272	tags=20%, list=2%, signal=20%
GO_OXIDOREDUCTASE_ACTIVITY_ACTING_ON_THE_CH_CH_GROUP_OF_DONORS_OXYGEN_AS_ACCEPTOR	9	0.630267	1.39774	0.105346	0.312647	1	3513	tags=44%, list=23%, signal=58%
GO_POSITIVE_REGULATION_OF_INTERLEUKIN_6_PRODUCTION	58	0.415408	1.39773	0.0728281	0.312382	1	2305	tags=24%, list=15%, signal=28%
GO_TRANSFERRIN_RECEPTOR_BINDING	7	0.67558	1.39765	0.101338	0.312224	1	4409	tags=71%, list=29%, signal=100%
GO_POLYAMINE_TRANSPORT	7	0.660612	1.39749	0.113093	0.312181	1	4465	tags=71%, list=29%, signal=101%
GO_SALIVA_SECRETION	5	0.739303	1.39731	0.10308	0.312166	1	912	tags=20%, list=6%, signal=21%
GO_C_ACETYLTRANSFERASE_ACTIVITY	5	0.736953	1.39693	0.10899	0.312491	1	4011	tags=100%, list=26%, signal=136%
GO_POSITIVE_REGULATION_OF_EXTRINSIC_APOPTOTIC_SIGNALING_PATHWAY	40	0.443162	1.39634	0.0771876	0.313152	1	2585	tags=28%, list=17%, signal=33%
GO_PHENOL_CONTAINING_COMPOUND_CATABOLIC_PROCESS	6	0.701473	1.39597	0.111852	0.313453	1	2835	tags=50%, list=19%, signal=61%
GO_REGULATION_OF_SPHINGOLIPID_BIOSYNTHETIC_PROCESS	13	0.566728	1.39519	0.116046	0.314417	1	2068	tags=31%, list=14%, signal=36%
GO_ANTIGEN_PROCESSING_AND_PRESENTATION_OF_ENDOGENOUS_PEPTIDE_ANTIGEN_VIA_MHC_CLASS_I_VIA_ER_PATHWAY	6	0.704296	1.39492	0.100914	0.314535	1	1161	tags=50%, list=8%, signal=54%
GO_PURINE_NUCLEOSIDE_DIPHOSPHATE_BIOSYNTHETIC_PROCESS	6	0.696611	1.39444	0.107625	0.315028	1	602	tags=33%, list=4%, signal=35%
GO_ESCRT_COMPLEX	27	0.48101	1.39404	0.0894556	0.315375	1	2534	tags=30%, list=17%, signal=35%
GO_BLOC_1_COMPLEX	14	0.56233	1.3936	0.108414	0.315797	1	3675	tags=50%, list=24%, signal=66%
GO_NUCLEOBASE_CONTAINING_SMALL_MOLECULE_METABOLIC_PROCESS	297	0.33023	1.39323	0.0150235	0.316107	1	2369	tags=25%, list=16%, signal=29%
GO_REGULATION_OF_RESPONSE_TO_STRESS	1145	0.297133	1.39302	0.000519	0.316159	1	1392	tags=12%, list=9%, signal=13%
GO_PROTEIN_TAG	11	0.594942	1.39302	0.113442	0.315866	1	1154	tags=36%, list=8%, signal=39%
GO_SYNAPSE_MATURATION	17	0.528898	1.39282	0.100935	0.315887	1	802	tags=24%, list=5%, signal=25%
GO_FATTY_ACID_DERIVATIVE_TRANSPORT	25	0.486484	1.39276	0.0932203	0.315681	1	3926	tags=40%, list=26%, signal=54%
GO_ENDOMEMBRANE_SYSTEM_ORGANIZATION	370	0.322869	1.39191	0.0148485	0.316747	1	2665	tags=25%, list=17%, signal=30%
GO_PROTEIN_TRANSMEMBRANE_IMPORT_INTO_INTRACELLULAR_ORGANELLE	33	0.458012	1.39152	0.0822072	0.317096	1	3845	tags=52%, list=25%, signal=69%
GO_MITOCHONDRIAL_FRAGMENTATION_INVOLVED_IN_APOPTOTIC_PROCESS	9	0.620547	1.39115	0.120298	0.317392	1	1229	tags=33%, list=8%, signal=36%
GO_NEGATIVE_REGULATION_OF_MACROPHAGE_ACTIVATION	6	0.705902	1.39089	0.114115	0.317519	1	1328	tags=33%, list=9%, signal=37%
GO_POSITIVE_REGULATION_OF_DEFENSE_RESPONSE	375	0.320783	1.39041	0.0148469	0.31803	1	2727	tags=25%, list=18%, signal=30%
GO_REGULATION_OF_CYCLIC_NUCLEOTIDE_PHOSPHODIESTERASE_ACTIVITY	8	0.64143	1.39004	0.113267	0.318329	1	2118	tags=63%, list=14%, signal=73%
GO_ORGANELLE_DISASSEMBLY	92	0.380066	1.3898	0.0606813	0.318434	1	2566	tags=30%, list=17%, signal=36%
GO_FATTY_ACID_ALPHA_OXIDATION	7	0.672332	1.3891	0.118743	0.319275	1	2494	tags=57%, list=16%, signal=68%
GO_ENDOSOME_LUMEN	23	0.49759	1.38904	0.0968114	0.319081	1	1372	tags=22%, list=9%, signal=24%
GO_POSITIVE_REGULATION_OF_PROTEIN_DEPOLYMERIZATION	14	0.560333	1.38882	0.112897	0.319146	1	1618	tags=21%, list=11%, signal=24%
GO_SMALL_MOLECULE_CATABOLIC_PROCESS	332	0.325261	1.38868	0.0157797	0.31907	1	2577	tags=25%, list=17%, signal=29%
GO_UNSATURATED_FATTY_ACID_METABOLIC_PROCESS	56	0.415291	1.38859	0.067033	0.318928	1	3513	tags=36%, list=23%, signal=46%
GO_RNA_POLYMERASE_II_PREINITIATION_COMPLEX_ASSEMBLY	25	0.481461	1.38771	0.0895353	0.32006	1	1267	tags=40%, list=8%, signal=44%
GO_TRYPTOPHAN_METABOLIC_PROCESS	8	0.636686	1.38768	0.119094	0.319825	1	4974	tags=50%, list=33%, signal=74%
GO_CHROMAFFIN_GRANULE	8	0.645076	1.38741	0.115948	0.319983	1	2484	tags=50%, list=16%, signal=60%
GO_PROTEIN_UFMYLATION	6	0.699154	1.38735	0.118453	0.319783	1	3013	tags=67%, list=20%, signal=83%
GO_FC_RECEPTOR_SIGNALING_PATHWAY	163	0.351301	1.38731	0.0419745	0.319561	1	2000	tags=29%, list=13%, signal=34%
GO_HYDROLASE_ACTIVITY_ACTING_ON_GLYCOSYL_BONDS	92	0.384706	1.38692	0.0635609	0.319896	1	2890	tags=33%, list=19%, signal=40%
GO_VACUOLE_ORGANIZATION	148	0.357066	1.3866	0.0514382	0.320141	1	2647	tags=29%, list=17%, signal=35%
GO_L_SERINE_BIOSYNTHETIC_PROCESS	7	0.665466	1.38632	0.116594	0.320301	1	3650	tags=57%, list=24%, signal=75%
GO_DNA_PROTECTION	5	0.731109	1.3862	0.108473	0.320202	1	1660	tags=40%, list=11%, signal=45%
GO_R2TP_COMPLEX	5	0.731466	1.38578	0.1093	0.320599	1	3134	tags=80%, list=21%, signal=101%
GO_FATTY_ACID_METABOLIC_PROCESS	205	0.341672	1.38532	0.0342079	0.321045	1	3513	tags=34%, list=23%, signal=44%
GO_TELOMERE_MAINTENANCE_IN_RESPONSE_TO_DNA_DAMAGE	13	0.567299	1.38531	0.107914	0.320774	1	520	tags=31%, list=3%, signal=32%
GO_MICROBODY_LUMEN	42	0.433824	1.38529	0.0825926	0.320516	1	4573	tags=52%, list=30%, signal=75%
GO_UBIQUITIN_PROTEIN_TRANSFERASE_ACTIVATOR_ACTIVITY	8	0.638756	1.38523	0.124214	0.320317	1	3655	tags=75%, list=24%, signal=99%
GO_POSITIVE_REGULATION_OF_MEIOTIC_NUCLEAR_DIVISION	7	0.664673	1.385	0.121089	0.3204	1	4138	tags=57%, list=27%, signal=78%
GO_MITOCHONDRIAL_PROTEIN_CATABOLIC_PROCESS	5	0.73859	1.38492	0.105032	0.32024	1	2278	tags=40%, list=15%, signal=47%
GO_COMMITMENT_COMPLEX	5	0.731789	1.38486	0.111602	0.320055	1	1078	tags=40%, list=7%, signal=43%
GO_REGULATION_OF_CARDIAC_MUSCLE_CONTRACTION_BY_REGULATION_OF_THE_RELEASE_OF_SEQUESTERED_CALCIUM_ION	17	0.527993	1.38425	0.108773	0.320764	1	3316	tags=47%, list=22%, signal=60%
GO_MACROAUTOPHAGY	272	0.33019	1.38401	0.0264715	0.320868	1	2651	tags=27%, list=17%, signal=32%
GO_NEGATIVE_REGULATION_OF_PROTEIN_KINASE_B_SIGNALING	39	0.440868	1.38371	0.0902284	0.321055	1	2007	tags=23%, list=13%, signal=27%
GO_STEROID_METABOLIC_PROCESS	232	0.334795	1.38314	0.0325872	0.321691	1	3548	tags=32%, list=23%, signal=41%
GO_TELOMERASE_RNA_LOCALIZATION	19	0.51389	1.38297	0.108619	0.321686	1	3229	tags=53%, list=21%, signal=67%
GO_FATTY_ACID_BETA_OXIDATION	66	0.400615	1.38274	0.0722677	0.321773	1	2514	tags=35%, list=16%, signal=42%
GO_POSITIVE_REGULATION_OF_PROTEOLYSIS	294	0.326119	1.38256	0.0203239	0.321782	1	2890	tags=27%, list=19%, signal=33%
GO_RNA_POLYMERASE_II_GENERAL_TRANSCRIPTION_INITIATION_FACTOR_ACTIVITY	13	0.564739	1.38179	0.113326	0.322755	1	1386	tags=38%, list=9%, signal=42%
GO_HEXOSAMINIDASE_ACTIVITY	9	0.620663	1.38172	0.125197	0.322589	1	2634	tags=33%, list=17%, signal=40%
GO_CYTOPLASMIC_SIDE_OF_ENDOPLASMIC_RETICULUM_MEMBRANE	13	0.567693	1.38167	0.122481	0.322385	1	1348	tags=31%, list=9%, signal=34%
GO_ACID_PHOSPHATASE_ACTIVITY	6	0.693742	1.38119	0.120271	0.322868	1	3985	tags=67%, list=26%, signal=90%
GO_ANTERIOR_POSTERIOR_AXIS_SPECIFICATION	30	0.462945	1.3811	0.0897189	0.322734	1	905	tags=13%, list=6%, signal=14%
GO_KINASE_INHIBITOR_ACTIVITY	61	0.403701	1.38027	0.0747698	0.323811	1	2175	tags=23%, list=14%, signal=27%
GO_NUCLEOBASE_CONTAINING_SMALL_MOLECULE_CATABOLIC_PROCESS	41	0.435458	1.37985	0.0798351	0.324217	1	3961	tags=39%, list=26%, signal=53%
GO_INTRINSIC_COMPONENT_OF_MITOCHONDRIAL_OUTER_MEMBRANE	21	0.499811	1.37975	0.0989523	0.324085	1	2419	tags=38%, list=16%, signal=45%
GO_NON_CANONICAL_WNT_SIGNALING_PATHWAY	131	0.361219	1.37947	0.0550173	0.324243	1	1962	tags=28%, list=13%, signal=32%
GO_MITOCHONDRIAL_TRANSMEMBRANE_TRANSPORT	71	0.394145	1.37932	0.0728863	0.324204	1	2731	tags=37%, list=18%, signal=44%
GO_CYTOKINE_SECRETION	146	0.355036	1.37922	0.0504743	0.324068	1	2891	tags=21%, list=19%, signal=26%
GO_GLYCEROL_ETHER_METABOLIC_PROCESS	5	0.720854	1.37887	0.11341	0.324365	1	3825	tags=60%, list=25%, signal=80%
GO_POSITIVE_REGULATION_OF_RIBOSOME_BIOGENESIS	9	0.615082	1.37851	0.121912	0.324669	1	988	tags=44%, list=6%, signal=47%
GO_PYRIMIDINE_NUCLEOTIDE_CATABOLIC_PROCESS	13	0.56316	1.37778	0.120896	0.325549	1	2142	tags=46%, list=14%, signal=54%
GO_PEPTIDE_METABOLIC_PROCESS	91	0.379656	1.37772	0.0679715	0.32536	1	1059	tags=16%, list=7%, signal=18%
GO_COPPER_CHAPERONE_ACTIVITY	5	0.731036	1.37766	0.116419	0.325177	1	3164	tags=80%, list=21%, signal=101%
GO_BETA_2_MICROGLOBULIN_BINDING	6	0.691931	1.37751	0.128215	0.325139	1	4493	tags=83%, list=29%, signal=118%
GO_PROTEIN_POLYUFMYLATION	5	0.739302	1.3763	0.121261	0.326844	1	3013	tags=80%, list=20%, signal=100%
GO_NEGATIVE_REGULATION_OF_MEGAKARYOCYTE_DIFFERENTIATION	15	0.544882	1.3762	0.114187	0.326724	1	1028	tags=27%, list=7%, signal=29%
GO_MITOCHONDRIAL_PROTEIN_PROCESSING	12	0.572636	1.37543	0.115446	0.327705	1	4491	tags=75%, list=29%, signal=106%
GO_MONOCARBOXYLIC_ACID_CATABOLIC_PROCESS	104	0.371456	1.37502	0.062216	0.328094	1	2576	tags=33%, list=17%, signal=39%
GO_MATURATION_OF_SSU_RRNA	44	0.425385	1.375	0.0898496	0.327829	1	1824	tags=30%, list=12%, signal=33%
GO_POSITIVE_REGULATION_OF_SPHINGOLIPID_BIOSYNTHETIC_PROCESS	8	0.64027	1.37458	0.128338	0.328238	1	1304	tags=25%, list=9%, signal=27%
GO_SPLICEOSOMAL_TRI_SNRNP_COMPLEX	31	0.458473	1.37419	0.102689	0.328618	1	2580	tags=48%, list=17%, signal=58%
GO_HYPOXIA_INDUCIBLE_FACTOR_1ALPHA_SIGNALING_PATHWAY	5	0.724773	1.37393	0.125648	0.328748	1	3729	tags=60%, list=24%, signal=79%
GO_RESPONSE_TO_LITHIUM_ION	17	0.525347	1.37275	0.110982	0.330425	1	12	tags=6%, list=0%, signal=6%
GO_PURINE_DEOXYRIBONUCLEOTIDE_CATABOLIC_PROCESS	5	0.72098	1.37242	0.135566	0.330683	1	3096	tags=60%, list=20%, signal=75%
GO_MODULATION_OF_SIGNAL_TRANSDUCTION_IN_OTHER_ORGANISM	5	0.723837	1.37183	0.122293	0.331397	1	1971	tags=80%, list=13%, signal=92%
GO_POSITIVE_REGULATION_OF_PROTEIN_BINDING	80	0.385258	1.37183	0.0743123	0.33111	1	1119	tags=13%, list=7%, signal=13%
GO_RESPONSE_TO_LIGHT_INTENSITY	10	0.596429	1.37139	0.131444	0.331562	1	2801	tags=40%, list=18%, signal=49%
GO_INTERSPECIES_INTERACTION_BETWEEN_ORGANISMS	809	0.29846	1.37111	0.00270417	0.331738	1	2215	tags=25%, list=15%, signal=28%
GO_REGULATION_OF_HYDROGEN_PEROXIDE_METABOLIC_PROCESS	6	0.68728	1.37097	0.141745	0.331674	1	2353	tags=50%, list=15%, signal=59%
GO_SPHINGOLIPID_METABOLIC_PROCESS	72	0.392186	1.37083	0.078125	0.331616	1	3476	tags=38%, list=23%, signal=48%
GO_CHAPERONIN_CONTAINING_T_COMPLEX	9	0.611569	1.37051	0.128165	0.331851	1	3229	tags=67%, list=21%, signal=85%
GO_HEME_BIOSYNTHETIC_PROCESS	20	0.501855	1.3704	0.10833	0.331748	1	3098	tags=50%, list=20%, signal=63%
GO_POSITIVE_REGULATION_OF_CHEMOKINE_C_X_C_MOTIF_LIGAND_2_PRODUCTION	6	0.680697	1.37024	0.118658	0.331734	1	590	tags=17%, list=4%, signal=17%
GO_RESPONSE_TO_ISCHEMIA	35	0.440207	1.37006	0.091528	0.331746	1	2830	tags=29%, list=19%, signal=35%
GO_OXIDOREDUCTASE_ACTIVITY_OXIDIZING_METAL_IONS	12	0.570236	1.36923	0.130282	0.332844	1	3175	tags=33%, list=21%, signal=42%
GO_FATTY_ACID_DERIVATIVE_BIOSYNTHETIC_PROCESS	50	0.416814	1.36896	0.0839866	0.333006	1	3300	tags=40%, list=22%, signal=51%
GO_POSITIVE_REGULATION_OF_UBIQUITIN_PROTEIN_LIGASE_ACTIVITY	12	0.568934	1.36853	0.118234	0.33344	1	1337	tags=33%, list=9%, signal=37%
GO_REGULATION_OF_CHOLESTEROL_BIOSYNTHETIC_PROCESS	41	0.433993	1.36848	0.0936442	0.333239	1	3060	tags=44%, list=20%, signal=55%
GO_AUTOLYSOSOME	8	0.635031	1.36827	0.133996	0.333298	1	1888	tags=38%, list=12%, signal=43%
GO_INNATE_IMMUNE_RESPONSE_IN_MUCOSA	12	0.568587	1.36799	0.125201	0.333478	1	5385	tags=75%, list=35%, signal=116%
GO_REGULATION_OF_TRANSLATIONAL_INITIATION_BY_EIF2_ALPHA_PHOSPHORYLATION	9	0.613286	1.36788	0.132592	0.333366	1	256	tags=22%, list=2%, signal=23%
GO_NEGATIVE_REGULATION_OF_ENDOPLASMIC_RETICULUM_CALCIUM_ION_CONCENTRATION	7	0.65682	1.3676	0.135442	0.333539	1	2159	tags=43%, list=14%, signal=50%
GO_REGULATION_OF_T_HELPER_1_CELL_DIFFERENTIATION	6	0.681591	1.36733	0.125701	0.333678	1	4854	tags=83%, list=32%, signal=122%
GO_TRANSFERASE_ACTIVITY_TRANSFERRING_NITROGENOUS_GROUPS	19	0.505144	1.36704	0.113067	0.333878	1	2742	tags=42%, list=18%, signal=51%
GO_REGULATION_OF_PROTEIN_MONOUBIQUITINATION	6	0.689414	1.3669	0.129397	0.333838	1	584	tags=33%, list=4%, signal=35%
GO_LIPID_DROPLET	65	0.396581	1.3667	0.0780669	0.333866	1	2984	tags=31%, list=20%, signal=38%
GO_CELLULAR_RESPONSE_TO_TOXIC_SUBSTANCE	173	0.343019	1.36666	0.0404778	0.333641	1	1590	tags=20%, list=10%, signal=22%
GO_SNORNA_LOCALIZATION	5	0.719402	1.36637	0.123014	0.333843	1	2029	tags=80%, list=13%, signal=92%
GO_ZINC_ION_TRANSPORT	22	0.487937	1.36632	0.108363	0.333631	1	1393	tags=18%, list=9%, signal=20%
GO_REGULATION_OF_STEROID_BIOSYNTHETIC_PROCESS	70	0.387949	1.36609	0.0747229	0.333728	1	3060	tags=34%, list=20%, signal=43%
GO_GLYCOSYL_COMPOUND_BIOSYNTHETIC_PROCESS	37	0.44163	1.3655	0.0971129	0.334389	1	3096	tags=43%, list=20%, signal=54%
GO_TRANSCRIPTIONAL_PREINITIATION_COMPLEX	6	0.690663	1.36521	0.127668	0.334579	1	1386	tags=50%, list=9%, signal=55%
GO_TYPE_5_METABOTROPIC_GLUTAMATE_RECEPTOR_BINDING	5	0.722218	1.3651	0.122317	0.334482	1	882	tags=40%, list=6%, signal=42%
GO_REGULATION_OF_STEM_CELL_DIFFERENTIATION	96	0.369396	1.36508	0.0682557	0.334223	1	2825	tags=40%, list=19%, signal=48%
GO_AMINOACYL_TRNA_SYNTHETASE_MULTIENZYME_COMPLEX	12	0.569514	1.36502	0.132987	0.334047	1	2653	tags=67%, list=17%, signal=81%
GO_REGULATION_OF_OXIDATIVE_STRESS_INDUCED_CELL_DEATH	50	0.416851	1.36428	0.0853659	0.334985	1	1059	tags=20%, list=7%, signal=21%
GO_ADENYLATE_CYCLASE_ACTIVATOR_ACTIVITY	5	0.725357	1.36385	0.12586	0.335416	1	1971	tags=60%, list=13%, signal=69%
GO_U12_TYPE_SPLICEOSOMAL_COMPLEX	26	0.467781	1.36371	0.109783	0.335375	1	2288	tags=46%, list=15%, signal=54%
GO_ANTIBACTERIAL_HUMORAL_RESPONSE	20	0.500114	1.36262	0.116602	0.336889	1	5385	tags=60%, list=35%, signal=93%
GO_RIBONUCLEOSIDE_CATABOLIC_PROCESS	18	0.512502	1.3619	0.119688	0.33783	1	3961	tags=50%, list=26%, signal=67%
GO_HEXOSE_CATABOLIC_PROCESS	29	0.462602	1.36148	0.108671	0.338227	1	2535	tags=28%, list=17%, signal=33%
GO_CHROMAFFIN_GRANULE_MEMBRANE	6	0.688837	1.36145	0.135714	0.337998	1	1809	tags=50%, list=12%, signal=57%
GO_GOLGI_TRANS_CISTERNA	9	0.614343	1.36077	0.13274	0.338836	1	2396	tags=56%, list=16%, signal=66%
GO_CHOLINE_CATABOLIC_PROCESS	5	0.714661	1.36021	0.1406	0.339479	1	2358	tags=40%, list=15%, signal=47%
GO_APOLIPOPROTEIN_BINDING	13	0.557614	1.35998	0.127668	0.339565	1	16	tags=8%, list=0%, signal=8%
GO_VESICLE_LOCALIZATION	260	0.325826	1.35972	0.0316356	0.339711	1	2055	tags=20%, list=13%, signal=22%
GO_DIVALENT_INORGANIC_CATION_TRANSPORT	351	0.31619	1.35942	0.0225816	0.339932	1	1397	tags=11%, list=9%, signal=12%
GO_ANION_HOMEOSTASIS	46	0.420699	1.35925	0.0908425	0.339949	1	273	tags=4%, list=2%, signal=4%
GO_GDP_BINDING	52	0.407366	1.35905	0.0854362	0.340018	1	3771	tags=50%, list=25%, signal=66%
GO_CHOLESTEROL_STORAGE	14	0.547267	1.35888	0.125484	0.340014	1	629	tags=14%, list=4%, signal=15%
GO_POSITIVE_REGULATION_OF_WOUND_HEALING	38	0.435621	1.35842	0.090943	0.340513	1	369	tags=8%, list=2%, signal=8%
GO_NEGATIVE_REGULATION_OF_RETINOIC_ACID_RECEPTOR_SIGNALING_PATHWAY	9	0.608949	1.35795	0.137036	0.341032	1	12	tags=11%, list=0%, signal=11%
GO_REGULATION_OF_SODIUM_DEPENDENT_PHOSPHATE_TRANSPORT	5	0.720959	1.35791	0.127856	0.340799	1	3339	tags=60%, list=22%, signal=77%
GO_RESPONSE_TO_CARBOHYDRATE	175	0.341337	1.35786	0.0570278	0.340609	1	2078	tags=22%, list=14%, signal=25%
GO_GABA_RECEPTOR_BINDING	12	0.56778	1.35757	0.13052	0.3408	1	1517	tags=42%, list=10%, signal=46%
GO_REGULATION_OF_LIPID_BIOSYNTHETIC_PROCESS	149	0.347088	1.35755	0.0500681	0.340543	1	3584	tags=34%, list=24%, signal=44%
GO_REGULATION_OF_ANIMAL_ORGAN_MORPHOGENESIS	195	0.337012	1.35718	0.043565	0.340889	1	1962	tags=22%, list=13%, signal=24%
GO_DRUG_CATABOLIC_PROCESS	71	0.386617	1.35707	0.0768116	0.340782	1	3096	tags=30%, list=20%, signal=37%
GO_ALDEHYDE_DEHYDROGENASE_NAD_ACTIVITY	11	0.57812	1.35658	0.128257	0.341317	1	2900	tags=45%, list=19%, signal=56%
GO_VIRAL_TRANSLATION	14	0.541988	1.35633	0.13018	0.34147	1	1053	tags=43%, list=7%, signal=46%
GO_POSTSYNAPTIC_ENDOCYTIC_ZONE	7	0.652733	1.35632	0.13901	0.341199	1	421	tags=29%, list=3%, signal=29%
GO_NAD_METABOLIC_PROCESS	18	0.509201	1.35593	0.122348	0.341559	1	1200	tags=33%, list=8%, signal=36%
GO_NUCLEOTIDE_EXCISION_REPAIR_PREINCISION_COMPLEX_ASSEMBLY	29	0.454987	1.35588	0.106516	0.34137	1	457	tags=21%, list=3%, signal=21%
GO_EXTRINSIC_COMPONENT_OF_MITOCHONDRIAL_INNER_MEMBRANE	13	0.546154	1.35572	0.12776	0.341346	1	4154	tags=69%, list=27%, signal=95%
GO_DENDRITIC_CELL_MIGRATION	18	0.51284	1.35564	0.118873	0.341191	1	991	tags=17%, list=7%, signal=18%
GO_OXALOACETATE_METABOLIC_PROCESS	7	0.658928	1.35461	0.137461	0.342629	1	3453	tags=86%, list=23%, signal=111%
GO_TRANSLATIONAL_READTHROUGH	8	0.634856	1.35453	0.134021	0.34249	1	2218	tags=50%, list=15%, signal=58%
GO_RESPONSE_TO_THYROID_HORMONE	20	0.497057	1.35432	0.116207	0.342544	1	3139	tags=45%, list=21%, signal=57%
GO_INTERLEUKIN_35_MEDIATED_SIGNALING_PATHWAY	8	0.627553	1.35423	0.135915	0.342414	1	16	tags=13%, list=0%, signal=13%
GO_PEROXISOME_TARGETING_SEQUENCE_BINDING	5	0.72339	1.35417	0.130331	0.342231	1	3844	tags=80%, list=25%, signal=107%
GO_NEGATIVE_REGULATION_OF_STRIATED_MUSCLE_CELL_DIFFERENTIATION	27	0.464117	1.35406	0.108317	0.342118	1	6	tags=4%, list=0%, signal=4%
GO_KETONE_CATABOLIC_PROCESS	7	0.648873	1.35287	0.135566	0.343849	1	1089	tags=29%, list=7%, signal=31%
GO_POSITIVE_REGULATION_OF_TRANSLATIONAL_INITIATION	23	0.481194	1.35264	0.115222	0.343946	1	762	tags=13%, list=5%, signal=14%
GO_PARANODAL_JUNCTION	8	0.627186	1.3526	0.142052	0.343731	1	1040	tags=25%, list=7%, signal=27%
GO_PROTEIN_LIPOYLATION	6	0.686156	1.35252	0.134234	0.343574	1	3372	tags=83%, list=22%, signal=107%
GO_NEGATIVE_REGULATION_OF_HUMORAL_IMMUNE_RESPONSE	6	0.686719	1.35228	0.130521	0.343692	1	363	tags=17%, list=2%, signal=17%
GO_ACYL_COA_OXIDASE_ACTIVITY	6	0.679445	1.35167	0.138866	0.344451	1	3513	tags=50%, list=23%, signal=65%
GO_NCRNA_METABOLIC_PROCESS	421	0.307204	1.35138	0.0141141	0.344662	1	3052	tags=32%, list=20%, signal=39%
GO_CYSTEINE_TYPE_ENDOPEPTIDASE_ACTIVATOR_ACTIVITY_INVOLVED_IN_APOPTOTIC_PROCESS	15	0.540311	1.35123	0.125589	0.344625	1	2522	tags=47%, list=17%, signal=56%
GO_POSITIVE_REGULATION_OF_PROTEIN_HOMOOLIGOMERIZATION	10	0.584587	1.35095	0.137009	0.344817	1	2484	tags=50%, list=16%, signal=60%
GO_POSITIVE_REGULATION_OF_NEURON_APOPTOTIC_PROCESS	44	0.418559	1.35078	0.0915916	0.344807	1	1508	tags=20%, list=10%, signal=23%
GO_DIHYDROLIPOYL_DEHYDROGENASE_COMPLEX	10	0.590291	1.35011	0.137178	0.345671	1	1008	tags=30%, list=7%, signal=32%
GO_PLASMA_MEMBRANE_REPAIR	6	0.674498	1.34998	0.145533	0.345608	1	14	tags=17%, list=0%, signal=17%
GO_VESICLE_ORGANIZATION	282	0.320006	1.3499	0.0300348	0.345448	1	2629	tags=24%, list=17%, signal=28%
GO_CELLULAR_RESPONSE_TO_INCREASED_OXYGEN_LEVELS	12	0.560532	1.34845	0.130572	0.347653	1	4004	tags=58%, list=26%, signal=79%
GO_POLYAMINE_METABOLIC_PROCESS	10	0.588109	1.34836	0.13989	0.347517	1	592	tags=30%, list=4%, signal=31%
GO_ACETATE_ESTER_TRANSPORT	5	0.711336	1.3477	0.144549	0.348342	1	1858	tags=40%, list=12%, signal=46%
GO_POSITIVE_REGULATION_OF_ATP_BIOSYNTHETIC_PROCESS	8	0.623568	1.3469	0.139911	0.34941	1	2393	tags=63%, list=16%, signal=74%
GO_PURINE_NUCLEOSIDE_TRIPHOSPHATE_CATABOLIC_PROCESS	5	0.714812	1.34685	0.131579	0.349217	1	3096	tags=60%, list=20%, signal=75%
GO_NEGATIVE_REGULATION_OF_MEMBRANE_POTENTIAL	8	0.621926	1.34679	0.147651	0.349019	1	838	tags=38%, list=5%, signal=40%
GO_RIBOSE_PHOSPHATE_DIPHOSPHOKINASE_COMPLEX	5	0.713451	1.34655	0.131102	0.349133	1	3722	tags=80%, list=24%, signal=106%
GO_COFACTOR_TRANSPORT	41	0.427191	1.34643	0.0965392	0.349063	1	3975	tags=44%, list=26%, signal=59%
GO_NATURAL_KILLER_CELL_ACTIVATION_INVOLVED_IN_IMMUNE_RESPONSE	10	0.590665	1.34539	0.138042	0.350522	1	2400	tags=40%, list=16%, signal=47%
GO_DICARBOXYLIC_ACID_BIOSYNTHETIC_PROCESS	11	0.573595	1.34528	0.139391	0.35041	1	2121	tags=36%, list=14%, signal=42%
GO_REGULATION_OF_VESICLE_TARGETING_TO_FROM_OR_WITHIN_GOLGI	5	0.713457	1.34491	0.143385	0.350766	1	1586	tags=60%, list=10%, signal=67%
GO_REGULATION_OF_RETINOIC_ACID_RECEPTOR_SIGNALING_PATHWAY	16	0.521916	1.34487	0.132853	0.350545	1	1400	tags=25%, list=9%, signal=28%
GO_RIBOSE_PHOSPHATE_DIPHOSPHOKINASE_ACTIVITY	5	0.713451	1.34475	0.141861	0.350471	1	3722	tags=80%, list=24%, signal=106%
GO_TRANSITION_METAL_ION_TRANSMEMBRANE_TRANSPORTER_ACTIVITY	34	0.436786	1.34472	0.101416	0.350228	1	1797	tags=18%, list=12%, signal=20%
GO_SPERM_HEAD	6	0.677685	1.34447	0.145518	0.350379	1	1238	tags=50%, list=8%, signal=54%
GO_NEGATIVE_REGULATION_OF_PEPTIDE_SECRETION	93	0.365957	1.34305	0.075485	0.352517	1	2384	tags=20%, list=16%, signal=24%
GO_KETONE_BIOSYNTHETIC_PROCESS	32	0.446542	1.34239	0.103474	0.353363	1	3929	tags=50%, list=26%, signal=67%
GO_REGULATION_OF_TRANSMEMBRANE_RECEPTOR_PROTEIN_SERINE_THREONINE_KINASE_SIGNALING_PATHWAY	162	0.342587	1.34196	0.0584815	0.353807	1	457	tags=6%, list=3%, signal=6%
GO_REGULATION_OF_PHOSPHOPROTEIN_PHOSPHATASE_ACTIVITY	96	0.365545	1.34194	0.0748492	0.353552	1	1971	tags=17%, list=13%, signal=19%
GO_POSITIVE_REGULATION_OF_T_CELL_MEDIATED_CYTOTOXICITY	21	0.486473	1.34156	0.119889	0.353919	1	4493	tags=62%, list=29%, signal=88%
GO_RESPONSE_TO_TUMOR_NECROSIS_FACTOR	235	0.32481	1.34114	0.0439056	0.354361	1	2105	tags=23%, list=14%, signal=26%
GO_NEGATIVE_REGULATION_OF_RESPONSE_TO_DRUG	19	0.499054	1.34055	0.124758	0.355081	1	1413	tags=32%, list=9%, signal=35%
GO_TRNA_5_END_PROCESSING	15	0.527022	1.34024	0.133333	0.355338	1	2458	tags=40%, list=16%, signal=48%
GO_REGULATION_OF_FATTY_ACID_BIOSYNTHETIC_PROCESS	35	0.43743	1.34008	0.107715	0.35533	1	1174	tags=20%, list=8%, signal=22%
GO_PREASSEMBLY_OF_GPI_ANCHOR_IN_ER_MEMBRANE	17	0.504629	1.34007	0.125545	0.355061	1	4477	tags=59%, list=29%, signal=83%
GO_LOW_DENSITY_LIPOPROTEIN_PARTICLE	10	0.586593	1.34003	0.144646	0.354837	1	1630	tags=30%, list=11%, signal=34%
GO_BMP_RECEPTOR_BINDING	5	0.707832	1.339	0.135798	0.356329	1	2058	tags=40%, list=14%, signal=46%
GO_NUCLEOSIDE_BISPHOSPHATE_METABOLIC_PROCESS	58	0.396929	1.33894	0.0975081	0.356136	1	2359	tags=28%, list=15%, signal=33%
GO_POSITIVE_REGULATION_OF_EXOCYTOSIS	67	0.385147	1.33824	0.0896379	0.357045	1	4664	tags=45%, list=31%, signal=64%
GO_COLLAGEN_METABOLIC_PROCESS	15	0.529327	1.3378	0.143604	0.357537	1	2894	tags=40%, list=19%, signal=49%
GO_CELLULAR_IRON_ION_HOMEOSTASIS	56	0.398011	1.33553	0.0984081	0.361203	1	4265	tags=41%, list=28%, signal=57%
GO_NEUROPEPTIDE_RECEPTOR_BINDING	16	0.516711	1.33408	0.129709	0.363437	1	5933	tags=56%, list=39%, signal=92%
GO_ENDOSOMAL_PART	445	0.303935	1.3339	0.0176056	0.363449	1	2827	tags=24%, list=19%, signal=29%
GO_NUCLEOSIDE_TRIPHOSPHATE_DIPHOSPHATASE_ACTIVITY	8	0.612245	1.33388	0.151874	0.363196	1	2334	tags=63%, list=15%, signal=74%
GO_PHOSPHATIDYLGLYCEROL_BIOSYNTHETIC_PROCESS	8	0.616469	1.3335	0.156839	0.363552	1	5252	tags=75%, list=34%, signal=114%
GO_CARTILAGE_DEVELOPMENT_INVOLVED_IN_ENDOCHONDRAL_BONE_MORPHOGENESIS	34	0.432281	1.33329	0.112593	0.363621	1	2927	tags=18%, list=19%, signal=22%
GO_NEGATIVE_REGULATION_OF_PROTEOLYSIS_INVOLVED_IN_CELLULAR_PROTEIN_CATABOLIC_PROCESS	64	0.388747	1.33326	0.0914097	0.363374	1	1108	tags=22%, list=7%, signal=23%
GO_MYRISTOYL_COA_HYDROLASE_ACTIVITY	7	0.635802	1.33315	0.152871	0.363282	1	5286	tags=71%, list=35%, signal=109%
GO_NEGATIVE_REGULATION_OF_WNT_SIGNALING_PATHWAY	167	0.336308	1.33295	0.0596619	0.363352	1	1962	tags=22%, list=13%, signal=24%
GO_PROCESS_UTILIZING_AUTOPHAGIC_MECHANISM	435	0.303976	1.33287	0.0169697	0.363204	1	2651	tags=25%, list=17%, signal=29%
GO_RNA_POLYMERASE_III_COMPLEX	17	0.504782	1.33269	0.143418	0.363238	1	3312	tags=53%, list=22%, signal=68%
GO_U1_SNRNP	18	0.502577	1.33202	0.126437	0.364088	1	2288	tags=44%, list=15%, signal=52%
GO_COLLAGEN_CATABOLIC_PROCESS	25	0.462857	1.33185	0.118216	0.364085	1	2348	tags=24%, list=15%, signal=28%
GO_S_ADENOSYL_L_METHIONINE_BINDING	9	0.598349	1.33083	0.160269	0.365578	1	5852	tags=78%, list=38%, signal=126%
GO_NCRNA_PROCESSING	349	0.310222	1.33073	0.0259821	0.365464	1	3052	tags=32%, list=20%, signal=39%
GO_NEGATIVE_REGULATION_OF_MICROTUBULE_POLYMERIZATION	10	0.573047	1.33065	0.147407	0.365317	1	4302	tags=50%, list=28%, signal=70%
GO_GOLGI_APPARATUS_PART	789	0.288604	1.33021	0.00545851	0.365787	1	3190	tags=25%, list=21%, signal=30%
GO_REGULATION_OF_INTRACELLULAR_LIPID_TRANSPORT	6	0.666314	1.32969	0.160859	0.366429	1	2442	tags=67%, list=16%, signal=79%
GO_REGULATION_OF_PROTEIN_CATABOLIC_PROCESS	331	0.311877	1.32964	0.0310865	0.366226	1	2104	tags=19%, list=14%, signal=22%
GO_RESPONSE_TO_GONADOTROPIN_RELEASING_HORMONE	5	0.70934	1.32961	0.157607	0.365979	1	412	tags=40%, list=3%, signal=41%
GO_TIM22_MITOCHONDRIAL_IMPORT_INNER_MEMBRANE_INSERTION_COMPLEX	5	0.704628	1.3296	0.148858	0.365707	1	2796	tags=80%, list=18%, signal=98%
GO_MODULATION_BY_HOST_OF_VIRAL_PROCESS	20	0.487713	1.32958	0.129821	0.365466	1	813	tags=10%, list=5%, signal=11%
GO_ATP_TRANSPORT	9	0.591365	1.32932	0.147188	0.365624	1	723	tags=33%, list=5%, signal=35%
GO_POSITIVE_REGULATION_OF_CELLULAR_PROTEIN_CATABOLIC_PROCESS	126	0.348086	1.32898	0.0736879	0.365936	1	2281	tags=21%, list=15%, signal=24%
GO_CYTOKINE_MEDIATED_SIGNALING_PATHWAY	587	0.296174	1.32871	0.00835735	0.366123	1	2744	tags=23%, list=18%, signal=27%
GO_MHC_PROTEIN_COMPLEX	19	0.497114	1.3283	0.139723	0.366551	1	2067	tags=26%, list=14%, signal=30%
GO_MEMBRANE_LIPID_METABOLIC_PROCESS	184	0.33246	1.32821	0.0533246	0.366418	1	3476	tags=32%, list=23%, signal=41%
GO_PEPTIDE_BINDING	216	0.325611	1.32804	0.0549058	0.366445	1	2109	tags=18%, list=14%, signal=20%
GO_CELL_ADHESION_MOLECULE_BINDING	408	0.304102	1.32788	0.0265513	0.366434	1	2534	tags=23%, list=17%, signal=27%
GO_REGULATION_OF_MITOCHONDRION_ORGANIZATION	156	0.338643	1.32779	0.0594522	0.366302	1	2999	tags=35%, list=20%, signal=43%
GO_DIVALENT_INORGANIC_CATION_TRANSMEMBRANE_TRANSPORTER_ACTIVITY	22	0.478958	1.32767	0.130284	0.366235	1	1393	tags=18%, list=9%, signal=20%
GO_PRE_SNORNP_COMPLEX	7	0.635036	1.32763	0.147945	0.366011	1	2029	tags=57%, list=13%, signal=66%
GO_S_ADENOSYLMETHIONINE_CYCLE	7	0.640794	1.32658	0.16043	0.367587	1	2824	tags=57%, list=19%, signal=70%
GO_MULTIVESICULAR_BODY	30	0.445545	1.32647	0.122449	0.367484	1	1152	tags=20%, list=8%, signal=22%
GO_CELL_JUNCTION	1015	0.284125	1.32631	0.00183968	0.367474	1	1522	tags=11%, list=10%, signal=11%
GO_AUTOPHAGY_OF_MITOCHONDRION	69	0.381551	1.32535	0.0947177	0.368823	1	2566	tags=32%, list=17%, signal=38%
GO_PROTON_TRANSPORTING_TWO_SECTOR_ATPASE_COMPLEX_ASSEMBLY	10	0.578004	1.32535	0.146929	0.368546	1	3033	tags=60%, list=20%, signal=75%
GO_PIGMENT_GRANULE_LOCALIZATION	23	0.478204	1.32499	0.136327	0.368882	1	1902	tags=26%, list=12%, signal=30%
GO_DEOXYRIBONUCLEOTIDE_BINDING	5	0.703033	1.3244	0.156815	0.369642	1	2404	tags=60%, list=16%, signal=71%
GO_MITOCHONDRIAL_ACETYL_COA_BIOSYNTHETIC_PROCESS_FROM_PYRUVATE	6	0.663973	1.32434	0.162	0.369438	1	1071	tags=33%, list=7%, signal=36%
GO_NADPH_OXIDASE_COMPLEX	8	0.620515	1.32433	0.164762	0.369173	1	5606	tags=63%, list=37%, signal=99%
GO_GLYOXYLATE_METABOLIC_PROCESS	7	0.63371	1.32433	0.156871	0.3689	1	4424	tags=71%, list=29%, signal=101%
GO_CHEMOATTRACTANT_ACTIVITY	20	0.488074	1.32375	0.135509	0.369604	1	5594	tags=65%, list=37%, signal=103%
GO_LRR_DOMAIN_BINDING	15	0.519105	1.3225	0.13831	0.371539	1	1912	tags=27%, list=13%, signal=30%
GO_CARBOHYDRATE_DERIVATIVE_TRANSPORT	60	0.388179	1.32205	0.1048	0.372033	1	3822	tags=38%, list=25%, signal=51%
GO_GLUTAMATE_RECEPTOR_BINDING	41	0.415786	1.3213	0.118019	0.373055	1	1185	tags=15%, list=8%, signal=16%
GO_CLATHRIN_HEAVY_CHAIN_BINDING	6	0.666035	1.32129	0.16059	0.372774	1	1328	tags=50%, list=9%, signal=55%
GO_NUCLEOSIDE_TRIPHOSPHATE_BIOSYNTHETIC_PROCESS	50	0.403681	1.32093	0.103911	0.373118	1	2950	tags=40%, list=19%, signal=49%
GO_MEMBRANE_RAFT_ASSEMBLY	7	0.634736	1.32067	0.163039	0.373282	1	3525	tags=57%, list=23%, signal=74%
GO_ORGANIC_HYDROXY_COMPOUND_BIOSYNTHETIC_PROCESS	201	0.324264	1.32066	0.0571616	0.373027	1	3060	tags=28%, list=20%, signal=35%
GO_PHOSPHOLIPASE_A2_ACTIVITY	15	0.525876	1.32062	0.143646	0.372797	1	1430	tags=20%, list=9%, signal=22%
GO_ATP_TRANSMEMBRANE_TRANSPORTER_ACTIVITY	9	0.591365	1.32052	0.162937	0.372693	1	723	tags=33%, list=5%, signal=35%
GO_ENDOCYTIC_VESICLE_MEMBRANE	138	0.34344	1.32031	0.0715508	0.372754	1	2287	tags=22%, list=15%, signal=26%
GO_HYDROLASE_ACTIVITY_ACTING_ON_ETHER_BONDS	11	0.562443	1.32029	0.152	0.372511	1	3746	tags=45%, list=25%, signal=60%
GO_PATTERN_RECOGNITION_RECEPTOR_SIGNALING_PATHWAY	158	0.33451	1.32018	0.0636271	0.372414	1	1307	tags=12%, list=9%, signal=13%
GO_GOLGI_ORGANIZATION	130	0.344164	1.32006	0.0736661	0.372333	1	1942	tags=20%, list=13%, signal=23%
GO_RESPONSE_TO_CYTOKINE	917	0.285571	1.31997	0.00483221	0.372215	1	2143	tags=17%, list=14%, signal=18%
GO_SMALL_NUCLEOLAR_RIBONUCLEOPROTEIN_COMPLEX	20	0.489556	1.31993	0.147727	0.37201	1	3364	tags=60%, list=22%, signal=77%
GO_ANTIGEN_PROCESSING_AND_PRESENTATION_ENDOGENOUS_LIPID_ANTIGEN_VIA_MHC_CLASS_IB	5	0.700159	1.31985	0.157564	0.371855	1	4493	tags=80%, list=29%, signal=113%
GO_INTRINSIC_COMPONENT_OF_PRESYNAPTIC_MEMBRANE	52	0.403015	1.31947	0.102137	0.372244	1	3122	tags=17%, list=20%, signal=22%
GO_U4_SNRNA_3_END_PROCESSING	8	0.605263	1.31919	0.146175	0.372439	1	3052	tags=50%, list=20%, signal=62%
GO_VIRAL_TRANSLATIONAL_TERMINATION_REINITIATION	5	0.698559	1.31895	0.172386	0.372578	1	560	tags=60%, list=4%, signal=62%
GO_INTERLEUKIN_8_PRODUCTION	56	0.394056	1.31889	0.104198	0.372399	1	1362	tags=13%, list=9%, signal=14%
GO_POSITIVE_REGULATION_OF_PROTEIN_OLIGOMERIZATION	21	0.479386	1.31873	0.13631	0.372403	1	2842	tags=38%, list=19%, signal=47%
GO_PHAGOPHORE_ASSEMBLY_SITE	29	0.444795	1.31852	0.125429	0.372498	1	2647	tags=34%, list=17%, signal=42%
GO_COPPER_ION_TRANSMEMBRANE_TRANSPORT	6	0.667198	1.31843	0.165395	0.372371	1	915	tags=33%, list=6%, signal=35%
GO_POSITIVE_REGULATION_OF_PROTEOLYSIS_INVOLVED_IN_CELLULAR_PROTEIN_CATABOLIC_PROCESS	108	0.353321	1.3182	0.0777895	0.37249	1	2281	tags=20%, list=15%, signal=24%
GO_HOMEOSTATIC_PROCESS	1446	0.27735	1.31799	0.000497	0.372576	1	1819	tags=14%, list=12%, signal=14%
GO_PEPTIDYL_ARGININE_METHYLATION	13	0.535803	1.31785	0.157339	0.372542	1	1240	tags=31%, list=8%, signal=33%
GO_TRNA_BINDING	57	0.392907	1.31759	0.103873	0.372726	1	2774	tags=30%, list=18%, signal=36%
GO_SPERMIDINE_METABOLIC_PROCESS	5	0.690489	1.31743	0.169485	0.372718	1	592	tags=40%, list=4%, signal=42%
GO_REGULATION_OF_VIRAL_ENTRY_INTO_HOST_CELL	24	0.46576	1.31701	0.133065	0.373175	1	638	tags=13%, list=4%, signal=13%
GO_AMIDE_BINDING	266	0.315757	1.31668	0.0500638	0.373473	1	2224	tags=19%, list=15%, signal=22%
GO_ESCRT_III_COMPLEX	11	0.560303	1.31637	0.151176	0.373756	1	2534	tags=36%, list=17%, signal=44%
GO_U2_TYPE_SPLICEOSOMAL_COMPLEX	80	0.368456	1.31633	0.0911691	0.373534	1	2288	tags=33%, list=15%, signal=38%
GO_ANTIGEN_PROCESSING_AND_PRESENTATION_VIA_MHC_CLASS_IB	15	0.519387	1.31566	0.144889	0.374457	1	1161	tags=33%, list=8%, signal=36%
GO_ER_MEMBRANE_PROTEIN_COMPLEX	10	0.576017	1.31542	0.167128	0.374585	1	1504	tags=30%, list=10%, signal=33%
GO_DEFENSE_RESPONSE_TO_FUNGUS	16	0.506455	1.3153	0.145192	0.37451	1	2732	tags=31%, list=18%, signal=38%
GO_REGULATION_OF_CIRCADIAN_SLEEP_WAKE_CYCLE	8	0.604642	1.31502	0.163435	0.374731	1	3096	tags=25%, list=20%, signal=31%
GO_ACYL_CARNITINE_TRANSMEMBRANE_TRANSPORTER_ACTIVITY	5	0.693556	1.31468	0.167273	0.375045	1	1068	tags=20%, list=7%, signal=22%
GO_U7_SNRNP	7	0.625766	1.31467	0.162366	0.374788	1	3315	tags=71%, list=22%, signal=91%
GO_REGULATION_OF_RNA_POLYMERASE_II_REGULATORY_REGION_SEQUENCE_SPECIFIC_DNA_BINDING	12	0.544009	1.31452	0.16105	0.374765	1	420	tags=17%, list=3%, signal=17%
GO_ANTIGEN_RECEPTOR_MEDIATED_SIGNALING_PATHWAY	210	0.322045	1.31386	0.0587071	0.375626	1	2130	tags=23%, list=14%, signal=27%
GO_NEGATIVE_REGULATION_OF_FATTY_ACID_BIOSYNTHETIC_PROCESS	14	0.523205	1.31384	0.146264	0.375387	1	283	tags=21%, list=2%, signal=22%
GO_PROTEIN_O_LINKED_FUCOSYLATION	8	0.608461	1.31358	0.171789	0.375564	1	3190	tags=38%, list=21%, signal=47%
GO_DEOXYRIBONUCLEOSIDE_MONOPHOSPHATE_BIOSYNTHETIC_PROCESS	10	0.574593	1.31337	0.166022	0.375654	1	3960	tags=60%, list=26%, signal=81%
GO_MANNOSYL_OLIGOSACCHARIDE_MANNOSIDASE_ACTIVITY	9	0.587798	1.31335	0.16494	0.375397	1	1599	tags=44%, list=10%, signal=50%
GO_ORNITHINE_DECARBOXYLASE_REGULATOR_ACTIVITY	5	0.690256	1.31322	0.170906	0.375339	1	4465	tags=80%, list=29%, signal=113%
GO_L_ASCORBIC_ACID_BINDING	19	0.482423	1.31311	0.144342	0.375256	1	2650	tags=37%, list=17%, signal=45%
GO_POSITIVE_REGULATION_OF_TOLL_LIKE_RECEPTOR_2_SIGNALING_PATHWAY	5	0.694887	1.31201	0.157474	0.376886	1	691	tags=40%, list=5%, signal=42%
GO_ALPHA_AMINO_ACID_METABOLIC_PROCESS	141	0.339817	1.31129	0.084589	0.377863	1	4279	tags=40%, list=28%, signal=55%
GO_ISOCITRATE_METABOLIC_PROCESS	5	0.697048	1.31089	0.16965	0.378274	1	3539	tags=80%, list=23%, signal=104%
GO_PROTEIN_PHOSPHATASE_BINDING	116	0.347054	1.31064	0.0858144	0.37843	1	1316	tags=11%, list=9%, signal=12%
GO_DITERPENOID_METABOLIC_PROCESS	49	0.399104	1.30998	0.112681	0.379305	1	3601	tags=24%, list=24%, signal=32%
GO_OXIDOREDUCTASE_ACTIVITY_ACTING_ON_NAD_P_H_OXYGEN_AS_ACCEPTOR	11	0.558356	1.30968	0.162836	0.379565	1	1508	tags=27%, list=10%, signal=30%
GO_NEGATIVE_REGULATION_OF_ACUTE_INFLAMMATORY_RESPONSE	6	0.662495	1.30953	0.172819	0.379537	1	372	tags=33%, list=2%, signal=34%
GO_REGULATION_OF_PROTEIN_LOCALIZATION_TO_CHROMOSOME_TELOMERIC_REGION	14	0.519475	1.30879	0.152871	0.380574	1	3229	tags=43%, list=21%, signal=54%
GO_INORGANIC_ION_TRANSMEMBRANE_TRANSPORT	590	0.290277	1.30867	0.0140683	0.380497	1	2991	tags=20%, list=20%, signal=24%
GO_BILE_ACID_BIOSYNTHETIC_PROCESS	26	0.456917	1.30838	0.13892	0.38073	1	3300	tags=31%, list=22%, signal=39%
GO_G_PROTEIN_COUPLED_GLUTAMATE_RECEPTOR_BINDING	10	0.575235	1.30835	0.169591	0.380498	1	1185	tags=40%, list=8%, signal=43%
GO_PYRAMIDAL_NEURON_DIFFERENTIATION	7	0.629901	1.3083	0.179518	0.380297	1	263	tags=14%, list=2%, signal=15%
GO_PROTEIN_LOCALIZATION_TO_NUCLEOPLASM	12	0.54721	1.30802	0.1561	0.380502	1	3229	tags=58%, list=21%, signal=74%
GO_PROSTANOID_BIOSYNTHETIC_PROCESS	15	0.51244	1.30769	0.150546	0.380821	1	1114	tags=27%, list=7%, signal=29%
GO_REGULATION_OF_OOGENESIS	9	0.589301	1.30751	0.163585	0.380849	1	2927	tags=44%, list=19%, signal=55%
GO_ACYL_CARNITINE_TRANSPORT	5	0.693556	1.30709	0.171737	0.381321	1	1068	tags=20%, list=7%, signal=22%
GO_NUCLEAR_POLYADENYLATION_DEPENDENT_TRNA_CATABOLIC_PROCESS	5	0.695438	1.30703	0.166598	0.381156	1	3052	tags=60%, list=20%, signal=75%
GO_PROTEIN_CONTAINING_COMPLEX_BINDING	904	0.281688	1.30697	0.00714664	0.380973	1	2489	tags=21%, list=16%, signal=24%
GO_RESPONSE_TO_AMINO_ACID	90	0.359748	1.30659	0.0972721	0.381374	1	1537	tags=17%, list=10%, signal=18%
GO_AMINOACYL_TRNA_METABOLISM_INVOLVED_IN_TRANSLATIONAL_FIDELITY	11	0.557205	1.30656	0.167129	0.381136	1	4167	tags=55%, list=27%, signal=75%
GO_POSITIVE_REGULATION_OF_PROTEIN_MONOUBIQUITINATION	5	0.694599	1.30639	0.172844	0.381167	1	584	tags=40%, list=4%, signal=42%
GO_LIPID_ANTIGEN_BINDING	5	0.700159	1.30635	0.177996	0.380958	1	4493	tags=80%, list=29%, signal=113%
GO_POSITIVE_REGULATION_OF_RYANODINE_SENSITIVE_CALCIUM_RELEASE_CHANNEL_ACTIVITY	7	0.634302	1.30626	0.174068	0.380842	1	2979	tags=71%, list=20%, signal=89%
GO_LIPOXYGENASE_PATHWAY	13	0.537958	1.30615	0.154874	0.380741	1	935	tags=23%, list=6%, signal=25%
GO_POSITIVE_REGULATION_OF_LIPID_TRANSPORT	48	0.39721	1.30604	0.11157	0.38066	1	3615	tags=35%, list=24%, signal=46%
GO_AMINOACYL_TRNA_EDITING_ACTIVITY	11	0.557205	1.30587	0.163572	0.380683	1	4167	tags=55%, list=27%, signal=75%
GO_RESPONSE_TO_HERBICIDE	10	0.572242	1.30554	0.164028	0.380991	1	500	tags=20%, list=3%, signal=21%
GO_PURINE_CONTAINING_COMPOUND_BIOSYNTHETIC_PROCESS	155	0.331546	1.30551	0.0794769	0.380764	1	3268	tags=35%, list=21%, signal=45%
GO_DE_NOVO_NAD_BIOSYNTHETIC_PROCESS	7	0.63307	1.30484	0.175424	0.381682	1	4273	tags=29%, list=28%, signal=40%
GO_NEGATIVE_REGULATION_OF_TRANSPORT	352	0.303097	1.30466	0.0347635	0.381703	1	2538	tags=21%, list=17%, signal=25%
GO_HEMOGLOBIN_BIOSYNTHETIC_PROCESS	6	0.658309	1.30451	0.182967	0.381686	1	415	tags=17%, list=3%, signal=17%
GO_RIBONUCLEASE_P_COMPLEX	12	0.544565	1.30437	0.162754	0.381651	1	2458	tags=42%, list=16%, signal=50%
GO_POSITIVE_REGULATION_OF_ACTIN_CYTOSKELETON_REORGANIZATION	14	0.524595	1.30421	0.155371	0.381669	1	4161	tags=50%, list=27%, signal=69%
GO_POSITIVE_REGULATION_OF_PROTEIN_CATABOLIC_PROCESS	189	0.32289	1.30419	0.0602172	0.381421	1	2159	tags=19%, list=14%, signal=21%
GO_POSITIVE_REGULATION_OF_PROTEIN_EXIT_FROM_ENDOPLASMIC_RETICULUM	9	0.578185	1.30381	0.172118	0.381833	1	2159	tags=56%, list=14%, signal=65%
GO_REGULATION_OF_POLYAMINE_TRANSMEMBRANE_TRANSPORT	5	0.690256	1.30266	0.172609	0.383583	1	4465	tags=80%, list=29%, signal=113%
GO_NEGATIVE_REGULATION_OF_CELLULAR_PROTEIN_CATABOLIC_PROCESS	75	0.369309	1.30246	0.106315	0.383659	1	1108	tags=20%, list=7%, signal=21%
GO_TYPE_I_TRANSFORMING_GROWTH_FACTOR_BETA_RECEPTOR_BINDING	10	0.562937	1.30223	0.171621	0.383812	1	34	tags=10%, list=0%, signal=10%
GO_REGULATION_OF_PROTEIN_TARGETING_TO_MEMBRANE	33	0.425338	1.30131	0.129179	0.385163	1	2409	tags=30%, list=16%, signal=36%
GO_CARBOHYDRATE_DERIVATIVE_TRANSMEMBRANE_TRANSPORTER_ACTIVITY	35	0.423773	1.30126	0.131191	0.384977	1	3723	tags=40%, list=24%, signal=53%
GO_DOPAMINE_CATABOLIC_PROCESS	5	0.687976	1.3011	0.175612	0.384975	1	2516	tags=40%, list=17%, signal=48%
GO_FATTY_ACID_DERIVATIVE_METABOLIC_PROCESS	9	0.58753	1.30056	0.181015	0.385644	1	2244	tags=33%, list=15%, signal=39%
GO_ESTABLISHMENT_OF_PIGMENT_GRANULE_LOCALIZATION	21	0.473884	1.30051	0.141069	0.385458	1	1714	tags=24%, list=11%, signal=27%
GO_GUANYLYLTRANSFERASE_ACTIVITY	5	0.692914	1.29972	0.164294	0.386583	1	2829	tags=60%, list=19%, signal=74%
GO_TRANS_GOLGI_NETWORK_TRANSPORT_VESICLE	26	0.449239	1.29959	0.145053	0.386523	1	725	tags=19%, list=5%, signal=20%
GO_REGULATION_OF_T_CELL_MEDIATED_CYTOTOXICITY	26	0.447808	1.29901	0.13927	0.387276	1	4493	tags=54%, list=29%, signal=76%
GO_TFIID_CLASS_TRANSCRIPTION_FACTOR_COMPLEX_BINDING	11	0.558929	1.29824	0.172932	0.388364	1	2839	tags=55%, list=19%, signal=67%
GO_CYTOPLASMIC_EXOSOME_RNASE_COMPLEX_	14	0.518709	1.29787	0.164606	0.388753	1	1530	tags=29%, list=10%, signal=32%
GO_INTERLEUKIN_23_MEDIATED_SIGNALING_PATHWAY	6	0.650563	1.29784	0.18334	0.388529	1	32	tags=17%, list=0%, signal=17%
GO_SEQUENCE_SPECIFIC_SINGLE_STRANDED_DNA_BINDING	14	0.517571	1.29748	0.172118	0.388888	1	798	tags=29%, list=5%, signal=30%
GO_REGULATION_OF_CATECHOLAMINE_METABOLIC_PROCESS	12	0.541806	1.29729	0.168566	0.388954	1	2516	tags=33%, list=17%, signal=40%
GO_REGULATION_OF_CELLULAR_CATABOLIC_PROCESS	717	0.284769	1.29699	0.0131029	0.389202	1	2689	tags=24%, list=18%, signal=28%
GO_NEGATIVE_REGULATION_OF_UBIQUITIN_PROTEIN_TRANSFERASE_ACTIVITY	16	0.498858	1.29657	0.157794	0.389661	1	2601	tags=44%, list=17%, signal=53%
GO_POSITIVE_REGULATION_OF_SUBSTRATE_ADHESION_DEPENDENT_CELL_SPREADING	30	0.440963	1.29648	0.135904	0.389546	1	1501	tags=23%, list=10%, signal=26%
GO_CELLULAR_MODIFIED_AMINO_ACID_METABOLIC_PROCESS	30	0.437077	1.29637	0.142857	0.389452	1	2824	tags=27%, list=19%, signal=33%
GO_SUCCINYL_COA_METABOLIC_PROCESS	6	0.650716	1.29625	0.181174	0.389394	1	3474	tags=50%, list=23%, signal=65%
GO_SPHINGOMYELIN_METABOLIC_PROCESS	5	0.682577	1.29605	0.182408	0.389487	1	409	tags=20%, list=3%, signal=21%
GO_GPI_ANCHOR_BIOSYNTHETIC_PROCESS	31	0.43197	1.29559	0.132075	0.390019	1	4152	tags=52%, list=27%, signal=71%
GO_POSITIVE_REGULATION_OF_PEPTIDE_SECRETION	185	0.322588	1.29542	0.073437	0.390055	1	2790	tags=23%, list=18%, signal=28%
GO_HEART_TRABECULA_FORMATION	8	0.596834	1.29501	0.173776	0.390494	1	1593	tags=25%, list=10%, signal=28%
GO_RESPONSE_TO_ANTIBIOTIC	253	0.310122	1.29487	0.0611602	0.390456	1	1821	tags=14%, list=12%, signal=15%
GO_AMP_BIOSYNTHETIC_PROCESS	6	0.653186	1.29478	0.183851	0.390349	1	1398	tags=50%, list=9%, signal=55%
GO_ELONGATOR_HOLOENZYME_COMPLEX	6	0.656097	1.29477	0.182673	0.39008	1	4648	tags=67%, list=31%, signal=96%
GO_CARBON_OXYGEN_LYASE_ACTIVITY	63	0.377571	1.29451	0.117033	0.390273	1	3500	tags=37%, list=23%, signal=47%
GO_POSITIVE_REGULATION_OF_NUCLEASE_ACTIVITY	8	0.603497	1.29436	0.187896	0.390262	1	2690	tags=63%, list=18%, signal=76%
GO_S100_PROTEIN_BINDING	12	0.540377	1.29427	0.168124	0.390149	1	2442	tags=42%, list=16%, signal=50%
GO_PEPTIDYL_SERINE_DEPHOSPHORYLATION	16	0.497946	1.2942	0.152208	0.38999	1	2456	tags=38%, list=16%, signal=45%
GO_POSITIVE_REGULATION_OF_REGULATED_SECRETORY_PATHWAY	39	0.414868	1.29395	0.133014	0.390153	1	4664	tags=49%, list=31%, signal=70%
GO_RENAL_SYSTEM_PROCESS_INVOLVED_IN_REGULATION_OF_SYSTEMIC_ARTERIAL_BLOOD_PRESSURE	9	0.57801	1.29332	0.179643	0.390996	1	4612	tags=56%, list=30%, signal=80%
GO_CELLULAR_RESPONSE_TO_DRUG	279	0.308129	1.29321	0.0487416	0.390918	1	889	tags=8%, list=6%, signal=8%
GO_RESPONSE_TO_AMPHETAMINE	25	0.450887	1.29296	0.137604	0.391076	1	1737	tags=32%, list=11%, signal=36%
GO_NEUROTRANSMITTER_CATABOLIC_PROCESS	14	0.514034	1.29266	0.159968	0.391333	1	2835	tags=43%, list=19%, signal=53%
GO_BRANCHED_CHAIN_AMINO_ACID_CATABOLIC_PROCESS	19	0.481181	1.29242	0.143307	0.39148	1	3882	tags=53%, list=25%, signal=71%
GO_SOMITE_ROSTRAL_CAUDAL_AXIS_SPECIFICATION	7	0.626606	1.29235	0.180533	0.391314	1	48	tags=14%, list=0%, signal=14%
GO_PROTEIN_OXIDATION	12	0.541963	1.29201	0.167413	0.391663	1	1038	tags=25%, list=7%, signal=27%
GO_POSITIVE_REGULATION_OF_CYTOKINE_SECRETION_INVOLVED_IN_IMMUNE_RESPONSE	6	0.645449	1.29189	0.181891	0.391598	1	2782	tags=50%, list=18%, signal=61%
GO_SUPEROXIDE_GENERATING_NADPH_OXIDASE_ACTIVITY	6	0.632156	1.29164	0.184658	0.391774	1	5606	tags=67%, list=37%, signal=105%
GO_WASH_COMPLEX	11	0.549873	1.29153	0.168728	0.391703	1	1985	tags=45%, list=13%, signal=52%
GO_LONG_CHAIN_FATTY_ACID_METABOLIC_PROCESS	63	0.37643	1.29109	0.110624	0.392197	1	3513	tags=38%, list=23%, signal=49%
GO_ZYMOGEN_ACTIVATION	42	0.406274	1.29062	0.126902	0.392764	1	2549	tags=33%, list=17%, signal=40%
GO_LYSOSOMAL_PROTEIN_CATABOLIC_PROCESS	11	0.5518	1.29061	0.171121	0.392507	1	3033	tags=45%, list=20%, signal=57%
GO_SULFUR_AMINO_ACID_TRANSMEMBRANE_TRANSPORTER_ACTIVITY	6	0.647813	1.29031	0.187254	0.392766	1	3043	tags=50%, list=20%, signal=62%
GO_MATURATION_OF_SSU_RRNA_FROM_TRICISTRONIC_RRNA_TRANSCRIPT_SSU_RRNA_5_8S_RRNA_LSU_RRNA_	34	0.422162	1.29014	0.135176	0.392801	1	1731	tags=29%, list=11%, signal=33%
GO_CALCIUM_INDEPENDENT_PHOSPHOLIPASE_A2_ACTIVITY	5	0.68005	1.28961	0.192683	0.393457	1	547	tags=40%, list=4%, signal=41%
GO_ANTIGEN_PROCESSING_AND_PRESENTATION_OF_ENDOGENOUS_ANTIGEN	20	0.47232	1.28947	0.153139	0.393442	1	3562	tags=45%, list=23%, signal=59%
GO_NEGATIVE_REGULATION_OF_LIPOPOLYSACCHARIDE_MEDIATED_SIGNALING_PATHWAY	9	0.576352	1.28908	0.178093	0.39387	1	1334	tags=33%, list=9%, signal=37%
GO_POSITIVE_REGULATION_OF_CYTOKINE_SECRETION	86	0.355843	1.288	0.10391	0.395545	1	2790	tags=21%, list=18%, signal=25%
GO_TERTIARY_GRANULE_MEMBRANE	56	0.383249	1.28764	0.123696	0.395903	1	3492	tags=34%, list=23%, signal=44%
GO_CELLULAR_MONOVALENT_INORGANIC_CATION_HOMEOSTASIS	92	0.352431	1.28763	0.106923	0.39564	1	3250	tags=32%, list=21%, signal=40%
GO_MALATE_METABOLIC_PROCESS	5	0.686932	1.28763	0.190324	0.395369	1	2871	tags=80%, list=19%, signal=99%
GO_REGULATION_OF_CARDIAC_MUSCLE_CONTRACTION_BY_CALCIUM_ION_SIGNALING	22	0.459195	1.28758	0.15169	0.395172	1	3316	tags=41%, list=22%, signal=52%
GO_COPPER_ION_TRANSPORT	15	0.500834	1.28691	0.166922	0.396096	1	3193	tags=33%, list=21%, signal=42%
GO_POSITIVE_REGULATION_OF_ORGANIC_ACID_TRANSPORT	22	0.464022	1.28686	0.156045	0.395907	1	4273	tags=50%, list=28%, signal=69%
GO_RIBONUCLEOSIDE_TRIPHOSPHATE_BIOSYNTHETIC_PROCESS	38	0.411824	1.28627	0.132381	0.396704	1	2950	tags=42%, list=19%, signal=52%
GO_POSITIVE_REGULATION_OF_IMMUNOGLOBULIN_PRODUCTION	36	0.418293	1.28619	0.133858	0.396575	1	20	tags=6%, list=0%, signal=6%
GO_FATTY_ACID_CATABOLIC_PROCESS	90	0.355671	1.2861	0.109783	0.396466	1	3626	tags=41%, list=24%, signal=54%
GO_REGULATION_OF_RESPONSE_TO_OXIDATIVE_STRESS	68	0.368999	1.28588	0.111031	0.396585	1	1059	tags=16%, list=7%, signal=17%
GO_INTRINSIC_APOPTOTIC_SIGNALING_PATHWAY_IN_RESPONSE_TO_HYDROGEN_PEROXIDE	5	0.677083	1.28506	0.186897	0.397784	1	4923	tags=100%, list=32%, signal=148%
GO_MOVEMENT_IN_ENVIRONMENT_OF_OTHER_ORGANISM_INVOLVED_IN_SYMBIOTIC_INTERACTION	32	0.425914	1.28446	0.143564	0.398567	1	4337	tags=47%, list=28%, signal=65%
GO_SKELETAL_MUSCLE_CONTRACTION	31	0.431055	1.28354	0.140015	0.399947	1	1709	tags=16%, list=11%, signal=18%
[truncated: 2,542 more rows]

## Sheet: XBP1sATF6
S2 Data. GSEA results of upregulated genes for XBP1s and ATF6 induction using MSigDB c5.
[truncated: 4,253 more rows]
