# Supplementary material for: The endoplasmic reticulum proteostasis network profoundly shapes the protein sequence space accessible to HIV envelope
Source: PLoS Biol. 2022 Feb 18;20(2):e3001569. doi: 10.1371/journal.pbio.3001569 (PMC8906867; doi:10.1371/journal.pbio.3001569)
Supplement: S3 Data — (XLSX) [file pbio.3001569.s003.xlsx]

## Sheet: Resazurin
S3 Data. Replicate data values for resazurin assay
Basal	+XBP1s	+ATF6	+XBP1s/+ATF6
0.96	0.99	0.97	0.97
0.96	0.89	0.94	0.94
0.99	0.96	0.94	0.92
1.1	1.02	0.94	1.01

## Sheet: TZM-bl
S3 Data. Replicate data values for TZM-bl assay
Basal	+XBP1s	+ATF6	+XBP1s/+ATF6
1225000	3350000	525000	3600000
1150000	2900000	1425000	2100000
175000	3300000	525000	3250000
