# Supplementary material for: The endoplasmic reticulum proteostasis network profoundly shapes the protein sequence space accessible to HIV envelope
Source: PLoS Biol. 2022 Feb 18;20(2):e3001569. doi: 10.1371/journal.pbio.3001569 (PMC8906867; doi:10.1371/journal.pbio.3001569)
Supplement: S4 Data. Library coverage — (XLSX) [file pbio.3001569.s004.xlsx]

## Sheet: Library coverage
S4 Data. Library Coverage
Site (HXB2 numbering)	Number of Codons Sequenced Fewer than 3 Times
35	3
36	0
37	0
38	1
39	5
40	0
41	1
42	13
43	1
44	1
45	0
46	5
47	1
48	1
49	2
50	1
51	0
52	1
53	2
54	1
55	0
56	1
57	38
58	27
59	60
60	7
61	40
62	31
63	21
64	1
65	5
66	5
67	2
68	2
69	5
70	10
71	0
72	14
73	9
74	0
75	6
76	1
77	1
78	1
79	7
80	0
81	0
82	0
83	0
84	2
85	8
86	1
87	22
88	17
89	21
90	5
91	6
92	16
93	10
94	8
95	11
96	16
97	7
98	11
99	2
100	0
101	1
102	4
103	9
104	4
105	1
106	7
107	2
108	12
109	0
110	1
111	6
112	1
113	4
114	1
115	3
116	2
117	9
118	0
119	0
120	0
121	2
122	3
123	3
124	17
125	7
126	14
127	5
128	2
129	0
130	1
131	4
132	0
133	3
134	3
134a	6
134b	1
134c	0
134d	0
134e	6
135	2
136	11
137	7
138	23
139	5
140	1
141	2
142	1
143	2
144	1
145	0
146	0
147	0
148	0
149	0
150	0
151	1
152	1
153	6
154	15
155	8
156	16
157	3
158	4
159	3
160	7
161	10
162	4
163	2
164	2
165	3
166	2
167	6
168	6
169	0
170	0
171	0
172	0
173	0
174	2
175	5
176	14
177	2
178	12
179	3
180	22
181	15
182	12
183	30
184	4
185	5
186	7
187	2
188	0
189	9
190	2
191	0
192	1
193	0
194	0
195	2
196	2
197	2
198	6
199	3
200	2
201	1
202	3
203	1
204	0
205	5
206	1
207	1
208	1
209	0
210	0
211	7
212	29
213	1
214	0
215	0
216	0
217	1
218	0
219	1
220	0
221	0
222	4
223	4
224	0
225	2
226	2
227	19
228	25
229	1
230	9
231	14
232	8
233	1
234	3
235	5
236	1
237	2
238	3
239	1
240	3
241	7
242	2
243	11
244	11
245	7
246	6
247	1
248	1
249	0
250	4
251	3
252	3
253	1
254	1
255	0
256	1
257	2
258	2
259	0
260	1
261	18
262	32
263	23
264	4
265	1
266	10
267	8
268	7
269	5
270	2
271	12
272	10
273	21
274	7
275	15
276	6
277	13
278	4
279	7
280	8
281	25
282	5
283	9
284	2
285	5
286	1
287	21
288	21
289	30
290	29
291	9
292	11
293	10
294	5
295	9
296	12
297	25
298	13
299	43
300	21
301	22
302	1
303	1
304	2
305	12
306	0
307	1
308	3
309	3
310	0
311	0
312	2
313	7
314	2
315	3
316	4
317	0
318	9
319	8
320	11
321	29
322	33
323	24
324	25
325	13
326	16
327	19
328	17
329	19
330	0
331	9
332	7
333	1
334	0
335	1
336	4
337	4
338	3
339	11
340	3
341	0
342	0
343	1
344	5
345	0
346	5
347	22
348	5
349	1
350	15
351	15
352	20
353	14
354	41
355	28
356	21
357	10
358	17
359	4
360	10
361	6
362	2
363	4
364	0
365	0
366	1
367	0
368	0
369	0
370	0
371	0
372	2
373	4
374	0
375	0
376	1
377	2
378	0
379	1
380	6
381	10
382	2
383	1
384	0
385	1
386	3
387	23
388	12
389	16
390	3
391	1
392	8
393	2
394	1
395	9
396	3
397	21
398	2
399	0
400	2
401	1
402	1
403	13
404	12
405	2
406	3
407	4
408	0
409	1
410	1
411	0
412	1
413	2
414	1
415	0
416	3
417	9
418	10
419	6
420	2
421	1
422	0
423	1
424	2
425	6
426	10
427	5
428	11
429	3
430	0
431	0
432	3
433	0
434	0
435	0
436	0
437	0
438	0
439	0
440	0
441	0
442	1
443	1
444	0
445	0
446	0
447	0
448	1
449	6
450	1
451	13
452	5
453	0
454	1
455	8
456	18
457	1
458	7
459	1
460	1
461	1
462	0
463	0
464	1
465	1
466	0
467	0
468	0
469	1
470	2
471	6
472	1
473	6
474	0
475	0
476	2
477	4
478	3
479	16
480	18
481	14
482	13
483	27
484	27
485	25
486	31
487	20
488	40
489	38
490	22
491	10
492	11
493	2
494	1
495	1
496	0
497	0
498	2
499	3
500	4
501	7
502	3
503	4
504	9
505	10
506	2
507	10
508	1
509	0
510	3
511	0
512	4
513	4
514	6
515	5
516	2
517	2
518	1
519	0
520	1
521	0
522	3
523	8
524	11
525	2
526	0
527	0
528	0
529	0
530	1
531	32
532	6
533	5
534	42
535	54
536	14
537	5
538	57
539	31
540	25
541	31
542	18
543	46
544	50
545	15
546	0
547	12
548	13
549	3
550	9
551	0
552	1
553	15
554	6
555	3
556	0
557	4
558	23
559	5
560	3
561	12
562	0
563	2
564	52
565	5
566	2
567	7
568	1
569	0
570	0
571	0
572	0
573	13
574	12
575	0
576	2
577	0
578	3
579	23
580	7
581	0
582	3
583	0
584	2
585	4
586	4
587	0
588	0
589	0
590	0
591	2
592	0
593	0
594	0
595	1
596	1
597	0
598	0
599	1
600	0
601	0
602	0
603	1
604	0
605	2
606	3
607	0
608	0
609	2
610	2
611	4
612	3
613	3
614	1
615	1
616	4
617	1
618	4
619	18
620	8
621	7
622	3
623	1
624	5
625	0
626	0
627	0
628	0
629	0
630	3
631	0
632	1
633	2
634	0
635	0
636	0
637	0
638	5
639	6
640	24
641	7
642	15
643	18
644	4
645	1
646	6
647	6
648	4
649	9
650	2
651	4
652	6
653	3
654	1
655	1
656	7
657	1
658	1
659	27
660	21
661	2
662	4
663	0
664	11
665	3
666	13
667	0
668	1
669	2
670	7
671	3
672	0
673	0
674	6
675	3
676	4
677	11
678	8
679	24
680	19
681	10
682	4
683	8
684	2
685	7
686	1
687	7
688	7
689	4
690	0
691	6
692	1
693	3
694	0
695	0
696	0
697	2
698	0
699	1
700	14
701	9
702	14
