# Supplementary material for: The endoplasmic reticulum proteostasis network profoundly shapes the protein sequence space accessible to HIV envelope
Source: PLoS Biol. 2022 Feb 18;20(2):e3001569. doi: 10.1371/journal.pbio.3001569 (PMC8906867; doi:10.1371/journal.pbio.3001569)
Supplement: S5 Data — (XLSX) [file pbio.3001569.s005.xlsx]

## Sheet: ddG_df
S5 Data. Complete ΔΔG analysis data
Site	Wildtype	Substitution	Predicted ΔΔG (kcal/mol)
31	T	L	0.0742333
31	T	M	0.363687
31	T	Y	1.27668
31	T	N	-0.0427267
31	T	K	0.689611
31	T	I	0.129653
31	T	H	0.484069
31	T	R	1.87941
31	T	E	0.317877
31	T	D	-0.424547
31	T	S	0.679252
31	T	Q	0.547559
31	T	F	0.250421
31	T	G	1.48124
31	T	P	0.220864
31	T	C	0.721865
31	T	T	0.0196293
31	T	W	0.929107
31	T	V	-0.104471
31	T	A	0.620092
32	E	K	1.03489
32	E	H	0.756931
32	E	I	0.577388
32	E	M	0.534027
32	E	L	0.320076
32	E	Y	0.164651
32	E	N	0.0894427
32	E	C	0.304436
32	E	T	-0.764433
32	E	V	-0.247407
32	E	A	0.617327
32	E	W	-0.300379
32	E	D	-0.629952
32	E	S	0.834201
32	E	R	0.956193
32	E	E	0.0291267
32	E	G	0.151799
32	E	P	0.657084
32	E	Q	1.07619
32	E	F	0.169433
33	K	W	0.444085
33	K	V	-0.441139
33	K	A	1.05803
33	K	C	0.110863
33	K	T	-0.545156
33	K	Q	-0.276669
33	K	F	0.108891
33	K	G	1.80465
33	K	P	0.8126
33	K	R	0.271501
33	K	E	0.544
33	K	D	0.702191
33	K	S	1.40828
33	K	I	-0.551548
33	K	H	0.464599
33	K	K	-0.0454693
33	K	Y	0.375791
33	K	N	0.386036
33	K	L	0.410199
33	K	M	0.515803
34	L	T	1.02451
34	L	C	1.27554
34	L	A	0.598241
34	L	V	1.5849
34	L	W	1.7325
34	L	S	1.45581
34	L	D	2.66413
34	L	E	2.89546
34	L	R	1.50271
34	L	P	2.64765
34	L	G	2.30674
34	L	F	2.56886
34	L	Q	1.87913
34	L	K	2.67249
34	L	H	2.78168
34	L	I	1.1538
34	L	M	0.909863
34	L	L	0.18836
34	L	N	1.2791
34	L	Y	4.25229
35	W	Q	1.13048
35	W	F	-0.216195
35	W	G	3.37851
35	W	P	5.14964
35	W	R	1.49824
35	W	E	2.56378
35	W	D	2.51843
35	W	S	2.37957
35	W	W	0.0358587
35	W	V	1.30524
35	W	A	1.88739
35	W	C	2.03161
35	W	T	1.5458
35	W	Y	-0.29036
35	W	N	1.46225
35	W	L	0.631448
35	W	M	0.246749
35	W	I	0.424116
35	W	H	0.987723
35	W	K	1.98866
36	V	I	1.09489
36	V	H	5.38923
36	V	K	10.4638
36	V	N	3.42355
36	V	Y	7.56967
36	V	L	2.49891
36	V	M	2.57013
36	V	W	9.42582
36	V	A	2.60372
36	V	V	-0.0175667
36	V	T	2.43238
36	V	C	2.26562
36	V	F	5.94651
36	V	Q	3.84347
36	V	P	8.35212
36	V	G	5.23514
36	V	E	4.99746
36	V	R	9.98639
36	V	S	3.74014
36	V	D	4.05189
37	T	Y	10.948
37	T	N	2.39346
37	T	L	1.87036
37	T	M	1.56844
37	T	I	1.94675
37	T	H	4.90921
37	T	K	5.59769
37	T	Q	2.44315
37	T	F	6.0617
37	T	G	4.18613
37	T	P	7.23277
37	T	R	3.49515
37	T	E	2.50276
37	T	D	3.5423
37	T	S	2.04685
37	T	W	5.00587
37	T	V	0.087176
37	T	A	1.58837
37	T	C	1.13145
37	T	T	-0.07344
38	V	C	1.9329
38	V	T	2.18695
38	V	V	-0.054876
38	V	A	2.67761
38	V	W	4.72541
38	V	D	3.93904
38	V	S	3.60944
38	V	R	5.72759
38	V	E	3.76915
38	V	G	4.68345
38	V	P	3.59865
38	V	Q	3.36577
38	V	F	3.40125
38	V	K	5.22562
38	V	H	4.37677
38	V	I	0.337711
38	V	M	1.6577
38	V	L	1.19369
38	V	Y	3.94377
38	V	N	2.89231
39	Y	K	5.93547
39	Y	I	1.97973
39	Y	H	2.7001
39	Y	L	2.15816
39	Y	M	2.52595
39	Y	Y	0.349543
39	Y	N	4.32537
39	Y	C	4.24275
39	Y	T	4.24687
39	Y	W	1.17382
39	Y	V	2.14508
39	Y	A	4.59827
39	Y	R	5.07953
39	Y	E	4.84217
39	Y	D	5.36051
39	Y	S	5.17754
39	Y	Q	4.53204
39	Y	F	-0.240063
39	Y	G	6.50481
39	Y	P	5.85441
40	Y	T	2.97233
40	Y	C	3.18582
40	Y	A	3.29757
40	Y	V	1.76644
40	Y	W	0.334492
40	Y	S	3.96556
40	Y	D	3.81605
40	Y	E	3.69317
40	Y	R	4.05466
40	Y	P	7.28853
40	Y	G	5.83658
40	Y	F	-0.160457
40	Y	Q	3.12587
40	Y	K	4.32802
40	Y	H	1.88448
40	Y	I	2.31427
40	Y	M	2.02316
40	Y	L	1.29873
40	Y	N	3.30745
40	Y	Y	-0.249492
41	G	E	14.5017
41	G	R	14.9661
41	G	S	6.84993
41	G	D	10.5188
41	G	F	13.4832
41	G	Q	14.1384
41	G	P	25.7284
41	G	G	-0.141145
41	G	T	12.2937
41	G	C	9.75315
41	G	W	15.3412
41	G	A	3.72207
41	G	V	17.8142
41	G	L	17.4795
41	G	M	14.5174
41	G	N	9.98725
41	G	Y	14.1315
41	G	K	15.4688
41	G	I	18.5166
41	G	H	14.104
42	V	D	4.36401
42	V	S	3.62558
42	V	R	8.99504
42	V	E	4.06803
42	V	G	4.72926
42	V	P	7.379
42	V	Q	3.71126
42	V	F	5.4194
42	V	C	1.73881
42	V	T	2.58416
42	V	V	0.00990533
42	V	A	2.28054
42	V	W	8.14817
42	V	M	3.29072
42	V	L	0.343037
42	V	Y	6.41571
42	V	N	2.71728
42	V	K	7.41941
42	V	H	5.53869
42	V	I	0.376199
43	P	T	3.35022
43	P	C	2.12795
43	P	A	1.5859
43	P	V	2.71363
43	P	W	7.00214
43	P	S	3.12508
43	P	D	4.19302
43	P	E	5.75992
43	P	R	8.95154
43	P	P	-0.000385333
43	P	G	4.16817
43	P	F	4.51649
43	P	Q	7.61083
43	P	K	8.31323
43	P	H	5.00747
43	P	I	4.11964
43	P	M	5.56768
43	P	L	2.04991
43	P	N	2.58332
43	P	Y	4.49713
44	V	G	3.44989
44	V	P	8.00015
44	V	Q	1.86714
44	V	F	1.06479
44	V	D	3.25135
44	V	S	2.10229
44	V	R	1.10307
44	V	E	4.06076
44	V	V	-0.009588
44	V	A	1.59501
44	V	W	1.31367
44	V	C	1.14854
44	V	T	1.37607
44	V	Y	1.24497
44	V	N	1.48585
44	V	M	1.0698
44	V	L	0.917887
44	V	H	2.1022
44	V	I	0.438147
44	V	K	0.993117
45	W	H	2.41631
45	W	I	1.81487
45	W	K	4.50006
45	W	Y	0.952839
45	W	N	3.9408
45	W	M	2.37619
45	W	L	1.86211
45	W	V	1.97123
45	W	A	3.72216
45	W	W	0.027268
45	W	C	3.57952
45	W	T	3.00363
45	W	G	5.79875
45	W	P	4.36193
45	W	Q	3.0984
45	W	F	0.347049
45	W	D	5.14134
45	W	S	4.23504
45	W	R	3.50436
45	W	E	4.27953
46	K	C	0.728371
46	K	T	-0.345825
46	K	V	-0.75786
46	K	A	0.409156
46	K	W	-0.13872
46	K	D	1.33776
46	K	S	0.387555
46	K	R	0.0774293
46	K	E	0.374657
46	K	G	1.63078
46	K	P	2.1913
46	K	Q	0.329687
46	K	F	-0.885043
46	K	K	0.128135
46	K	H	0.196565
46	K	I	-0.549123
46	K	M	0.201325
46	K	L	-0.295505
46	K	Y	-1.29334
46	K	N	0.701352
47	E	C	0.766405
47	E	T	0.190763
47	E	W	0.0597493
47	E	V	0.313435
47	E	A	0.568253
47	E	R	0.605857
47	E	E	0.00487333
47	E	D	-0.651644
47	E	S	0.6035
47	E	Q	0.352988
47	E	F	-0.419129
47	E	G	1.35918
47	E	P	-0.36414
47	E	K	0.466843
47	E	I	0.500843
47	E	H	1.41377
47	E	L	0.154383
47	E	M	0.02618
47	E	Y	-0.735715
47	E	N	0.221363
48	A	K	1.23094
48	A	H	-0.148444
48	A	I	2.06783
48	A	M	0.908253
48	A	L	0.536316
48	A	N	0.498735
48	A	Y	5.34181
48	A	T	0.610187
48	A	C	0.523645
48	A	A	-0.0198787
48	A	V	2.60626
48	A	W	0.984209
48	A	S	0.571041
48	A	D	-0.456325
48	A	E	0.451339
48	A	R	1.19605
48	A	P	5.36896
48	A	G	1.21346
48	A	F	4.47213
48	A	Q	0.102408
49	T	E	1.22042
49	T	R	-0.0511813
49	T	S	-0.118093
49	T	D	1.61008
49	T	F	-0.245843
49	T	Q	0.0640787
49	T	P	0.34612
49	T	G	1.4263
49	T	T	0.000453333
49	T	C	0.573897
49	T	W	-1.13871
49	T	A	0.517072
49	T	V	0.0580267
49	T	L	-0.278165
49	T	M	-1.33625
49	T	N	0.0272
49	T	Y	-0.740407
49	T	K	0.402764
49	T	I	-0.201711
49	T	H	0.0217373
50	T	H	0.392065
50	T	I	-0.128996
50	T	K	3.38234
50	T	N	1.41855
50	T	Y	5.61485
50	T	M	0.935068
50	T	L	1.74418
50	T	A	0.581944
50	T	V	0.216739
50	T	W	3.72314
50	T	T	0.0410493
50	T	C	-0.168232
50	T	P	1.65063
50	T	G	1.83246
50	T	F	4.91914
50	T	Q	1.34951
50	T	S	1.5599
50	T	D	0.446692
50	T	E	0.781139
50	T	R	2.53844
51	T	L	-0.312868
51	T	M	0.722908
51	T	N	1.94265
51	T	Y	0.057664
51	T	K	3.00077
51	T	I	0.046036
51	T	H	1.31981
51	T	E	1.99113
51	T	R	3.22089
51	T	S	1.20902
51	T	D	1.93442
51	T	F	0.0804667
51	T	Q	0.363052
51	T	P	1.32546
51	T	G	2.88932
51	T	T	-0.040732
51	T	C	1.08811
51	T	W	0.381639
51	T	A	1.44815
51	T	V	-0.126367
52	L	A	3.6905
52	L	V	2.19135
52	L	W	3.04171
52	L	T	2.3929
52	L	C	3.39213
52	L	P	3.6934
52	L	G	4.64902
52	L	F	1.42338
52	L	Q	2.79893
52	L	S	3.66572
52	L	D	4.25109
52	L	E	3.77207
52	L	R	3.203
52	L	H	2.51543
52	L	I	1.87673
52	L	K	4.54208
52	L	N	3.09849
52	L	Y	2.93329
52	L	M	0.826608
52	L	L	0.0240267
53	F	P	3.2247
53	F	G	4.10555
53	F	F	-0.0100187
53	F	Q	3.14788
53	F	S	3.68385
53	F	D	3.29938
53	F	E	3.62626
53	F	R	2.64962
53	F	A	3.16771
53	F	V	1.47714
53	F	W	-0.250013
53	F	T	2.50605
53	F	C	3.02017
53	F	N	3.14106
53	F	Y	0.266809
53	F	M	1.80789
53	F	L	1.43802
53	F	H	2.48864
53	F	I	1.17919
53	F	K	5.34899
54	C	L	0.001768
54	C	M	-0.00684533
54	C	N	0.00813733
54	C	Y	-0.00374
54	C	K	0.0131013
54	C	I	-0.000748
54	C	H	-0.006732
54	C	E	-0.001632
54	C	R	0.0176573
54	C	S	-0.0227573
54	C	D	-0.0127387
54	C	F	-0.00113333
54	C	Q	-0.00736667
54	C	P	0.00636933
54	C	G	0.00124667
54	C	T	-0.010064
54	C	C	0.0171587
54	C	W	-0.003604
54	C	A	0.00811467
54	C	V	-0.00324133
55	A	M	0.278211
55	A	L	0.100028
55	A	Y	2.7547
55	A	N	1.63087
55	A	K	-0.649445
55	A	H	1.14988
55	A	I	0.205927
55	A	D	3.36865
55	A	S	1.29971
55	A	R	0.048008
55	A	E	0.515599
55	A	G	2.11872
55	A	P	6.40657
55	A	Q	-1.18232
55	A	F	2.37404
55	A	C	0.461924
55	A	T	0.754709
55	A	V	0.129699
55	A	A	0.004828
55	A	W	-0.0867
56	S	C	-1.03235
56	S	T	-0.96628
56	S	V	-2.43111
56	S	A	-0.385673
56	S	W	6.97562
56	S	D	1.54061
56	S	S	-0.00124667
56	S	R	0.2346
56	S	E	2.4303
56	S	G	1.63692
56	S	P	4.55695
56	S	Q	0.505512
56	S	F	-0.660167
56	S	K	1.96622
56	S	H	0.336169
56	S	I	-2.02953
56	S	M	-0.708243
56	S	L	1.07268
56	S	Y	-0.328576
56	S	N	0.303393
57	D	I	0.49776
57	D	H	1.22386
57	D	K	1.62699
57	D	N	0.50456
57	D	Y	1.50155
57	D	L	0.76704
57	D	M	1.29461
57	D	W	0.713388
57	D	A	1.41905
57	D	V	0.760127
57	D	T	1.40397
57	D	C	1.53771
57	D	F	1.45028
57	D	Q	1.41395
57	D	P	0.28594
57	D	G	2.79038
57	D	E	0.855667
57	D	R	1.75746
57	D	S	1.39665
57	D	D	0
58	A	K	-0.899527
58	A	I	-0.580833
58	A	H	-0.262548
58	A	L	-0.48484
58	A	M	-0.53108
58	A	Y	-0.628343
58	A	N	0.21454
58	A	C	0.498553
58	A	T	0.245593
58	A	W	-1.24823
58	A	V	-0.369013
58	A	A	0.00238
58	A	R	-0.281316
58	A	E	-0.0553067
58	A	D	0.56644
58	A	S	0.298973
58	A	Q	-0.662887
58	A	F	-0.999713
58	A	G	1.06023
58	A	P	-0.0596813
59	K	L	0.0912333
59	K	M	0.28934
59	K	Y	0.187567
59	K	N	0.159347
59	K	K	0
59	K	I	0.12784
59	K	H	0.161047
59	K	R	-0.4046
59	K	E	0.14416
59	K	D	0.24208
59	K	S	0.120927
59	K	Q	-0.131149
59	K	F	0.314273
59	K	G	0.53788
59	K	P	2.34691
59	K	C	0.971947
59	K	T	-0.0507733
59	K	W	0.02244
59	K	V	0.0160933
59	K	A	0.0528133
60	A	A	-0.000566667
60	A	V	0.956511
60	A	W	-0.980084
60	A	T	1.3884
60	A	C	0.777693
60	A	P	4.42628
60	A	G	1.64832
60	A	F	-0.500367
60	A	Q	0.56678
60	A	S	0.915167
60	A	D	1.13968
60	A	E	1.09718
60	A	R	0.338867
60	A	H	0.186773
60	A	I	0.971085
60	A	K	0.137813
60	A	N	0.883819
60	A	Y	-1.13775
60	A	M	0.302872
60	A	L	3.05492
61	Y	D	2.55329
61	Y	S	1.8292
61	Y	R	0.627232
61	Y	E	2.6714
61	Y	G	2.47497
61	Y	P	5.21073
61	Y	Q	0.649196
61	Y	F	-0.493317
61	Y	C	1.08435
61	Y	T	1.10323
61	Y	V	-0.391952
61	Y	A	1.13161
61	Y	W	0.084388
61	Y	M	-0.272589
61	Y	L	-1.2162
61	Y	Y	0.629657
61	Y	N	0.892659
61	Y	K	0.622948
61	Y	H	0.672339
61	Y	I	-1.03974
62	D	R	-0.533687
62	D	E	-0.409133
62	D	D	-0.00238
62	D	S	-0.186887
62	D	Q	-0.556013
62	D	F	-1.42301
62	D	G	0.55726
62	D	P	6.7492
62	D	C	0.0532667
62	D	T	-0.207173
62	D	W	-1.18411
62	D	V	-0.133733
62	D	A	-0.468973
62	D	L	-1.02079
62	D	M	-1.22717
62	D	Y	-1.19533
62	D	N	-0.507167
62	D	K	-0.69428
62	D	I	-0.525663
62	D	H	-0.70924
63	T	G	0.920607
63	T	P	7.39457
63	T	Q	0.216467
63	T	F	0.174647
63	T	D	-0.330027
63	T	S	0.00997333
63	T	R	-0.873029
63	T	E	0.17
63	T	V	0.31178
63	T	A	-0.226213
63	T	W	-0.351107
63	T	C	0.385333
63	T	T	0
63	T	Y	0.13838
63	T	N	-0.34306
63	T	M	-0.19686
63	T	L	-0.337847
63	T	H	-0.76296
63	T	I	0.19788
63	T	K	-0.55726
64	E	M	0.735873
64	E	L	0.453107
64	E	Y	-0.495493
64	E	N	0.33116
64	E	K	0.1394
64	E	H	-0.124213
64	E	I	0.57426
64	E	D	0.219073
64	E	S	-0.0392133
64	E	R	0.618233
64	E	E	0
64	E	G	0.743693
64	E	P	-0.542413
64	E	Q	0.173513
64	E	F	-0.21896
64	E	C	0.991553
64	E	T	0.22848
64	E	V	0.509207
64	E	A	0.17748
64	E	W	0.497873
65	V	A	-1.56865
65	V	V	0
65	V	W	-2.69416
65	V	T	-1.55822
65	V	C	-1.54235
65	V	P	-1.43439
65	V	G	-1.83321
65	V	F	-3.06578
65	V	Q	-1.81732
65	V	S	-1.09423
65	V	D	-1.07893
65	V	E	-0.979313
65	V	R	-2.465
65	V	H	-1.9159
65	V	I	1.01309
65	V	K	-2.56768
65	V	N	-2.35575
65	V	Y	-3.20779
65	V	M	-2.1872
65	V	L	-2.89385
66	H	Y	0.00827333
66	H	N	-3.04835
66	H	M	0.161976
66	H	L	-0.102159
66	H	H	-0.011424
66	H	I	0.534616
66	H	K	-2.88404
66	H	G	-3.65208
66	H	P	15.1981
66	H	Q	-2.53295
66	H	F	0.40358
66	H	D	-2.76488
66	H	S	-2.81171
66	H	R	0.32606
66	H	E	0.290564
66	H	V	0.74426
66	H	A	-2.59876
66	H	W	0.496128
66	H	C	0.815592
66	H	T	0.903199
67	N	H	-0.508595
67	N	I	-2.64506
67	N	K	-1.30562
67	N	N	-0.000544
67	N	Y	-1.95137
67	N	M	-0.218416
67	N	L	-2.53275
67	N	A	0.296639
67	N	V	-2.5444
67	N	W	-1.41012
67	N	T	-1.86136
67	N	C	-0.894563
67	N	P	-0.038352
67	N	G	1.51148
67	N	F	-1.82721
67	N	Q	-2.01647
67	N	S	-1.11545
67	N	D	-1.12875
67	N	E	-1.81175
67	N	R	-1.15759
68	V	F	-0.152071
68	V	Q	-0.947421
68	V	P	-0.0538333
68	V	G	2.15617
68	V	E	0.352625
68	V	R	-0.321617
68	V	S	0.05134
68	V	D	1.09337
68	V	W	4.12663
68	V	A	-0.751332
68	V	V	-0.000997333
68	V	T	-0.31756
68	V	C	-0.501047
68	V	N	0.200373
68	V	Y	0.686211
68	V	L	-2.16041
68	V	M	-1.55453
68	V	I	-1.62223
68	V	H	1.01279
68	V	K	0.777036
69	W	I	3.34501
69	W	H	2.6845
69	W	K	1.5837
69	W	N	0.465211
69	W	Y	1.47145
69	W	L	1.36571
69	W	M	2.11899
69	W	W	-0.0184053
69	W	A	2.34067
69	W	V	3.60926
69	W	T	3.10094
69	W	C	3.96819
69	W	F	1.02893
69	W	Q	0.612997
69	W	P	4.09328
69	W	G	2.84641
69	W	E	3.63387
69	W	R	2.63194
69	W	S	2.47402
69	W	D	1.87839
70	A	D	0.153884
70	A	S	0.708968
70	A	R	0.513241
70	A	E	1.84967
70	A	G	1.6859
70	A	P	4.09133
70	A	Q	-0.0173627
70	A	F	0.0565987
70	A	C	0.382885
70	A	T	0.552908
70	A	V	0.056576
70	A	A	-0.00405733
70	A	W	1.59437
70	A	M	-0.731317
70	A	L	-1.3799
70	A	Y	0.550143
70	A	N	0.0565307
70	A	K	1.35621
70	A	H	0.424592
70	A	I	0.0255227
71	T	K	2.25159
71	T	I	-2.06561
71	T	H	1.58089
71	T	L	-1.85876
71	T	M	-1.28307
71	T	Y	-0.070108
71	T	N	0.455487
71	T	C	0.139105
71	T	T	0.00113333
71	T	W	1.63089
71	T	V	-1.46404
71	T	A	0.0410267
71	T	R	2.47742
71	T	E	1.1091
71	T	D	1.07909
71	T	S	1.32532
71	T	Q	-0.178069
71	T	F	0.521243
71	T	G	2.11641
71	T	P	3.03631
72	H	W	-1.18121
72	H	V	0.425635
72	H	A	1.01558
72	H	C	1.06978
72	H	T	0.516075
72	H	Q	0.0581853
72	H	F	-0.886244
72	H	G	1.92012
72	H	P	4.16468
72	H	R	-0.217917
72	H	E	1.17769
72	H	D	1.39187
72	H	S	0.991871
72	H	I	0.372527
72	H	H	-0.0297387
72	H	K	0.145883
72	H	Y	-0.95642
72	H	N	0.588313
72	H	L	-0.551253
72	H	M	0.172539
73	A	H	-0.238929
73	A	I	2.07994
73	A	K	0.357975
73	A	N	0.214925
73	A	Y	-0.606515
73	A	M	0.153612
73	A	L	0.285895
73	A	A	0.0238
73	A	V	0.462423
73	A	W	-1.05475
73	A	T	-0.087992
73	A	C	0.538651
73	A	P	5.64049
73	A	G	1.37983
73	A	F	-0.554245
73	A	Q	-0.310556
73	A	S	0.507801
73	A	D	0.15334
73	A	E	-0.073236
73	A	R	0.644935
74	C	K	-0.024208
74	C	I	0.004216
74	C	H	0.00131467
74	C	L	0.00738933
74	C	M	0.006324
74	C	Y	0.02652
74	C	N	-0.00371733
74	C	C	-0.00562133
74	C	T	0.00689067
74	C	W	0.028288
74	C	V	-0.00498667
74	C	A	-0.00419333
74	C	R	0.00181333
74	C	E	-0.025976
74	C	D	0.00587067
74	C	S	-0.006392
74	C	Q	-0.00423867
74	C	F	0.00505467
74	C	G	-0.007888
74	C	P	-0.0434293
75	V	D	2.89082
75	V	S	3.36514
75	V	R	3.48468
75	V	E	3.16746
75	V	G	4.30159
75	V	P	3.06161
75	V	Q	2.11668
75	V	F	1.15806
75	V	C	1.96608
75	V	T	1.86379
75	V	V	-0.00664133
75	V	A	2.43148
75	V	W	5.47133
75	V	M	0.880691
75	V	L	0.54332
75	V	Y	1.84407
75	V	N	2.82137
75	V	K	3.43631
75	V	H	2.64654
75	V	I	-0.131149
76	P	K	0.818607
76	P	I	0.02346
76	P	H	1.91511
76	P	L	0.01224
76	P	M	0.354461
76	P	Y	0.936768
76	P	N	2.11559
76	P	C	1.70329
76	P	T	0.797368
76	P	W	0.196044
76	P	V	0.51748
76	P	A	1.26299
76	P	R	1.44568
76	P	E	1.91193
76	P	D	2.8868
76	P	S	1.81651
76	P	Q	0.969907
76	P	F	0.838667
76	P	G	3.16132
76	P	P	-0.00154133
77	T	I	-1.21117
77	T	H	-1.03566
77	T	K	-0.459
77	T	Y	-2.00432
77	T	N	0.0888533
77	T	L	-1.12497
77	T	M	-1.50255
77	T	W	-2.0293
77	T	V	-0.665697
77	T	A	-0.527431
77	T	C	0.195704
77	T	T	-0.00233467
77	T	Q	-0.118093
77	T	F	-1.99872
77	T	G	1.01293
77	T	P	0.610277
77	T	R	-0.271547
77	T	E	0.53448
77	T	D	1.60133
77	T	S	0.0967867
78	D	W	-1.82471
78	D	A	-0.757633
78	D	V	-1.44115
78	D	T	-0.902587
78	D	C	-0.6647
78	D	F	-3.10148
78	D	Q	-0.823117
78	D	P	-1.59177
78	D	G	0.398797
78	D	E	-0.387441
78	D	R	-1.28069
78	D	S	-1.12195
78	D	D	0.001156
78	D	I	-1.98186
78	D	H	-1.20004
78	D	K	-0.772321
78	D	N	-1.64419
78	D	Y	-2.72345
78	D	L	-1.93387
78	D	M	-1.97823
79	P	E	0.0242533
79	P	R	0.342652
79	P	S	-0.0147333
79	P	D	0.359493
79	P	F	0.155924
79	P	Q	-0.656631
79	P	P	-0.0485293
79	P	G	0.753553
79	P	T	-0.220071
79	P	C	1.15688
79	P	W	-0.37978
79	P	A	0.460632
79	P	V	0.291244
79	P	L	-0.688613
79	P	M	0.0808293
79	P	N	-0.282608
79	P	Y	-1.343
79	P	K	0.017
79	P	I	0.089964
79	P	H	0.247973
80	N	I	-0.162633
80	N	H	0.166849
80	N	K	0.407207
80	N	Y	0.0103587
80	N	N	-0.000136
80	N	L	0.494587
80	N	M	0.725787
80	N	W	0.98022
80	N	V	-0.222587
80	N	A	0.562587
80	N	C	1.46567
80	N	T	0.327307
80	N	Q	0.443587
80	N	F	0.131331
80	N	G	2.49891
80	N	P	5.86443
80	N	R	0.217872
80	N	E	0.484001
80	N	D	0.201121
80	N	S	0.718624
81	P	Y	-0.492411
81	P	N	0.770689
81	P	M	-0.0715133
81	P	L	0.100844
81	P	H	0.154088
81	P	I	0.613473
81	P	K	0.892659
81	P	G	1.73434
81	P	P	-0.000952
81	P	Q	0.30362
81	P	F	-0.234736
81	P	D	0.993843
81	P	S	1.22568
81	P	R	1.08052
81	P	E	0.877653
81	P	V	0.608713
81	P	A	0.99314
81	P	W	-0.585027
81	P	C	1.91735
81	P	T	1.65818
82	Q	I	-0.456597
82	Q	H	-0.080852
82	Q	K	-0.151255
82	Q	N	0.301172
82	Q	Y	-1.2995
82	Q	L	-0.433772
82	Q	M	0.0448573
82	Q	W	-1.75671
82	Q	A	0.0217373
82	Q	V	-0.305411
82	Q	T	-0.0762507
82	Q	C	0.556308
82	Q	F	-0.725469
82	Q	Q	-0.000158667
82	Q	P	1.40592
82	Q	G	0.99144
82	Q	E	-0.0216693
82	Q	R	0.0302827
82	Q	S	0.136929
82	Q	D	0.594343
83	E	L	-0.0193573
83	E	M	0.389187
83	E	N	0.864484
83	E	Y	-0.131716
83	E	K	0.901907
83	E	I	0.227981
83	E	H	0.605835
83	E	E	-0.094588
83	E	R	0.882912
83	E	S	0.811943
83	E	D	1.27131
83	E	F	-0.0456507
83	E	Q	0.400996
83	E	P	2.01228
83	E	G	1.51089
83	E	T	0.417611
83	E	C	0.562337
83	E	W	1.02576
83	E	A	0.478221
83	E	V	0.182693
84	V	C	1.84604
84	V	T	1.2811
84	V	W	0.131421
84	V	V	-0.126049
84	V	A	2.47461
84	V	R	1.5266
84	V	E	2.73142
84	V	D	1.77704
84	V	S	2.50433
84	V	Q	1.56738
84	V	F	0.639517
84	V	G	4.11944
84	V	P	3.46628
84	V	K	1.97814
84	V	I	-0.177027
84	V	H	0.503291
84	V	L	1.92565
84	V	M	1.92843
84	V	Y	0.624557
84	V	N	1.92943
85	V	G	2.13976
85	V	P	0.271977
85	V	Q	0.488625
85	V	F	0.149192
85	V	D	1.39207
85	V	S	1.40017
85	V	R	0.726467
85	V	E	0.582216
85	V	V	0.000566667
85	V	A	1.09951
85	V	W	0.0515667
85	V	C	1.06207
85	V	T	0.44166
85	V	Y	-0.0196293
85	V	N	1.07753
85	V	M	0.046784
85	V	L	-0.221385
85	V	H	0.963764
85	V	I	0.0825067
85	V	K	0.529607
86	L	N	2.3751
86	L	Y	3.13677
86	L	L	0.0102227
86	L	M	0.592416
86	L	I	2.47402
86	L	H	4.51341
86	L	K	5.20078
86	L	F	2.25579
86	L	Q	2.47531
86	L	P	6.13505
86	L	G	5.22231
86	L	E	4.07628
86	L	R	5.32252
86	L	S	4.57479
86	L	D	3.56454
86	L	W	1.56103
86	L	A	2.99152
86	L	V	2.99712
86	L	T	3.3973
86	L	C	3.21635
87	V	N	0.118773
87	V	Y	-0.293805
87	V	L	-0.0944293
87	V	M	0.4794
87	V	I	0.137473
87	V	H	0.12648
87	V	K	0.0119
87	V	F	-0.179316
87	V	Q	0.119068
87	V	P	0.993593
87	V	G	1.18037
87	V	E	0.0393947
87	V	R	0.283787
87	V	S	0.319759
87	V	D	0.330593
87	V	W	-0.374431
87	V	A	0.22338
87	V	V	0.00102
87	V	T	0.231177
87	V	C	0.735647
88	N	A	1.21885
88	N	V	5.39093
88	N	W	0.954471
88	N	T	2.7601
88	N	C	1.71621
88	N	P	1.77208
88	N	G	0.375428
88	N	F	0.869403
88	N	Q	1.23216
88	N	S	1.15373
88	N	D	0.72964
88	N	E	1.44239
88	N	R	0.607467
88	N	H	0.653933
88	N	I	5.46255
88	N	K	0.81906
88	N	N	-0.0017
88	N	Y	0.789548
88	N	M	1.21908
88	N	L	1.19553
89	V	D	4.56119
89	V	S	3.24088
89	V	R	1.70297
89	V	E	4.50008
89	V	G	4.46338
89	V	P	7.99911
89	V	Q	2.11616
89	V	F	1.25673
89	V	C	2.17657
89	V	T	2.08418
89	V	V	0.00222133
89	V	A	2.4958
89	V	W	1.2988
89	V	M	1.28377
89	V	L	0.852629
89	V	Y	3.54783
89	V	N	2.30005
89	V	K	2.75142
89	V	H	2.40815
89	V	I	0.470424
90	T	L	0.569795
90	T	M	0.387419
90	T	N	0.822528
90	T	Y	-0.210097
90	T	K	0.637115
90	T	I	-0.616012
90	T	H	0.603659
90	T	E	0.957191
90	T	R	0.894948
90	T	S	1.18553
90	T	D	1.07798
90	T	F	-0.101819
90	T	Q	0.350631
90	T	P	0.159981
90	T	G	2.38501
90	T	T	0.0206493
90	T	C	0.723905
90	T	W	0.554291
90	T	A	1.16353
90	T	V	-0.544091
91	E	E	-0.0192893
91	E	R	1.55681
91	E	S	1.35975
91	E	D	1.98973
91	E	F	1.33817
91	E	Q	-0.0963787
91	E	P	2.07529
91	E	G	2.60152
91	E	T	0.784969
91	E	C	0.409224
91	E	W	0.456915
91	E	A	0.700332
91	E	V	-0.296163
91	E	L	-0.821236
91	E	M	-0.242919
91	E	N	1.40334
91	E	Y	2.41148
91	E	K	2.41794
91	E	I	-1.23506
91	E	H	1.65401
92	N	W	-0.61098
92	N	V	-0.842316
92	N	A	0.657288
92	N	C	0.50286
92	N	T	0.0505013
92	N	Q	0.391476
92	N	F	-0.682629
92	N	G	1.58528
92	N	P	0.164084
92	N	R	0.625895
92	N	E	0.163291
92	N	D	0.297953
92	N	S	0.619004
92	N	I	-0.627504
92	N	H	-0.142687
92	N	K	0.186184
92	N	Y	-0.816884
92	N	N	0.002856
92	N	L	-0.0904627
92	N	M	-0.100481
93	F	T	4.84616
93	F	C	4.54233
93	F	W	1.85198
93	F	A	5.15349
93	F	V	4.21598
93	F	E	5.88148
93	F	R	5.6134
93	F	S	5.57969
93	F	D	6.13428
93	F	F	0.0206267
93	F	Q	4.96187
93	F	P	5.46885
93	F	G	6.08772
93	F	K	5.95023
93	F	I	3.27477
93	F	H	3.1295
93	F	L	1.91053
93	F	M	2.38193
93	F	N	4.88979
93	F	Y	0.598513
94	N	C	0.572855
94	N	T	1.17246
94	N	W	1.35606
94	N	V	0.450704
94	N	A	1.21663
94	N	R	1.35841
94	N	E	1.11384
94	N	D	0.0110387
94	N	S	1.38677
94	N	Q	0.965781
94	N	F	0.397551
94	N	G	3.46988
94	N	P	3.45585
94	N	K	1.44194
94	N	I	0.570452
94	N	H	0.995543
94	N	L	0.913557
94	N	M	1.15988
94	N	Y	0.658308
94	N	N	0.0101547
95	M	I	0.838508
95	M	H	2.57539
95	M	K	4.96049
95	M	N	3.1416
95	M	Y	2.14909
95	M	L	0.674741
95	M	M	0.00194933
95	M	W	2.37291
95	M	A	1.35057
95	M	V	0.117209
95	M	T	1.77899
95	M	C	1.895
95	M	F	1.84266
95	M	Q	1.23316
95	M	P	6.41759
95	M	G	3.56644
95	M	E	2.09417
95	M	R	5.48551
95	M	S	2.32381
95	M	D	3.81111
96	W	V	2.83052
96	W	A	3.30398
96	W	W	0.00151867
96	W	C	3.49062
96	W	T	2.75534
96	W	G	4.56312
96	W	P	6.14892
96	W	Q	3.10517
96	W	F	0.87686
96	W	D	3.59795
96	W	S	3.22277
96	W	R	3.94563
96	W	E	3.56932
96	W	H	2.72972
96	W	I	2.18863
96	W	K	4.24247
96	W	Y	1.34728
96	W	N	3.50347
96	W	M	1.98154
96	W	L	2.7873
97	K	T	0.054332
97	K	C	0.560275
97	K	W	0.414052
97	K	A	0.191828
97	K	V	0.118977
97	K	E	-0.00816
97	K	R	-0.223425
97	K	S	0.216149
97	K	D	0.0085
97	K	F	-0.224173
97	K	Q	-0.0570973
97	K	P	4.72292
97	K	G	0.820828
97	K	K	-0.000362667
97	K	I	0.088128
97	K	H	-0.442771
97	K	L	-0.381321
97	K	M	0.499279
97	K	N	-0.302169
97	K	Y	-0.389209
98	N	W	7.02628
98	N	V	0.957735
98	N	A	1.30934
98	N	C	1.24651
98	N	T	1.78638
98	N	Q	0.864303
98	N	F	3.29773
98	N	G	3.0474
98	N	P	5.0568
98	N	R	3.02886
98	N	E	2.61276
98	N	D	1.59993
98	N	S	2.3496
98	N	I	0.798003
98	N	H	2.97072
98	N	K	3.46721
98	N	Y	4.47309
98	N	N	0.00374
98	N	L	0.116416
98	N	M	0.900592
99	D	Q	-0.326083
99	D	F	-1.41567
99	D	G	0.300288
99	D	P	-0.913761
99	D	R	-0.222609
99	D	E	-0.09826
99	D	D	-0.0121493
99	D	S	-0.221771
99	D	W	-0.99994
99	D	V	-0.144999
99	D	A	-0.462037
99	D	C	0.216081
99	D	T	4.53e-05
99	D	Y	-1.34434
99	D	N	-0.26826
99	D	L	-0.640651
99	D	M	-0.573217
99	D	I	-0.152071
99	D	H	-0.447644
99	D	K	-0.717695
100	M	R	4.01268
100	M	E	3.25541
100	M	D	3.66457
100	M	S	3.44524
100	M	Q	2.51922
100	M	F	2.74337
100	M	G	4.67185
100	M	P	7.65365
100	M	C	3.17243
100	M	T	2.7695
100	M	W	5.15979
100	M	V	2.27455
100	M	A	2.81744
100	M	L	1.59929
100	M	M	-0.020264
100	M	Y	5.06661
100	M	N	3.02031
100	M	K	4.39708
100	M	I	1.41968
100	M	H	3.32939
101	V	Y	8.18464
101	V	N	2.65647
101	V	M	2.65581
101	V	L	1.68758
101	V	H	6.99915
101	V	I	0.880895
101	V	K	8.79909
101	V	G	3.93704
101	V	P	7.68552
101	V	Q	5.44304
101	V	F	7.10901
101	V	D	3.84141
101	V	S	3.37026
101	V	R	6.71901
101	V	E	5.75822
101	V	V	0.000702667
101	V	A	2.07745
101	V	W	6.34601
101	V	C	1.79316
101	V	T	2.23187
102	E	K	-0.347435
102	E	I	0.0956533
102	E	H	0.460405
102	E	L	0.00201733
102	E	M	0.695187
102	E	Y	-0.30566
102	E	N	-0.210211
102	E	C	0.942571
102	E	T	0.542073
102	E	W	-0.948781
102	E	V	0.017952
102	E	A	0.332361
102	E	R	0.240403
102	E	E	0.004624
102	E	D	-0.256791
102	E	S	0.806684
102	E	Q	0.106035
102	E	F	0.0311667
102	E	G	1.44586
102	E	P	4.14199
103	Q	Y	0.900841
103	Q	N	1.4729
103	Q	L	0.260485
103	Q	M	0.0340907
103	Q	I	0.102091
103	Q	H	1.02247
103	Q	K	1.71872
103	Q	Q	-0.0265427
103	Q	F	-0.510521
103	Q	G	2.16621
103	Q	P	8.74305
103	Q	R	1.74261
103	Q	E	0.767425
103	Q	D	1.34558
103	Q	S	1.83371
103	Q	W	0.277939
103	Q	V	0.769783
103	Q	A	1.512
103	Q	C	2.0963
103	Q	T	1.23785
104	M	N	1.76526
104	M	Y	0.650284
104	M	M	-0.000226667
104	M	L	2.05852
104	M	H	2.5179
104	M	I	0.594683
104	M	K	3.89017
104	M	P	9.73583
104	M	G	2.98114
104	M	F	-0.155947
104	M	Q	2.01262
104	M	S	2.35921
104	M	D	3.14457
104	M	E	2.61156
104	M	R	3.24915
104	M	A	0.617213
104	M	V	0.27914
104	M	W	-0.325947
104	M	T	1.38958
104	M	C	1.64771
105	H	F	-1.18547
105	H	Q	0.419764
105	H	P	12.4537
105	H	G	2.26111
105	H	E	0.650805
105	H	R	1.12318
105	H	S	1.52071
105	H	D	0.988675
105	H	W	-0.837533
105	H	A	0.705319
105	H	V	0.0520653
105	H	T	0.450228
105	H	C	1.22559
105	H	N	0.42398
105	H	Y	-1.27527
105	H	L	-0.721752
105	H	M	-0.312641
105	H	I	1.44314
105	H	H	-0.00185867
105	H	K	0.754301
106	E	A	-0.194707
106	E	V	-0.308493
106	E	W	-1.41275
106	E	T	-0.022712
106	E	C	0.227256
106	E	P	7.36161
106	E	G	1.11132
106	E	F	-1.26122
106	E	Q	-0.454512
106	E	S	0.255499
106	E	D	0.3757
106	E	E	-0.02176
106	E	R	-0.957689
106	E	H	-0.542912
106	E	I	-0.459839
106	E	K	-0.148716
106	E	N	-0.319305
106	E	Y	-1.0975
106	E	M	-0.442725
106	E	L	-0.90508
107	D	N	0.529221
107	D	Y	0.974644
107	D	M	-0.915711
107	D	L	-0.258831
107	D	H	0.859701
107	D	I	-0.878288
107	D	K	2.53656
107	D	P	10.6688
107	D	G	1.34332
107	D	F	0.087176
107	D	Q	1.18658
107	D	S	0.423141
107	D	D	-0.001428
107	D	E	1.14421
107	D	R	1.3044
107	D	A	-0.00641467
107	D	V	-0.554721
107	D	W	-1.16466
107	D	T	-0.249016
107	D	C	0.229795
108	I	K	3.1542
108	I	I	0.012784
108	I	H	1.495
108	I	L	0.875749
108	I	M	1.00089
108	I	N	2.11301
108	I	Y	-0.632151
108	I	T	1.52923
108	I	C	1.89904
108	I	W	-0.552183
108	I	A	1.41907
108	I	V	0.63988
108	I	E	2.57944
108	I	R	1.40338
108	I	S	2.35867
108	I	D	3.20747
108	I	F	-0.428491
108	I	Q	1.15126
108	I	P	9.63667
108	I	G	3.3109
109	I	N	2.40727
109	I	Y	2.92314
109	I	M	0.887627
109	I	L	0.923825
109	I	H	2.28752
109	I	I	0.0352467
109	I	K	0.706837
109	I	P	7.12162
109	I	G	3.32418
109	I	F	2.67993
109	I	Q	2.14021
109	I	S	2.80539
109	I	D	4.05189
109	I	E	3.05474
109	I	R	1.44627
109	I	A	2.07325
109	I	V	0.532735
109	I	W	2.62981
109	I	T	2.12149
109	I	C	1.84645
110	S	K	-0.0544907
110	S	I	-2.26454
110	S	H	-0.544363
110	S	L	-1.94974
110	S	M	-1.8508
110	S	Y	-1.82718
110	S	N	-0.328508
110	S	C	-0.350087
110	S	T	-0.975029
110	S	W	-1.35631
110	S	V	-1.54546
110	S	A	-0.557396
110	S	R	-1.31793
110	S	E	-1.81517
110	S	D	-0.667896
110	S	S	0.0156627
110	S	Q	-1.19127
110	S	F	-1.64002
110	S	G	0.930399
110	S	P	7.46173
111	L	Q	1.52005
111	L	F	3.17444
111	L	G	3.55112
111	L	P	12.1337
111	L	R	1.22144
111	L	E	1.22615
111	L	D	1.95305
111	L	S	2.69785
111	L	W	0.260576
111	L	V	0.325085
111	L	A	2.0322
111	L	C	1.90894
111	L	T	1.404
111	L	Y	2.68187
111	L	N	2.19973
111	L	L	-0.01224
111	L	M	0.796983
111	L	I	-0.13872
111	L	H	2.94474
111	L	K	2.89206
112	W	E	4.0771
112	W	R	3.76657
112	W	S	4.26104
112	W	D	4.50942
112	W	F	1.97005
112	W	Q	3.6055
112	W	P	7.64515
112	W	G	5.23262
112	W	T	3.3347
112	W	C	3.73123
112	W	W	0.0534933
112	W	A	3.78225
112	W	V	2.38535
112	W	L	1.67656
112	W	M	2.67541
112	W	N	3.96469
112	W	Y	2.56757
112	W	K	3.90932
112	W	I	2.42055
112	W	H	3.75791
113	D	I	-0.0780867
113	D	H	0.392904
113	D	K	-0.187748
113	D	Y	0.213905
113	D	N	0.815501
113	D	L	-0.175281
113	D	M	0.388053
113	D	W	-0.233784
113	D	V	0.234305
113	D	A	0.640764
113	D	C	1.04527
113	D	T	0.719213
113	D	Q	0.292763
113	D	F	-0.048892
113	D	G	1.57515
113	D	P	6.58591
113	D	R	0.366384
113	D	E	0.2108
113	D	D	-0.120609
113	D	S	0.714544
114	Q	D	0.494836
114	Q	S	0.353532
114	Q	R	-0.113061
114	Q	E	-0.160367
114	Q	G	0.963243
114	Q	P	5.92645
114	Q	Q	-0.0403467
114	Q	F	-0.520835
114	Q	C	0.194276
114	Q	T	-0.153907
114	Q	V	-0.296004
114	Q	A	-0.0527453
114	Q	W	-0.883887
114	Q	M	-0.480397
114	Q	L	-0.243259
114	Q	Y	-1.14213
114	Q	N	0.221997
114	Q	K	-0.000498667
114	Q	H	-0.635913
114	Q	I	-0.310375
115	S	E	-0.0702893
115	S	R	-1.00601
115	S	S	-0.0328213
115	S	D	1.40538
115	S	F	-1.20031
115	S	Q	-1.07998
115	S	P	5.85226
115	S	G	0.796507
115	S	T	-0.56372
115	S	C	-0.868632
115	S	W	-1.4479
115	S	A	-0.858477
115	S	V	-1.7896
115	S	L	-1.12461
115	S	M	-0.837148
115	S	N	-0.485656
115	S	Y	-2.02214
115	S	K	-0.730841
115	S	I	-1.54195
115	S	H	-0.983983
116	L	V	1.08517
116	L	A	3.21996
116	L	W	0.003468
116	L	C	2.55725
116	L	T	1.98179
116	L	G	4.67681
116	L	P	9.07367
116	L	Q	2.57876
116	L	F	1.04205
116	L	D	3.08915
116	L	S	3.66026
116	L	R	2.62328
116	L	E	2.98647
116	L	H	2.19407
116	L	I	0.206471
116	L	K	3.93496
116	L	Y	2.00838
116	L	N	2.08075
116	L	M	1.36848
116	L	L	-0.00655067
117	K	L	-3.21765
117	K	M	0.140171
117	K	N	0.261029
117	K	Y	0.112041
117	K	K	0.00596133
117	K	I	0.389572
117	K	H	0.076092
117	K	E	0.348047
117	K	R	0.209349
117	K	S	0.30226
117	K	D	0.68408
117	K	F	0.13396
117	K	Q	0.326468
117	K	P	6.27135
117	K	G	0.156105
117	K	T	-0.0862013
117	K	C	1.00926
117	K	W	0.311213
117	K	A	-2.85675
117	K	V	0.32028
118	P	L	-3.79982
118	P	M	-3.47455
118	P	Y	-3.64929
118	P	N	-3.61585
118	P	K	-3.5656
118	P	I	-3.49015
118	P	H	-3.89572
118	P	R	-2.96113
118	P	E	-3.69215
118	P	D	-3.88173
118	P	S	-3.41015
118	P	Q	-3.35392
118	P	F	-3.99019
118	P	G	-2.78542
118	P	P	-0.046648
118	P	C	-3.03826
118	P	T	-3.3891
118	P	W	-5.20579
118	P	V	-3.7169
118	P	A	-3.1479
119	C	W	0.0371507
119	C	A	-0.003264
119	C	V	0.052224
119	C	T	-0.055352
119	C	C	-0.179543
119	C	F	-0.170816
119	C	Q	0.0239813
119	C	P	0.046648
119	C	G	0.0346573
119	C	E	-0.106465
119	C	R	0.0230067
119	C	S	0.123533
119	C	D	-0.004352
119	C	I	-0.044948
119	C	H	0.0835947
119	C	K	-0.017204
119	C	N	0.093296
119	C	Y	0.024956
119	C	L	0.132872
119	C	M	0.0270187
120	V	R	2.58788
120	V	E	2.32583
120	V	D	0.265359
120	V	S	1.42136
120	V	Q	1.7306
120	V	F	-0.265631
120	V	G	2.13384
120	V	P	0.457776
120	V	C	0.629861
120	V	T	0.493952
120	V	W	0.0976707
120	V	V	-0.0153453
120	V	A	0.607399
120	V	L	1.30091
120	V	M	1.09648
120	V	Y	-0.575711
120	V	N	0.934479
120	V	K	2.08799
120	V	I	0.645365
120	V	H	0.945291
121	K	L	-0.498055
121	K	M	-0.075004
121	K	N	0.0616307
121	K	Y	-1.18721
121	K	K	-0.00884
121	K	I	-0.604633
121	K	H	0.0342947
121	K	E	0.224876
121	K	R	0.021896
121	K	S	0.0901907
121	K	D	0.341224
121	K	F	-0.477768
121	K	Q	0.002244
121	K	P	-0.634213
121	K	G	1.28636
121	K	T	0.25398
121	K	C	0.644527
121	K	W	-0.007956
121	K	A	0.494541
121	K	V	-0.466865
122	L	I	2.06666
122	L	H	4.42388
122	L	K	7.27967
122	L	N	3.87081
122	L	Y	4.95101
122	L	L	0.004216
122	L	M	2.62242
122	L	W	3.30686
122	L	A	4.49922
122	L	V	2.59141
122	L	T	4.51141
122	L	C	3.68497
122	L	F	3.40301
122	L	Q	3.98911
122	L	P	4.51264
122	L	G	5.35704
122	L	E	5.28215
122	L	R	5.84324
122	L	S	5.34142
122	L	D	4.98809
123	T	L	-3.14167
123	T	M	-0.339161
123	T	Y	0.229908
123	T	N	-0.250353
123	T	K	0.0921853
123	T	I	-0.692331
123	T	H	0.118456
123	T	R	-0.210551
123	T	E	-0.927497
123	T	D	-0.334855
123	T	S	0.698428
123	T	Q	-0.465959
123	T	F	0.454331
123	T	G	0.384132
123	T	P	1.95645
123	T	C	0.375541
123	T	T	0.004488
123	T	W	0.233829
123	T	V	-1.02397
123	T	A	-3.06288
124	P	L	-3.08459
124	P	M	-2.92547
124	P	Y	-3.61094
124	P	N	-2.68219
124	P	K	-2.5697
124	P	I	-2.49562
124	P	H	-2.26105
124	P	R	-2.71823
124	P	E	-2.73904
124	P	D	-2.61596
124	P	S	-2.34595
124	P	Q	-2.66159
124	P	F	-2.97393
124	P	G	-1.74182
124	P	P	0.025364
124	P	C	-1.71983
124	P	T	-2.02824
124	P	W	-3.16771
124	P	V	-2.58153
124	P	A	-2.71873
125	L	N	1.71161
125	L	Y	0.703211
125	L	M	-0.154677
125	L	L	-0.0217827
125	L	H	1.84579
125	L	I	2.18795
125	L	K	5.28705
125	L	P	7.75477
125	L	G	3.64895
125	L	F	0.349951
125	L	Q	1.82292
125	L	S	2.47803
125	L	D	3.02201
125	L	E	2.60023
125	L	R	3.04463
125	L	A	1.85352
125	L	V	0.872349
125	L	W	0.974576
125	L	T	1.02181
125	L	C	1.35667
126	C	L	0.00800133
126	C	M	-0.0160027
126	C	Y	0.0184733
126	C	N	0.04352
126	C	K	-0.0317333
126	C	I	-0.014008
126	C	H	-0.0551027
126	C	R	0.00337733
126	C	E	0.005644
126	C	D	0.00199467
126	C	S	-0.043656
126	C	Q	0.0224853
126	C	F	0.039032
126	C	G	-0.0265427
126	C	P	0.0267467
126	C	C	-0.0252053
126	C	T	0.0343627
126	C	W	0.0464893
126	C	V	0.007412
126	C	A	0.0424773
127	V	C	1.16615
127	V	T	0.954357
127	V	V	0.023868
127	V	A	1.10049
127	V	W	0.0642373
127	V	D	2.98899
127	V	S	1.65412
127	V	R	1.0904
127	V	E	3.63975
127	V	G	2.50972
127	V	P	9.40787
127	V	Q	1.17461
127	V	F	1.2721
127	V	K	2.04499
127	V	H	0.656404
127	V	I	0.241627
127	V	M	1.28491
127	V	L	2.22598
127	V	Y	0.499392
127	V	N	1.08748
128	S	A	-0.570475
128	S	V	-1.50806
128	S	W	-0.199784
128	S	T	-0.777331
128	S	C	-0.396485
128	S	P	1.75089
128	S	G	1.16237
128	S	F	-0.0226213
128	S	Q	-1.04738
128	S	S	0.060928
128	S	D	-0.235439
128	S	E	-0.986657
128	S	R	-0.010812
128	S	H	0.744895
128	S	I	-1.39194
128	S	K	0.0549667
128	S	N	-0.137156
128	S	Y	-0.344465
128	S	M	-0.826495
128	S	L	-0.472305
129	L	M	0.469359
129	L	L	-0.0130107
129	L	N	3.8022
129	L	Y	0.637976
129	L	K	3.15917
129	L	H	2.13107
129	L	I	1.49378
129	L	S	4.32999
129	L	D	6.08897
129	L	E	4.7199
129	L	R	3.28805
129	L	P	5.76713
129	L	G	5.43461
129	L	F	-0.110636
129	L	Q	1.91871
129	L	T	3.09089
129	L	C	3.10606
129	L	A	3.55869
129	L	V	1.7753
129	L	W	0.970179
130	K	H	0.0190853
130	K	I	-0.815864
130	K	K	0.02176
130	K	N	-0.108641
130	K	Y	-0.716833
130	K	M	0.277145
130	K	L	-0.461108
130	K	A	0.331001
130	K	V	-0.859928
130	K	W	-0.499891
130	K	T	-0.178976
130	K	C	0.511088
130	K	P	2.6488
130	K	G	1.99716
130	K	F	-0.860132
130	K	Q	-0.743761
130	K	S	0.310647
130	K	D	0.269983
[truncated: 10,742 more rows]
