# Supplementary material for: The endoplasmic reticulum proteostasis network profoundly shapes the protein sequence space accessible to HIV envelope
Source: PLoS Biol. 2022 Feb 18;20(2):e3001569. doi: 10.1371/journal.pbio.3001569 (PMC8906867; doi:10.1371/journal.pbio.3001569)
Supplement: S6 Data — (XLSX) [file pbio.3001569.s006.xlsx]

## Sheet: Negative Diffsel
S5 Data. Immunoblot densiometric analysis
1. Variants with negative diffsel
Replicate 1
Variant	gp160 signal	gp41 signal	gp41/gp160 ratio	gp41/gp160 ratio normalized to WT
WT	208000	200000	0.961538	1
C54W	167000	16400	0.0982036	0.102132
C74K	66500	1870	0.0281203	0.0292451
L111P	192000	80700	0.420312	0.437125
P253S	211000	93400	0.442654	0.46036
V254R	285000	129000	0.452632	0.470737
L556R	134000	39000	0.291045	0.302687
Replicate 2
Variant	gp160 signal	gp41 signal	gp41/gp160 ratio	gp41/gp160 ratio normalized to WT
WT	218000	195000	0.894495	1
C54W	337000	22200	0.0658754	0.0736453
C74K	113000	4610	0.0407965	0.0456084
L111P	404000	76100	0.188366	0.210584
P253S	367000	97400	0.265395	0.296698
V254R	396000	169000	0.426768	0.477104
L556R	403000	37900	0.0940447	0.105137
Replicate 3
Variant	gp160 signal	gp41 signal	gp41/gp160 ratio	gp41/gp160 ratio normalized to WT
WT	269000	403000	1.49814	1
C54W	217000	8710	0.0401382	0.026792
C74K	119000	-434	-0.00364706	-0.00243439
L111P	288000	19700	0.0684028	0.0456584
P253S	426000	197000	0.462441	0.308677
V254R	601000	104000	0.173045	0.115506
L556R	180000	23100	0.128333	0.0856617

## Sheet: Positive Diffsel
S6 Data. Immunoblot densitometric analysis
2. Variants with positive diffsel
Replicate 1
Variant	gp160 signal	gp41 signal	gp41/gp160 ratio	gp41/gp160 ratio normalized to WT
WT	1240000	852000	0.687097	1
I165K	1860000	1140000	0.612903	0.892019
A316T	1110000	825000	0.743243	1.08172
A316R	651000	579000	0.889401	1.29443
Replicate 2
Variant	gp160 signal	gp41 signal	gp41/gp160 ratio	gp41/gp160 ratio normalized to WT
WT	1320000	1210000	0.916667	1
I165K	1230000	942000	0.765854	0.835477
A316T	1200000	1000000	0.833333	0.909091
A316R	922000	813000	0.881779	0.96194
Replicate 3
Variant	gp160 signal	gp41 signal	gp41/gp160 ratio	gp41/gp160 ratio normalized to WT
WT	769000	584000	0.759428	1
I165K	853000	402000	0.471278	0.62057
A316T	801000	522000	0.651685	0.858127
A316R	385000	377000	0.979221	1.28942
