# Supplementary material for: The endoplasmic reticulum proteostasis network profoundly shapes the protein sequence space accessible to HIV envelope
Source: PLoS Biol. 2022 Feb 18;20(2):e3001569. doi: 10.1371/journal.pbio.3001569 (PMC8906867; doi:10.1371/journal.pbio.3001569)
Supplement: S7 Data — (XLSX) [file pbio.3001569.s007.xlsx]

## Sheet: RT-PCR
S7 Data. RT-PCR of UPR genes upon transfection of Env variants
	SEC24D		BiP		ERDJ4		HYOU1
Variant	Mean	Standard Deviation	Mean	Standard Deviation	Mean	Standard Deviation	Mean	Standard Deviation
GFP	1.00444	0.022563	1.00297	0.024517	1.00234	0.032376	1.00377	0.011132
WT	0.928598	0.032498	0.943863	0.017296	0.760531	0.082173	0.976736	0.034907
C54W	1.11723	0.063763	1.16261	0.02521	1.0238	0.129198	1.2106	0.026504
L111P	1.09542	0.067871	1.15726	0.019569	1.04836	0.02157	1.18485	0.055741
L556R	1.11881	0.014966	1.09349	0.011841	1.05862	0.049861	1.16314	0.084157
GFP + Tg	6.71821	0.251475	12.3693	0.522801	5.2705	0.08349	8.93139	0.192296
