# Supplementary material for: The endoplasmic reticulum proteostasis network profoundly shapes the protein sequence space accessible to HIV envelope
Source: PLoS Biol. 2022 Feb 18;20(2):e3001569. doi: 10.1371/journal.pbio.3001569 (PMC8906867; doi:10.1371/journal.pbio.3001569)
Supplement: S8 Data — (XLSX) [file pbio.3001569.s008.xlsx]

## Sheet: Cumulative net site diffsel
S8 Data. Cumulative net site diffsel
		Cumulative net site diffsel			Slope
Site	WT	+XBP1s	+ATF6	+XBP1s/+ATF6	+XBP1s	+ATF6	+XBP1s/+ATF6
35	W	-3.33374	-1.68575	-1.50895
36	V	-6.68984	0.0361417	-3.41714
37	T	-11.72	-0.331481	-8.41419
38	V	-16.728	-1.8311	-11.3381
39	Y	-19.6107	-1.95653	-14.1512
40	Y	-23.0799	-1.66023	-14.8532	-3.54918	-0.4945	-2.71832
41	G	-27.3645	-5.078	-18.6838	-3.29203	-0.440226	-2.6757
42	V	-28.8942	-6.19028	-19.0836	-3.27554	-0.406887	-2.64747
43	P	-31.837	-5.20378	-20.5658	-2.79801	-0.086295	-2.27564
44	V	-33.7123	-5.26684	-25.1573	-2.53597	0.128942	-1.99644
45	W	-38.8255	-6.63075	-28.6922	-2.49853	0.0260554	-2.14301
46	K	-39.6101	-4.36612	-30.1742	-2.1532	0.544094	-1.87315
47	E	-44.4753	-4.40035	-34.8889	-2.27584	0.673525	-2.09562
48	A	-44.7081	-2.69405	-34.0945	-2.66183	0.381135	-2.21631
49	T	-44.9704	-0.667115	-34.1155	-2.92137	0.487418	-1.88775
50	T	-48.0652	-1.39967	-36.2833	-2.60557	0.588619	-1.63237
51	T	-48.8964	0.362938	-37.4153	-2.79102	0.449304	-1.80416
52	L	-51.6527	0.544969	-40.0398	-2.33448	0.426488	-1.36644
53	F	-58.4553	-1.39244	-42.7289	-2.24688	0.292907	-1.35253
54	C	-62.926	-0.392665	-44.0348	-2.14237	0.0902137	-1.34021
55	A	-64.8813	-0.74456	-45.0158	-1.89942	0.410401	-1.16048
56	S	-67.5203	0.126919	-48.2158	-1.93162	0.129164	-1.1791
57	D	-67.8202	-0.135468	-48.5533	-1.56729	0.084453	-0.919986
58	A	-67.1769	0.235022	-47.6199	-0.83981	0.275689	-0.572449
59	K	-66.394	0.235022	-47.5177	-0.413477	0.160705	-0.415219
60	A	-67.0594	2.70434	-47.8882	0.0814213	0.262774	-0.0563673
61	Y	-68.2126	1.65458	-49.2063	0.100646	0.0897443	0.116639
62	D	-67.3255	1.3895	-49.2397	0.0615873	0.241446	0.115848
63	T	-66.8534	1.36446	-48.4534	-0.202451	0.185783	0.000501108
64	E	-67.0608	1.21439	-48.187	-0.449437	0.257219	-0.0267018
65	V	-64.067	1.88318	-45.5795	-0.313527	-0.0470319	-0.107747
66	H	-66.5139	1.02436	-47.0494	-0.283895	0.191219	-0.323901
67	N	-67.2043	2.27899	-47.3948	-0.589452	0.0739525	-0.516291
68	V	-69.2014	2.09285	-47.6149	-0.636665	0.449477	-0.586108
69	W	-70.8884	2.80721	-47.7847	-1.33739	0.464789	-1.22356
70	A	-70.1946	2.23402	-48.9656	-2.07255	0.281571	-1.94622
71	T	-71.0516	3.56677	-52.4453	-2.1236	0.280529	-1.93414
72	H	-73.2201	2.12902	-54.4026	-2.08379	0.137714	-2.09073
73	H	-73.2201	5.85922	-54.3145	-1.94839	0.415592	-2.12441
74	C	-80.4347	5.86228	-60.4226	-1.86593	0.554741	-2.36221
75	V	-84.7926	4.69889	-65.0417	-2.23862	0.285722	-2.38043
76	P	-87.7498	3.82966	-66.3908	-2.32625	0.172473	-1.95057
77	T	-88.0422	3.65613	-68.3021	-2.06643	0.34248	-1.60522
78	D	-88.6853	6.24877	-68.8589	-2.33145	-0.00190785	-2.04925
79	P	-89.5477	8.35462	-71.4068	-1.83791	-0.0998262	-1.54957
80	N	-92.5808	5.09124	-72.7699	-1.56014	0.00701215	-0.977562
81	P	-94.3141	5.2915	-71.9511	-1.46454	0.147363	-1.20907
82	Q	-93.8843	5.55383	-70.4548	-1.44067	0.134902	-0.975134
83	E	-96.5346	5.84014	-74.807	-1.32507	-0.0316724	-0.923147
84	V	-98.8137	4.86402	-75.9183	-1.38663	-0.367548	-1.04648
85	V	-100.394	4.76902	-74.8173	-1.11302	-0.0833329	-1.00846
86	L	-102.395	5.30329	-78.4815	-1.17258	-0.310586	-1.4192
87	V	-102.449	5.00515	-78.0535	-1.33852	-0.414745	-1.54469
88	N	-101.936	5.93204	-78.0904	-1.39129	-0.421822	-1.44559
89	V	-103.414	4.67914	-81.8716	-1.37502	-0.312284	-1.53147
90	T	-103.711	4.25791	-82.8545	-1.28324	-0.305699	-1.57076
91	E	-106.04	2.18565	-86.143	-1.1074	-0.405259	-1.3301
92	N	-107.27	1.40638	-85.9017	-1.09131	-0.433007	-1.47977
93	F	-110.447	1.62193	-89.2629	-1.24129	-0.357275	-1.53465
94	N	-112.564	1.74118	-91.2329	-1.01202	-0.183227	-1.03252
95	M	-113.226	1.71203	-90.525	-1.11907	-0.0432695	-1.03093
96	W	-113.469	1.25069	-91.7825	-1.32883	0.26638	-0.776114
97	K	-113.362	0.675076	-92.8511	-1.15196	0.502638	-0.808478
98	N	-114.349	2.3593	-93.4369	-1.01579	0.442363	-0.717972
99	D	-113.534	2.84687	-92.1968	-0.843527	0.623648	-0.385915
100	M	-114.902	3.82521	-93.1638	-1.01983	0.391624	-0.616236
101	V	-119.328	4.84944	-93.9042	-0.689151	0.319625	-0.207951
102	E	-118.789	6.43276	-93.9865	-0.857603	0.253462	-0.279703
103	Q	-120.605	6.04555	-96.4426	-1.15525	-0.178218	-0.266184
104	M	-120.999	7.97767	-95.0921	-1.16529	-0.303483	-0.3764
105	H	-123.425	5.62827	-96.6873	-1.41355	-0.482145	-0.753345
106	E	-120.361	4.44694	-93.862	-1.21613	-0.722096	-0.801762
107	D	-121.938	3.2097	-95.6482	-1.63607	-1.01386	-1.10001
108	I	-125.901	0.577119	-96.0987	-0.617313	-0.625402	-0.634436
109	I	-125.187	-0.18796	-95.9608	-0.545066	-0.799072	-0.765134
110	S	-129.037	-0.996235	-100.697	-0.433009	-0.590674	-0.737872
111	L	-131.49	-2.37152	-101.922	-0.742104	-0.408745	-1.08321
112	W	-135.15	-3.70583	-104.987	-0.825169	-0.259343	-1.12105
113	D	-126.778	-0.208466	-102.787	-1.01474	0.0606677	-1.43252
114	Q	-126.45	-0.0130549	-102.743	-1.29536	0.132179	-1.70021
115	S	-127.755	-0.278474	-104.066	-1.09448	0.254617	-1.38454
116	L	-127.782	0.35949	-104.694	-1.14046	0.452174	-1.69726
117	K	-130.19	0.616273	-106.859	-1.00958	0.56599	-1.43056
118	P	-136.049	1.1838	-110.424	-1.91444	0.24611	-1.66322
119	C	-138.141	1.13383	-112.963	-2.05351	0.202075	-1.74279
120	V	-139.982	1.54994	-114.543	-2.01471	0.22886	-1.74238
121	K	-142.894	2.15022	-118.894	-2.28522	0.133649	-1.93766
122	L	-145.246	1.95407	-119.292	-2.26351	0.0468273	-1.92062
123	T	-145.923	2.25263	-119.419	-1.37945	0.0338574	-1.19978
124	P	-146.985	2.0077	-120.171	-1.24749	0.12175	-1.16006
125	L	-147.902	2.01012	-121.49	-1.36019	0.0648392	-1.16007
126	C	-150.634	1.69598	-124.071	-1.295	0.110916	-0.933835
127	V	-152.825	1.08455	-126.065	-1.10403	0.243822	-0.871239
128	S	-149.843	1.52237	-122.422	-1.24212	0.0194156	-1.00958
129	L	-150.615	2.35133	-124.563	-1.38112	-0.0551951	-1.10167
130	K	-153.584	2.19833	-126.143	-1.31076	-0.200447	-1.05364
131	C	-155.844	3.25938	-128.233	-1.0968	-0.19663	-0.723319
132	T	-156.286	4.39229	-128.005	-0.966759	-0.175203	-0.646185
133	D	-158.344	2.44679	-129.515	-1.32891	-0.163809	-1.06018
134	L	-160.796	1.45575	-131.188	-1.28872	-0.359524	-0.809134
135	G	-161.009	0.00565053	-132.026	-0.817434	-0.154994	-0.613741
136	N	-161.602	-0.270322	-131.304	-0.483798	-0.144108	-0.313212
137	A	-162.492	-0.66748	-132.527	-0.0665424	0.0541611	-0.188871
138	T	-163.132	-0.115722	-133.024	0.232288	0.178407	0.0804761
138a	N	-163.503	-1.24391	-132.655	0.522366	0.61021	0.345316
138b	T	-161.758	0.648392	-132.281	0.571798	0.713604	0.390467
138c	N	-160.682	1.8183	-131.365	0.813584	0.909365	0.48124
138d	S	-156.952	4.9339	-129.893	1.15441	0.93951	0.844434
138e	S	-156.021	4.23086	-128.71	1.52446	1.03875	1.11575
139	N	-155.572	7.55784	-127.735	1.52082	1.14015	1.139
140	T	-155.291	7.14169	-128.122	1.37321	1.02808	1.18318
141	N	-153.466	8.82332	-126.491	1.39259	0.997091	1.14009
142	S	-150.948	8.72762	-124.082	0.821377	0.636823	0.870938
143	S	-147.888	10.2718	-121.866	0.561575	0.498833	0.647318
144	S	-148.295	10.1576	-121.265	0.264931	0.175324	0.34993
145	G	-148.026	10.9292	-120.449	-0.017822	0.0969837	0.127123
146	E	-146.756	11.7892	-119.964	-0.572064	0.118642	-0.089674
147	M	-148.738	11.3021	-121.184	-0.985417	0.0895602	-0.456339
148	M	-150.405	9.21919	-122.237	-1.51712	0.0260696	-0.845376
149	M	-152.923	9.31108	-124.236	-1.51689	-0.113774	-1.07493
150	E	-155.47	8.11153	-126.85	-1.65379	-0.0461935	-1.25016
151	K	-159.187	10.0097	-127.388	-1.81548	-0.158136	-1.3976
152	G	-160.802	9.62322	-128.646	-1.7843	-0.241624	-1.40545
153	E	-163.059	10.5325	-130.32	-1.84059	-0.051339	-1.429
154	I	-163.463	9.01989	-132.014	-1.93865	-0.207758	-1.58199
155	K	-164.564	10.4673	-132.951	-1.48048	0.358743	-1.05071
156	N	-164.911	10.2079	-133.94	-1.1414	0.186311	-0.954831
157	C	-166.581	8.88589	-135.238	-0.892754	0.212892	-0.558567
158	S	-168.811	8.7058	-136.527	-0.611656	0.0633623	-0.334242
159	F	-172.31	7.2335	-140.056	-0.151275	0.340675	0.355106
160	N	-170.274	11.699	-137.357	0.24045	0.207216	0.73578
161	I	-170.601	11.8728	-136.937	0.0157651	0.174525	0.44663
162	S	-169.73	11.7521	-134.231	0.331792	0.368893	0.703831
163	T	-169.175	11.1661	-133.662	0.216588	0.364158	0.636817
164	S	-164.976	12.4266	-128.463	0.630179	0.43741	1.14712
165	I	-162.16	12.5395	-125.593	0.670826	0.244883	0.88599
166	R	-164.753	11.9531	-129.474	0.346071	0.206666	0.654038
167	G	-163.263	12.5748	-128.2	0.332013	0.348913	0.489757
168	K	-166.645	12.3474	-130.159	0.185109	0.383953	0.36916
169	V	-166.008	11.6076	-128.584	-0.476802	0.192691	-0.394614
170	Q	-163.566	14.1478	-128.498	-0.910424	-0.0409021	-0.838417
171	K	-167.14	13.9395	-130.396	-0.677016	0.168667	-0.436389
172	E	-166.41	15.2413	-129.334	-1.06923	-0.0614344	-0.834896
173	Y	-167.324	15.0056	-129.971	-0.806113	-0.174053	-0.648127
174	A	-169.744	14.3535	-132.409	-0.915265	-0.00454712	-0.921607
175	F	-171.264	12.1304	-133.977	-1.25956	-0.301691	-1.0125
176	F	-171.524	13.6398	-133.838	-0.75752	-0.278791	-0.643319
177	Y	-173.955	11.9605	-136.549	-0.830532	-0.428449	-0.67738
178	K	-174.707	10.6069	-136.64	-0.722949	-0.426075	-0.660005
179	L	-175.16	11.5621	-137.8	-0.419084	-0.326856	-0.416038
180	D	-176.162	11.1309	-138.623	0.0562596	0.0369431	0.0314273
181	I	-174.715	11.1516	-136.829	0.259515	-0.0906691	0.124665
182	I	-174.715	10.9568	-136.108	0.70599	0.139469	0.659242
183	P	-174.554	10.7449	-136.571	0.902587	0.276904	1.06393
184	I	-173.935	11.085	-136.57	0.928441	0.20129	1.16678
185	D	-170.701	12.4999	-133.663	1.06148	0.138803	1.5399
186	N	-168.928	12.7331	-132.591	0.789878	0.176353	1.18528
187	D	-166.895	13.3552	-129.957	1.04656	0.311477	1.33597
188	T	-165.681	13.3759	-126.001	0.919251	0.372127	1.22446
189	T	-165.876	13.575	-126.133	0.931618	0.473	1.40861
190	S	-165.547	12.5189	-123.224	0.603553	0.288226	1.24979
191	Y	-166.816	12.9151	-124.976	0.259117	0.333423	0.943763
192	T	-164.25	14.0715	-122.748	-0.060745	0.234074	0.6073
193	L	-165.361	14.4662	-124.326	-0.0108231	0.304349	0.461736
194	T	-164.619	15.815	-122.483	-0.0639706	0.16646	0.194446
195	S	-164.666	15.3821	-121.165	0.0167922	0.275508	-0.019034
196	C	-166.337	16.0673	-123.153	-0.0603873	0.256694	0.0654932
197	N	-167.503	15.6959	-123.884	-0.169808	0.220805	-0.13575
198	T	-165.789	16.4194	-121.384	0.090419	0.254719	0.191377
199	S	-166.516	15.2396	-124.188	0.0834118	0.0681671	-0.0664689
200	V	-165.379	15.274	-123.414	0.0534674	0.0332247	-0.384157
201	I	-167.42	15.4821	-124.322	0.132984	-0.0742346	-0.268757
202	T	-165.948	16.2796	-124.105	0.191219	-0.0653811	-0.185281
203	Q	-164.457	17.0134	-122.412	0.10632	-0.154456	-0.352462
204	A	-163.785	16.4967	-123.148	0.144069	0.00351118	-0.12499
205	C	-164.131	15.7144	-125.006	0.0142434	-0.028578	-0.200347
206	P	-165.007	15.325	-125.841	0.243368	-0.060985	-0.164925
207	K	-165.59	15.0421	-125.736	0.141124	-0.0986618	-0.186538
208	V	-164.726	14.8748	-124.908	-0.0664189	-0.1833	-0.55019
209	S	-165.075	15.2747	-125.438	-0.331696	-0.129323	-0.680888
210	F	-165.237	14.9882	-125.417	-0.446837	-0.174245	-0.576068
211	E	-164.987	14.8722	-125.971	-0.506553	-0.199532	-0.642537
212	P	-164.536	15.293	-125.971	-0.666108	-0.166484	-0.746582
213	I	-165.121	15.1804	-127.914	-0.891189	-0.151728	-1.07371
214	P	-167.102	15.2034	-129.957	-1.01836	-0.234805	-1.10958
215	I	-168.6	13.9719	-130.767	-1.20925	-0.145598	-1.28376
216	H	-170.073	13.3296	-132.266	-1.30319	-0.149187	-1.27487
217	Y	-172.251	13.3773	-133.202	-1.5675	-0.243608	-1.34422
218	C	-173.638	13.3575	-135.645	-1.49323	-0.196893	-1.10554
219	A	-175.259	12.9267	-136.534	-1.39094	-0.274151	-0.985775
220	P	-177.329	13.5322	-138.255	-1.34527	-0.180059	-0.900387
221	A	-178.019	13.3804	-138.72	-1.25376	-0.0687093	-0.750467
222	G	-180.211	12.8569	-139.413	-1.17301	-0.0795901	-0.704243
223	F	-180.054	13.2114	-138.97	-1.11279	-0.0982217	-0.498144
224	A	-181.011	12.4619	-139.815	-1.0487	-0.0438737	-0.556245
225	I	-182.052	12.1713	-139.771	-0.874891	-0.167637	-0.339092
226	L	-182.611	12.6425	-139.771	-0.87179	-0.150112	-0.429699
227	K	-183.982	12.5814	-140.245	-0.676004	-0.0977659	-0.264386
228	C	-184.766	12.3753	-140.627	-0.65584	-0.0706107	-0.229198
229	N	-185.746	12.488	-142.096	-0.435349	0.0433487	-0.0145517
230	N	-186.078	11.8559	-141.646	-0.366228	0.0473288	-0.0864731
231	K	-186.736	11.8792	-143.017	-0.374641	-0.0646481	-0.185872
232	T	-186.971	11.8792	-142.057	-0.325451	-0.205067	-0.232511
233	F	-186.612	12.5053	-141.262	-0.324971	-0.105662	-0.212882
234	N	-185.365	12.8954	-139.96	-0.41349	-0.277583	-0.293814
235	G	-185.714	12.6446	-140.636	-0.36095	-0.211964	-0.347762
236	T	-186.357	11.9961	-141.63	-0.322904	-0.206414	-0.281751
237	G	-187.236	10.5307	-142.57	-0.48619	-0.264611	-0.59255
238	P	-188.015	11.3187	-142.756	-0.651654	-0.350643	-0.71218
239	C	-189.881	9.71213	-145.034	-0.945237	-0.582043	-1.03946
240	T	-189.688	9.73624	-145.124	-0.926448	-0.376567	-0.964741
241	N	-189.965	9.81509	-145.834	-0.906446	-0.275122	-1.07942
242	V	-191.833	9.23312	-147.982	-1.00506	-0.168389	-1.08131
243	S	-193.129	8.99889	-148.383	-1.19909	-0.285215	-1.25761
244	T	-194.817	7.07498	-150.355	-1.14737	-0.187692	-1.18597
245	V	-194.979	8.87896	-150.283	-1.20989	-0.230537	-1.20988
246	Q	-195.421	9.24485	-152.424	-1.26457	-0.245558	-1.18854
247	C	-197.287	8.84681	-153.383	-1.20121	-0.12661	-1.03287
248	T	-200.006	8.46655	-155.332	-1.55915	-0.359591	-1.37953
249	H	-201.354	7.83522	-156.894	-1.43184	-0.121729	-1.36423
250	G	-201.786	7.43087	-157.222	-1.58031	-0.179873	-1.62531
251	I	-202.611	7.35951	-157.719	-1.61943	-0.242437	-1.69635
252	R	-203.845	7.96702	-158.311	-1.72268	-0.361658	-1.69901
253	P	-208.72	5.40299	-162.179	-1.62034	-0.211548	-1.73348
254	V	-209.135	5.85769	-163.997	-2.22779	-0.65773	-2.03705
255	V	-210.782	7.08023	-166.536	-2.51994	-0.912607	-2.28496
256	S	-211.616	6.82048	-169.387	-2.57513	-0.981114	-2.40822
257	T	-214.514	5.23022	-170.373	-2.48309	-0.987551	-2.42321
258	Q	-216.21	6.35106	-172.666	-2.08103	-0.724977	-2.03547
259	L	-223.632	1.25791	-177.265	-2.24376	-0.753693	-1.98968
260	L	-226.986	-1.6952	-180.072	-2.36842	-0.910669	-1.93805
261	L	-228.362	-2.45163	-181.802	-2.2592	-0.616297	-1.66111
262	N	-228.676	-1.90849	-182.543	-2.09789	-0.491018	-1.71529
263	G	-229.53	-1.84678	-182.533	-2.00896	-0.695939	-1.76026
264	S	-231.573	-1.67924	-183.894	-1.42408	-0.242213	-1.30621
265	L	-234.466	-2.02647	-185.917	-1.16083	0.244527	-1.15018
266	A	-234.208	0.657511	-185.998	-1.03137	0.257817	-1.0673
267	E	-235.492	0.32004	-187.526	-1.12546	0.169325	-0.974399
268	E	-236.299	-0.608329	-190.269	-0.878834	0.288315	-1.04226
269	E	-237.873	-1.16421	-190.327	-1.25613	0.353032	-1.21245
270	V	-238.594	0.750078	-191.574	-1.13172	0.482658	-1.11142
271	V	-238.676	0.126545	-192.475	-1.17086	-0.0176942	-1.38709
272	I	-239.931	-0.215232	-192.287	-1.0646	0.0973863	-1.21135
273	R	-238.319	1.03637	-192.956	-0.945711	0.271504	-0.881024
274	S	-244.134	1.85108	-196.018	-0.83028	0.390829	-0.855156
275	A	-245.783	2.80011	-197.031	-1.17592	0.0302882	-1.10198
276	N	-245.916	0.480568	-199.869	-1.19278	0.123358	-1.04389
277	F	-246.138	1.2939	-199.639	-1.22987	0.127013	-1.19224
278	T	-245.756	2.10671	-199.079	-1.35388	0.0860431	-1.10373
279	D	-246.176	2.74407	-198.878	-0.985931	-0.0504505	-0.923904
280	N	-250.353	1.05296	-202.594	-0.97006	-0.0311411	-0.973535
281	A	-250.604	1.36013	-202.914	-1.39725	0.239473	-0.968924
282	K	-252.23	1.0549	-204.21	-1.5304	0.162087	-1.00652
283	T	-251.857	1.8968	-203.993	-1.65233	0.0236827	-1.16309
284	I	-253.994	1.34658	-205.258	-1.67959	-0.125035	-1.21729
285	I	-255.484	2.4887	-206.766	-1.35798	-0.10126	-0.835515
286	V	-259.889	2.8753	-209.558	-1.37537	-0.124819	-0.875388
287	Q	-261.442	2.91477	-209.705	-1.48556	-0.094357	-1.00749
288	L	-262.279	2.34353	-210.71	-1.59037	-0.269341	-0.992637
289	N	-262.972	1.49372	-211.051	-1.87917	-0.294654	-1.19682
290	Q	-263.933	0.0403622	-210.949	-1.81318	-0.469087	-0.977237
291	S	-264.358	0.11194	-211.668	-1.94884	-0.353515	-0.924629
292	V	-267.085	0.111326	-214.285	-1.75103	-0.289456	-1.0971
293	E	-267.761	-0.796608	-213.92	-1.91216	-0.137067	-1.15533
294	I	-272.785	-1.59996	-217.226	-1.86089	-0.137242	-1.08721
295	N	-273.616	-2.20216	-216.539	-1.91039	-0.179064	-1.24566
296	C	-279.377	-0.659845	-218.805	-1.99429	-0.256622	-1.13282
297	T	-278.953	0.0202152	-220.676	-1.8562	-0.318122	-1.00807
298	R	-281.401	0.972863	-222.263	-2.15153	-0.256243	-1.29335
299	P	-281.581	0.121304	-221.923	-1.64243	0.024017	-0.944591
300	N	-283.037	-1.75028	-223.405	-1.82604	0.06927	-1.34792
301	N	-284.3	-2.45428	-222.996	-1.04027	0.0485603	-1.01113
302	N	-285.647	-3.06989	-224.365	-1.50401	-0.102268	-1.07295
303	T	-289.276	-3.35904	-226.853	-1.69273	-0.135088	-1.2029
304	R	-289.21	-1.35979	-226.672	-2.07941	0.004045	-1.42132
305	K	-291.876	-1.50946	-230.018	-1.84059	0.192601	-1.28349
306	S	-289.78	-0.174243	-228.916	-2.37482	0.194072	-1.45635
307	I	-293.993	-1.00246	-231.405	-2.54656	0.275019	-1.61052
308	R	-298.328	-0.378017	-234.292	-2.10096	0.362134	-1.31515
309	I	-302.375	0.161754	-236.136	-2.57406	0.0667371	-1.6668
310	Q	-301.443	0.175731	-236.24	-2.98939	-0.117052	-1.99907
311	R	-308.049	-0.513558	-237.559	-2.76011	-0.322964	-1.94641
312	G	-311.113	-0.319706	-240.47	-2.73612	-0.0109348	-1.97288
313	P	-310.286	0.262296	-240.005	-2.32903	-0.058913	-1.70967
314	G	-314.95	-0.692418	-243.34	-2.08158	-0.0279428	-1.46104
315	R	-321.77	-2.67998	-250.008	-2.43733	-0.177823	-1.54868
316	A	-317.381	-3.40389	-248.38	-1.91503	0.0352738	-1.41678
317	F	-321.354	-1.11181	-251.134	-1.67738	0.0300664	-1.17893
318	V	-321.619	-0.967148	-251.389	-2.17537	-0.451437	-1.45541
319	T	-323.19	-0.117674	-250.747	-1.73547	-0.133036	-1.25718
320	I	-325.816	-1.6025	-251.727	-0.914977	0.046089	-0.624392
321	G	-327.199	-0.160821	-251.727	-1.37171	0.11848	-0.831728
322	K	-327.887	-0.0190422	-252.26	-0.947325	0.0509584	-0.69835
323	I	-332.04	-4.25208	-254.559	-0.953168	-0.0968827	-0.763674
324	G	-332.305	-2.02277	-255.911	-0.684531	-0.225387	-0.842921
325	N	-330.92	-2.21909	-256.252	-0.682663	-0.268033	-0.835156
326	M	-331.098	-2.21909	-256.697	-0.642807	-0.358355	-0.833001
327	R	-330.827	-0.602227	-258.117	-0.556984	-0.21772	-0.667458
328	Q	-331.15	-1.93597	-259.026	-0.345968	0.0987055	-0.741678
329	A	-330.036	-2.37154	-259.176	-0.682305	-0.246959	-0.841081
330	H	-332.643	-4.28282	-260.079	-0.908619	-0.222113	-1.09848
331	C	-333.627	-3.74437	-260.057	-0.852282	-0.175583	-1.0389
332	N	-333.457	-2.19624	-258.934	-0.826658	-0.237747	-0.785268
333	I	-335.499	-3.26502	-261.976	-1.05607	-0.223151	-0.984413
334	S	-339.128	-4.49236	-264.322	-1.1223	-0.0297326	-0.808583
335	R	-340.006	-4.44022	-267.237	-0.885702	0.0789269	-0.795593
336	A	-339.621	-3.97492	-267.086	-0.779057	0.107167	-0.686571
337	K	-339.094	-2.97969	-265.97	-1.25861	-0.210402	-1.06966
338	W	-341.711	-4.16749	-268.87	-1.08089	-0.060808	-0.742345
339	N	-341.259	-2.66887	-267.262	-0.698378	0.311428	-0.572021
340	A	-341.5	-3.49355	-268.035	-0.774624	0.229779	-0.362074
341	T	-341.418	-2.67271	-266.923	-0.837085	0.223802	-0.3326
342	L	-346.043	-4.30026	-269.631	-0.959304	0.120963	-0.402411
343	K	-346.308	-3.8731	-269.399	-0.767242	0.394976	-0.0873116
344	Q	-346.112	-1.37808	-270.042	-0.922384	0.290189	-0.326542
345	I	-347.752	-2.14243	-270.858	-0.903364	0.26868	-0.351501
346	A	-347.992	-1.7369	-270.412	-0.859543	0.108584	-0.572731
347	S	-348.687	-1.77007	-269.994	-0.371762	0.325471	-0.204428
348	K	-349.384	-0.21773	-269.743	-0.376958	0.269549	-0.256892
349	L	-350.483	0.233016	-270.527	-0.396629	0.0288372	-0.203573
350	R	-350.533	-0.806756	-271.55	-0.225272	0.0498364	-0.113002
351	E	-350.013	-1.58687	-272.65	-0.13682	-0.0166115	-0.224147
352	Q	-349.76	-1.04555	-271.675	-0.24437	-0.0377838	-0.245889
353	F	-350.078	-1.17761	-271.968	-0.137241	-0.137367	-0.216492
354	F	-350.078	-1.08971	-272.078	-0.0840371	-0.181692	-0.193187
355	N	-350.005	-1.64407	-271.988	-0.0671922	0.0811991	-0.0465568
356	N	-349.36	-1.90301	-272.654	-0.33009	0.0156219	0.0634965
357	K	-351.131	-2.1479	-272.453	-0.328367	0.17252	-0.130216
358	T	-350.756	-1.5914	-271.908	-0.246431	0.0804032	-0.0581407
359	I	-351.323	-1.5839	-272.459	-0.213137	0.0945736	-0.012604
360	I	-351.205	0.00523529	-272.015	-0.549526	0.0772402	-0.103804
361	F	-353.314	-1.43065	-272.015	-0.754066	0.0614595	-0.089337
362	K	-353.044	0.679655	-272.977	-0.664364	-0.0489395	-0.335712
363	Q	-352.542	-0.37358	-272.549	-0.804317	-0.136247	-0.609915
364	S	-352.209	-0.143973	-272.204	-0.791096	-0.0189467	-0.48563
365	S	-355.5	-0.871665	-273.026	-0.940034	-0.272987	-0.626357
366	G	-356.901	-1.28842	-273.547	-0.723506	-0.127775	-0.710792
367	G	-357.774	-2.6373	-275.81	-0.72346	-0.282727	-0.506048
368	D	-358.799	-2.95387	-278.007	-0.688816	-0.279686	-0.639434
369	P	-359.234	-1.77337	-277.315	-0.782706	-0.281923	-0.706413
370	E	-360.606	-2.72464	-278.279	-0.231911	-0.201333	-0.517202
371	I	-360.549	-2.7084	-279.123	-0.24555	-0.192403	-0.555825
372	V	-360.279	-2.14761	-278.038	-0.253992	-0.101578	-0.540225
373	T	-359.43	-3.17044	-278.944	-0.264663	0.0538389	-0.358208
374	H	-360.036	-2.9632	-279.268	-0.270755	-0.0796563	-0.47313
375	S	-357.819	-2.885	-278.198	-0.258292	0.0112258	-0.463186
376	F	-359.356	-3.21245	-279.105	-0.549021	0.00861907	-0.413838
377	N	-360.314	-3.65307	-281.212	-0.651862	0.0346184	-0.601894
378	C	-361.446	-2.41548	-281.589	-0.824588	0.220626	-0.641718
379	G	-361.941	-2.56993	-282.047	-0.796375	0.235954	-0.635605
380	G	-363.189	-2.61238	-282.911	-1.37204	0.332651	-0.794513
381	E	-366.039	-2.6222	-283.261	-1.32789	0.332898	-0.827882
382	F	-366.797	-1.80143	-284.057	-1.32702	0.431292	-0.679321
383	F	-367.676	-0.964178	-285.361	-1.3612	0.314575	-0.768161
384	Y	-368	-0.603659	-285.624	-1.3204	0.440293	-0.719021
385	C	-371.54	0.441514	-286.143	-1.33051	0.376911	-0.797109
386	N	-372.635	0.116529	-287.384	-1.31538	0.249964	-0.961262
387	S	-373.584	0.659843	-288.006	-1.2798	0.217427	-0.822649
388	T	-375.058	0.730271	-289.271	-1.40809	0.227465	-0.927012
389	Q	-375.145	1.83299	-289.237	-1.37205	0.269389	-0.896888
390	L	-376.494	1.15673	-290.882	-1.15971	0.125781	-0.993592
391	F	-379.193	-0.122569	-292.874	-1.1202	0.012506	-0.694413
392	N	-379.595	0.372841	-292.283	-0.895289	-0.039431	-0.509919
393	S	-381.757	1.31048	-294.631	-0.786697	-0.0793194	-0.577615
394	T	-381.721	2.09023	-294.593	-0.746839	-0.20371	-0.587633
395	W	-383.137	1.69932	-296.079	-0.519217	-0.251819	-0.337263
396	F	-383.837	0.241589	-294.328	-0.178541	0.0239573	-0.208753
397	N	-382.537	0.265533	-293.105	-0.0681813	0.169822	-0.218307
398	S	-382.925	-0.0629228	-295.047	0.076815	-0.110223	0.00337999
399	T	-382.614	-0.204109	-295.113	0.236451	-0.128683	0.082358
400	W	-381.686	-1.36146	-294.254	0.425408	-0.0284348	0.221614
401	S	-380.978	0.117004	-294.962	0.624236	0.313972	0.166546
402	T	-380.277	2.07107	-294.466	0.254959	0.320315	0.0623163
403	E	-380.989	0.208242	-294.597	0.35129	0.452416	0.309253
404	G	-379.356	0.803394	-293.77	0.412616	0.438955	0.285382
405	S	-378.883	1.41498	-293.863	0.334513	0.704864	0.304504
406	N	-377.595	3.38131	-292.663	0.143384	0.517089	0.33405
407	N	-379.988	3.46869	-292.482	0.20083	0.753458	0.414516
408	T	-379.412	4.46123	-291.954	0.186438	1.0468	0.422814
409	E	-378.488	4.18544	-292.259	-0.398595	0.826927	0.283886
410	G	-378.341	5.68718	-291.209	-0.592838	0.600434	0.280853
411	S	-379.545	5.2879	-291.621	-0.971223	0.221654	0.004398
412	D	-378.269	9.60565	-290.321	-0.675501	0.203413	-0.0565894
413	T	-379.125	10.6763	-290.369	-0.984978	0.254767	-0.334055
414	I	-383.342	9.07266	-290.931	-1.07506	0.337779	-0.234685
415	T	-384.811	7.41932	-291.054	-1.46525	0.0835408	-0.628182
416	L	-387.307	5.59785	-292.619	-1.52556	0.0289244	-0.729575
417	P	-386.743	5.50282	-293.048	-1.88385	-0.455942	-0.907467
418	C	-389.262	7.00891	-295.295	-1.96596	-0.708836	-0.937341
419	R	-389.238	7.56324	-294.606	-1.83606	-0.523041	-1.15848
420	I	-392.993	6.52259	-297.491	-1.55476	-0.22003	-1.00181
421	K	-394.8	5.57714	-298.917	-1.24486	-0.189346	-0.771271
422	Q	-397.107	5.04623	-299.396	-1.36084	-0.217069	-0.773302
423	F	-398.784	3.58791	-299.743	-1.26153	-0.44462	-0.536679
424	I	-401.703	3.84225	-302.516	-0.565615	-0.458697	0.0978716
425	N	-400.359	5.21902	-301.073	-0.247686	-0.387928	0.430017
426	M	-399.756	3.70439	-300.332	0.0762476	-0.276486	0.503482
427	W	-400.351	3.33212	-300.781	-0.115305	-0.314103	0.396344
428	Q	-401.877	2.56271	-300.662	0.330411	-0.228358	0.507579
429	E	-394.894	2.97627	-293.627	0.511708	-0.264118	0.617305
430	V	-395.47	2.64331	-293.191	-0.062007	-0.374811	0.14632
431	G	-394.038	2.81228	-293.882	-0.312157	-0.306399	-0.177803
432	K	-398.26	1.9052	-295.432	-0.561194	-0.263185	-0.259523
433	A	-395.48	1.30433	-294.667	-0.796245	-0.280675	-0.387808
434	M	-396.586	1.20107	-296.343	-1.63039	-0.31924	-1.33335
435	Y	-400.979	1.47091	-299.609	-1.62599	-0.247416	-1.47393
436	A	-402.877	0.640401	-302.11	-1.85969	-0.267523	-1.40856
437	P	-405.963	0.700275	-303.376	-1.35613	0.0931034	-1.1367
438	P	-409.839	-0.244039	-304.54	-1.77672	0.284679	-1.32781
439	I	-411.198	-0.21613	-306.961	-1.73544	0.289083	-1.23055
440	S	-411.73	0.169149	-307.93	-1.54975	0.201056	-1.16206
441	G	-412.634	0.13705	-307.968	-1.50099	0.142466	-1.0047
442	Q	-411.822	2.83623	-306.799	-1.4757	-0.189931	-1.1664
443	I	-413.247	4.15112	-307.945	-1.06016	0.109819	-1.00147
444	R	-413.94	4.0919	-308.648	-1.07873	0.265119	-0.876309
445	C	-416.476	3.48147	-311.23	-1.1533	0.297487	-0.681865
446	S	-417.887	2.06506	-312.157	-1.19112	0.380576	-0.803289
447	S	-420.72	-1.19904	-315.04	-1.52283	0.0826495	-1.17086
448	N	-420.441	0.854148	-314.555	-1.57217	-0.3081	-1.49565
449	I	-421.986	2.43506	-315.724	-1.68403	-0.476059	-1.56164
450	T	-423.263	3.14402	-314.749	-1.51362	-0.55363	-1.27509
451	G	-424.546	3.94281	-316	-1.51522	-0.458988	-1.2806
452	L	-427.05	3.66273	-318.508	-1.43033	-0.117994	-1.14932
453	L	-428.969	1.07012	-322.901	-1.42306	-0.249605	-1.15233
454	L	-430.78	-0.668694	-324.265	-1.44879	-0.532665	-1.22149
455	T	-431.612	-2.05483	-323.981	-1.3493	-0.569113	-1.3826
456	R	-433.039	-2.52482	-324.963	-1.07944	-0.588742	-0.982873
457	D	-435.023	-2.37898	-326.533	-0.694132	-0.449717	-0.651622
458	G	-434.672	-1.6419	-326.078	-0.350579	-0.0680759	-0.198247
459	G	-436.473	-2.89159	-327.939	-0.200685	0.120277	-0.132798
460	N	-436.756	-2.54711	-328.575	-0.102617	0.241448	-0.131765
461	N	-435.34	-1.94462	-325.829	-0.489468	0.242862	-0.375772
462	N	-433.991	-0.834441	-325.024	-0.527537	0.0404316	-0.475946
463	N	-432.475	0.389364	-324.884	-1.09513	-0.1936	-1.05761
464	G	-432.787	0.534072	-325.593	-1.38665	-0.170281	-1.21719
465	S	-432.639	0.359651	-325.298	-1.45908	-0.198566	-1.53739
466	E	-437.934	-0.0961944	-328.72	-1.77671	-0.234954	-2.01286
467	I	-440.299	-1.97466	-331.292	-2.02504	-0.371042	-2.44235
468	F	-445.623	-3.5779	-336.654	-2.37757	-0.619492	-2.58198
469	R	-450.34	-4.5944	-340.111	-2.28191	-0.735912	-2.54343
470	P	-451.347	-4.53277	-343.949	-2.55971	-0.483942	-2.84146
471	G	-453.107	-4.29415	-345.958	-2.05546	-0.302706	-2.59797
472	G	-454.242	-4.54486	-349.448	-2.1723	-0.26714	-2.48056
473	G	-456.251	-5.80555	-350.704	-1.76453	0.0495616	-1.87707
474	D	-455.606	-6.82504	-351.027	-1.37135	0.0788702	-1.617
475	M	-458.236	-4.47977	-353.713	-1.41187	0.0177343	-1.33836
476	R	-458.489	-3.12325	-354.7	-1.23826	0.173427	-1.19427
477	D	-462.022	-4.64606	-356.098	-1.1678	0.262079	-0.912614
478	N	-463.268	-3.08228	-355.425	-0.948612	0.431314	-0.800542
479	W	-464.053	-3.8057	-356.281	-1.26291	0.506387	-1.01633
480	R	-465.465	-4.35543	-357.332	-0.989022	0.362096	-0.791513
481	S	-465.49	-2.55988	-357.9	-0.956294	0.300341	-0.646904
482	E	-465.92	-1.92407	-358.574	-0.63326	0.335687	-0.67535
483	L	-465.737	-1.49241	-358.709	-0.491463	0.210493	-0.849844
484	Y	-468.235	-1.76117	-361.19	-0.447442	0.274086	-0.835673
485	K	-468.126	-0.858809	-361.628	-0.2743	0.340356	-0.722423
486	Y	-468.052	-0.119844	-361.169	-0.29184	0.164957	-0.817278
487	K	-468.354	-1.28919	-362.852	-0.330596	0.0357197	-0.99897
488	V	-468.183	-0.977359	-363.923	-0.67468	0.148365	-1.0557
489	V	-468.528	-1.06485	-364.638	-0.670759	0.199399	-0.943994
490	K	-468.208	-0.951866	-364.557	-1.23748	-0.00287551	-1.35753
491	I	-468.408	-0.910316	-366.073	-1.52121	-0.174593	-1.61924
492	E	-469.226	-1.56688	-368.563	-1.80563	-0.0442979	-1.79723
493	P	-472.484	-0.00875728	-369.266	-2.10623	-0.237621	-2.07124
494	L	-474.943	0.232821	-370.63	-2.3636	-0.351587	-2.26319
495	G	-480.501	-0.887565	-375.204	-2.45135	-0.217519	-2.4044
496	V	-483.264	-1.86577	-377.362	-2.547	-0.243322	-2.33027
497	A	-486.411	-1.73217	-380.824	-2.73521	-0.26959	-2.353
498	P	-489.245	-3.35357	-384.636	-2.57154	-0.476015	-2.38254
499	T	-492.164	-4.58071	-387.27	-2.40672	-0.516549	-2.26751
500	K	-492.722	-3.12706	-388.601	-1.81338	-0.336257	-1.79932
501	A	-493.878	-3.34354	-389.376	-1.60646	-0.111615	-1.63451
502	K	-496.578	-4.26278	-392.093	-1.39792	-0.0207259	-1.34425
503	R	-498.199	-4.76891	-393.092	-1.30714	0.0701028	-1.15521
504	R	-499.01	-4.93267	-393.305	-1.14863	0.308905	-0.905081
505	V	-498.634	-4.25013	-393.197	-1.15634	0.0485164	-1.02989
506	V	-499.328	-2.98192	-393.707	-1.29986	-0.0623458	-1.10259
507	Q	-500.39	-1.93943	-394.266	-0.972368	0.0356129	-0.838602
508	R	-502.317	-2.65254	-396.188	-0.677109	0.130868	-0.837641
509	E	-503.65	-1.49166	-396.32	-0.579722	0.173153	-0.76981
510	K	-504.285	-2.6419	-398.9	-0.746237	0.166993	-0.846536
511	R	-506.877	-3.967	-400.402	-0.752936	-0.0358116	-0.904652
512	A	-506.301	-3.90665	-400.479	-1.00315	-0.327112	-1.1263
513	V	-504.97	-3.46022	-401.468	-1.22709	-0.45296	-1.2451
514	G	-504.807	-3.20114	-401.003	-1.14984	-0.595167	-1.25305
515	I	-506.097	-2.5802	-401.662	-1.25188	-0.513044	-1.07271
516	G	-506.858	-3.34004	-402.753	-1.22734	-0.417828	-1.04047
517	A	-510.421	-5.21055	-405.529	-1.57705	-0.527631	-1.22228
518	L	-514.587	-7.18214	-408.639	-1.84269	-0.641264	-1.35543
519	F	-515.149	-7.44334	-408.851	-2.02466	-0.695164	-1.5152
520	L	-516.804	-7.77234	-409.627	-2.29771	-1.02915	-1.67593
521	G	-519.15	-8.14528	-410.807	-2.42845	-1.20357	-1.943
522	F	-522.072	-9.18296	-412.702	-2.4774	-1.26144	-1.81975
523	L	-523.397	-9.87287	-415.022	-2.28061	-1.23288	-1.75444
524	G	-525.054	-10.1528	-416.155	-2.54408	-1.54911	-2.12317
525	A	-529.074	-12.8717	-418.421	-2.7737	-1.78798	-2.1222
526	A	-531.142	-15.3758	-422.183	-2.58078	-1.9162	-2.09991
527	G	-535.195	-17.825	-423.727	-2.32733	-1.85627	-1.89899
528	S	-537.394	-19.511	-426.183	-2.41324	-2.12799	-1.79987
529	T	-540.589	-22.9345	-430.083	-2.24754	-2.1	-1.74978
530	M	-544.541	-25.6521	-430.849	-1.7575	-1.79542	-1.52318
531	G	-544.958	-27.3073	-431.806	-1.81468	-1.72993	-1.42609
532	A	-545.345	-27.7457	-431.692	-1.60051	-1.61126	-1.56501
533	A	-547.529	-31.1528	-433.021	-1.3807	-1.44265	-1.35494
534	A	-547.529	-31.1528	-433.653	-1.07734	-1.09153	-0.9016
535	M	-546.649	-30.8259	-433.653	-0.686938	-0.826675	-0.928996
536	T	-549.289	-32.675	-436.444	-0.593003	-0.661155	-0.918723
537	L	-551.201	-33.9375	-439.377	-0.635386	-0.56474	-0.92286
538	L	-551.201	-33.9375	-439.733	-0.452683	-0.203049	-0.759715
539	V	-551.363	-33.8498	-439.099	-0.452683	-0.209951	-0.712683
540	Q	-551.411	-33.9188	-440.139	-0.516669	-0.242639	-0.718289
541	A	-550.888	-33.9188	-440.993	-0.647217	-0.0685343	-0.776483
542	R	-551.699	-33.3931	-440.921	-0.508502	-0.0519071	-0.65207
543	Q	-552.056	-33.1832	-440.618	-0.763245	-0.0917559	-0.848179
544	Q	-552.056	-33.2523	-440.78	-0.832156	-0.301877	-1.05557
545	L	-551.816	-33.2523	-440.836	-0.642058	-0.432447	-1.04477
546	S	-555.761	-33.3604	-444.209	-1.01354	-0.526855	-1.23508
547	G	-556.286	-34.4566	-445.898	-1.26331	-0.729504	-1.55079
548	I	-558.833	-34.8551	-448.214	-1.1796	-0.684757	-1.52078
549	V	-559.684	-36.8685	-449.654	-1.17006	-0.628335	-1.48965
550	Q	-557.831	-38.2433	-450.586	-1.4072	-0.736007	-1.79377
551	Q	-561.023	-39.1874	-453.344	-1.68035	-0.788965	-1.66964
552	Q	-564.332	-40.6881	-456.429	-1.52709	-0.519019	-1.61411
553	N	-563.852	-40.0308	-455.826	-1.25083	-0.361152	-1.34126
554	N	-563.757	-39.5356	-455.677	-1.58339	-0.201881	-1.4101
555	L	-565.888	-40.6123	-458.774	-1.6739	-0.15829	-1.50066
556	L	-572.565	-41.25	-460.905	-1.2867	0.0313562	-1.09637
557	R	-571.556	-39.6468	-462.039	-1.19581	0.0200798	-1.09043
558	A	-571.341	-38.4666	-461.627	-1.17643	-0.122601	-1.22432
559	I	-575.518	-38.8874	-463.755	-1.18597	-0.17212	-1.21735
560	E	-574.57	-39.8262	-465.593	-1.13636	0.0866285	-0.741665
561	A	-573.89	-38.8738	-464.307	-0.862058	-0.0144123	-0.757445
562	Q	-576.29	-40.4873	-467.333	-1.19034	-0.206815	-0.788368
563	Q	-575.616	-41.2568	-468.069	-1.60913	-0.347781	-1.14385
564	Q	-575.616	-41.2568	-467.85	-1.3532	-0.215402	-1.05224
565	L	-577.251	-39.746	-466.19	-1.71188	-0.0179219	-0.893201
566	L	-581.185	-41.3942	-468.48	-2.20611	-0.327893	-1.37285
567	Q	-583.46	-41.7149	-469.922	-2.35086	-0.125508	-1.53435
568	L	-587.433	-41.9444	-473.065	-2.63981	-0.166057	-1.63751
569	T	-589.05	-41.0414	-474.278	-2.79788	-0.203214	-1.83293
570	V	-591.689	-40.0054	-474.525	-2.9544	-0.51253	-2.18184
571	W	-595.951	-42.1528	-478.036	-2.89267	-0.465219	-2.28308
572	G	-599.799	-41.7424	-482.677	-3.02983	-0.733837	-2.39911
573	I	-602.015	-42.9174	-484.444	-2.66894	-0.577688	-2.05725
574	K	-603.595	-43.289	-486.179	-2.76704	-0.557237	-2.08069
575	Q	-606.795	-44.8713	-488.009	-2.9333	-0.881755	-2.39951
576	L	-610.112	-46.0464	-491.311	-2.71625	-0.8955	-2.29441
577	Q	-613.758	-49.0533	-493.913	-2.45844	-0.771861	-2.01857
578	A	-614.122	-47.7213	-493.638	-2.61606	-0.766018	-2.06035
579	R	-616.721	-46.6138	-495.084	-2.50976	-0.739833	-2.0067
580	I	-621.022	-48.823	-498.52	-2.59249	-0.588986	-2.21552
581	L	-623.114	-51.1078	-500.98	-2.32801	-0.453567	-1.97485
582	A	-624.383	-49.461	-502.862	-2.1108	-0.182288	-1.83707
583	V	-628.175	-50.5776	-505.048	-2.31893	-0.327848	-2.16276
584	E	-628.693	-50.6873	-506.246	-1.9725	-0.49968	-1.92573
585	R	-632.72	-50.7612	-510.164	-1.86637	-0.296787	-1.63482
586	Y	-633.392	-50.582	-511.059	-1.63443	-0.207926	-1.3109
587	L	-634.866	-50.8762	-512.284	-1.72931	-0.621391	-1.45732
588	K	-637.311	-50.9998	-515.266	-1.79027	-0.543214	-1.37693
589	D	-636.446	-51.6106	-514.342	-1.87076	-0.590958	-1.41093
590	Q	-639.686	-51.7909	-514.868	-1.87819	-0.64974	-1.16371
591	Q	-639.458	-53.187	-514.089	-2.30126	-0.731763	-1.31988
592	L	-641.676	-55.6749	-517.435	-2.15851	-0.924462	-1.24577
593	L	-646.078	-56.0097	-518.817	-2.38875	-1.14585	-1.40301
594	G	-647.4	-56.5969	-520.356	-2.64872	-1.18422	-1.75582
595	I	-651.502	-57.2586	-521.801	-2.52697	-1.33205	-2.08934
596	W	-656.404	-57.8997	-524.258	-2.90733	-1.20999	-2.42603
597	G	-656.451	-60.1208	-524.742	-3.03226	-1.01546	-2.38606
598	C	-661.199	-62.4583	-529.296	-3.0616	-0.907641	-2.63561
599	S	-662.933	-63.4527	-531.9	-3.0225	-0.709251	-2.83907
600	G	-664.955	-65.1113	-535.761	-2.961	-0.954023	-2.97957
601	K	-668.532	-65.2869	-538.349	-2.72561	-1.03238	-2.94899
602	L	-671.999	-65.8296	-541.296	-2.59266	-0.823165	-2.97026
603	I	-676.694	-65.0861	-545.173	-2.23367	-0.893847	-2.85748
604	C	-677.625	-63.6894	-548.746	-1.96273	-0.755448	-2.73956
605	T	-681.112	-66.7988	-551.597	-2.22432	-0.647139	-2.82987
606	T	-683.661	-68.2235	-553.748	-2.17377	-0.64358	-2.75055
607	A	-682.378	-68.3525	-554.444	-1.73103	-0.739597	-2.4156
608	V	-683.535	-71.3968	-557.87	-1.35402	-0.936908	-2.01705
609	P	-682.56	-71.0072	-559.296	-1.59919	-0.952703	-1.8467
610	W	-687.198	-71.5827	-564.06	-1.48567	-0.82914	-1.932
611	N	-690.269	-71.7227	-565.855	-1.35866	-0.631941	-1.98557
612	A	-689.309	-73.2255	-565.452	-1.75187	-0.610405	-2.23209
613	S	-690.234	-74.4552	-565.344	-1.99578	-0.393176	-1.97941
614	W	-693.617	-73.2164	-567.213	-2.19344	-0.353869	-1.82643
615	S	-695.969	-75.0902	-570.917	-1.78453	-0.33343	-1.37986
616	N	-697.247	-74.5429	-573.603	-1.45768	-0.31963	-1.5061
617	K	-699.896	-74.4565	-576.765	-1.81133	-0.0419764	-1.70135
618	S	-703.493	-75.3285	-577.665	-2.07288	0.165505	-1.75463
619	L	-704.494	-74.5459	-577.56	-1.70861	0.0279604	-1.50031
620	E	-705.044	-74.917	-577.859	-1.74558	0.155376	-1.27376
621	Q	-704.846	-74.919	-580.916	-1.78415	0.233267	-1.19593
622	I	-707.423	-73.6453	-582.466	-1.90176	0.0425291	-1.18869
623	W	-710.963	-72.8001	-582.89	-2.08064	0.332924	-1.60108
624	N	-710.703	-72.9368	-582.217	-2.61643	0.151701	-2.18066
625	N	-713.425	-73.5365	-583.654	-2.72771	0.143584	-2.42031
626	M	-715.089	-72.2102	-585.563	-3.31319	0.0945487	-2.52038
627	T	-718.914	-74.0312	-588.652	-3.13279	0.0813407	-2.36509
628	W	-724.3	-71.9993	-593.675	-2.96762	-0.0690425	-2.58026
629	M	-730.659	-73.0289	-599.366	-3.20632	-0.197329	-3.08259
630	E	-732.321	-73.4812	-602.062	-3.08421	-0.0929929	-3.08942
631	W	-737.978	-73.9736	-606.12	-3.09388	-0.39381	-3.00087
632	D	-738.75	-72.8319	-606.116	-2.68582	-0.187149	-2.71619
633	R	-740.639	-73.4906	-608.693	-2.22147	-0.303062	-2.25564
634	E	-742.767	-74.9101	-613.042	-1.41803	-0.304849	-1.71547
635	I	-744.267	-74.4664	-614.549	-1.14905	-0.211512	-1.51536
636	N	-746.027	-76.1483	-615.572	-0.558742	-0.265962	-1.07234
637	N	-745.772	-75.9027	-615.814	-0.477232	-0.327025	-1.11135
638	Y	-746.514	-75.0299	-616.232	-0.305538	-0.268873	-0.778115
639	T	-744.839	-76.0774	-616.521	-0.249136	-0.220526	-0.448002
640	S	-743.811	-75.5963	-617.215	-0.331531	-0.215831	-0.603051
641	L	-743.565	-76.6332	-616.843	-0.543644	-0.229316	-0.69665
642	I	-743.523	-76.1021	-617.23	-0.623453	-0.196759	-0.718752
643	H	-743.694	-76.1793	-616.474	-0.545497	-0.368943	-0.746907
644	S	-745.258	-77.1154	-617.522	-0.694621	-0.21181	-0.669158
645	L	-747.582	-76.6247	-620.579	-1.05145	-0.333898	-0.774048
646	I	-751.464	-78.4415	-622.538	-1.13167	-0.0944982	-0.658274
647	E	-752.007	-77.8703	-623.002	-1.11523	-0.154536	-0.658566
648	E	-751.969	-78.7193	-623.701	-1.30769	-0.0881533	-0.936961
649	S	-751.785	-78.1955	-623.213	-1.07965	0.0425681	-0.79206
650	Q	-754.326	-78.9353	-624.956	-0.669518	0.252576	-0.311353
651	N	-754.882	-77.5782	-623.426	-0.290748	0.391691	-0.179915
652	Q	-754.675	-77.6475	-623.816	-0.431045	0.122689	-0.241673
653	Q	-756.771	-77.0608	-625.843	-0.420343	0.0595686	-0.24737
654	E	-756.054	-76.6897	-625.443	-0.509157	-0.106303	-0.268164
655	K	-754.277	-74.099	-623.693	-0.329698	-0.0886534	-0.149176
656	N	-754.371	-74.5246	-624.337	-0.698862	-0.732531	-0.605914
657	E	-756.317	-76.6434	-625.418	-0.857679	-0.746985	-0.632401
658	Q	-756.173	-78.1237	-626.175	-0.837737	-0.91936	-0.565144
659	E	-756.877	-79.2585	-625.894	-0.972364	-1.08563	-0.877839
660	L	-757.623	-79.8218	-626.448	-1.03933	-1.3043	-1.08156
661	L	-761.871	-84.9035	-629.485	-1.17198	-1.27964	-1.15697
662	E	-763.252	-85.1173	-630.14	-0.747455	-1.12481	-1.16737
663	L	-765.149	-86.2544	-631.495	-0.736692	-0.945605	-1.26531
664	D	-765.778	-87.546	-634.221	-0.803185	-0.796682	-1.43862
665	K	-764.67	-87.142	-634.508	-0.86673	-0.699531	-1.50823
666	W	-766.091	-87.321	-635.907	-0.630797	-0.378214	-1.55474
667	A	-763.792	-87.8915	-637.092	-0.718301	-0.435809	-1.79399
668	S	-763.54	-87.5797	-638.828	-0.887981	-0.464924	-2.06383
669	L	-764.909	-87.2253	-640.281	-0.834471	-0.257862	-1.88955
670	W	-766.29	-86.8171	-641.53	-1.0694	-0.121289	-1.89977
671	N	-768.179	-88.6856	-645.032	-0.972404	-0.151235	-1.75742
672	W	-770.435	-89.4754	-648.079	-1.34954	-0.183404	-1.54799
673	F	-774.028	-90.9037	-652.133	-1.5163	-0.490585	-1.52475
674	N	-774.123	-90.1246	-653.117	-1.39699	-0.492316	-1.51465
675	I	-775.364	-88.3549	-653.506	-1.19231	-0.655401	-1.49796
676	T	-775.815	-88.8333	-653.481	-1.03933	-0.412787	-1.04833
677	N	-777.287	-89.7256	-652.572	-0.795597	-0.470659	-0.789361
678	W	-778.703	-92.4856	-654.075	-0.521272	-0.464237	-0.402742
679	L	-778.878	-92.1485	-655.427	-0.574036	-0.358895	-0.335793
680	W	-778.213	-93.3711	-656.51	-0.328592	-0.547435	-0.205394
681	Y	-778.572	-92.8135	-655.516	-0.385156	-0.259427	-0.290357
682	I	-778.391	-94.182	-655.973	-0.256436	-0.0595916	-0.212735
683	K	-779.241	-95.546	-656.161	-0.34503	0.0668903	-0.270071
684	I	-779.863	-93.7136	-656.475	-0.180803	0.136264	0.00442931
685	F	-778.65	-93.8292	-655.56	-0.298615	0.339463	0.135921
686	I	-779.667	-91.4276	-656.385	-0.198726	0.278161	-0.0862915
687	M	-779.852	-90.3215	-654.699	-0.3225	0.380317	-0.134572
688	I	-782.153	-91.8167	-656.776	-0.191976	0.714026	-0.0903907
689	V	-780.686	-90.7858	-655.383	-0.206534	0.518055	-0.316301
690	G	-781.199	-89.9765	-655.15	-0.548523	0.461014	-0.527726
691	G	-780.559	-90.0319	-656.378	-0.309966	0.0511788	-0.476555
692	L	-781.616	-90.3788	-657.319	-0.391063	0.0640276	-0.727824
693	V	-781.161	-88.4058	-657.064	-0.236801	0.231634	-0.644188
694	G	-781.929	-88.533	-659.638	-0.360357	0.100916	-0.70906
695	L	-784.136	-89.2191	-660.837	-0.247781	-0.0420331	-0.742914
696	R	-782.766	-90.9158	-661.15	-0.455235	-0.154678	-0.683244
697	I	-783.762	-89.6812	-661.977	-0.286694	-0.0544532	-0.697684
698	V	-784.521	-89.5003	-663.218	78.1161	8.84058	65.7064
699	F	-784.29	-89.7767	-662.473
700	A	-783.677	-90.3968	-662.58
701	V	-785.112	-91.5786	-663.211
702	L	-784.483	-90.9234	-664.296
