# Supplementary material for: The endoplasmic reticulum proteostasis network profoundly shapes the protein sequence space accessible to HIV envelope
Source: PLoS Biol. 2022 Feb 18;20(2):e3001569. doi: 10.1371/journal.pbio.3001569 (PMC8906867; doi:10.1371/journal.pbio.3001569)
Supplement: S10 Data — (XLSX) [file pbio.3001569.s010.xlsx]

## Sheet: Entropy
S10 Data. Site entropy
		Average net site diffsel
Site (HXB2 numbering)	Site entropy	+XBP1s	+ATF6	+XBP1s/+ATF6
35	0.071	-3.33374	-1.68575	-1.50895
36	0.078	-3.3561	1.72189	-1.90819
37	0.024	-5.03013	-0.367623	-4.99705
38	0.099	-5.00806	-1.49962	-2.92393
39	0.079	-2.88266	-0.125433	-2.81304
40	0.06	-3.4692	0.296304	-0.702075
41	0.018	-4.28458	-3.41777	-3.83059
42	0.033	-1.52974	-1.11228	-0.399817
43	0.018	-2.94277	0.986499	-1.48215
44	0.077	-1.87533	-0.0630596	-4.59146
45	0.024	-5.11319	-1.36391	-3.5349
46	0.844	-0.784622	2.26463	-1.48202
47	0.697	-4.8652	-0.034224	-4.71473
48	0.1	-0.232761	1.7063	0.794379
49	1.706	-0.262266	2.02693	-0.0210144
50	0.307	-3.09483	-0.732557	-2.16777
51	0.265	-0.831253	1.76261	-1.13197
52	0.015	-2.75622	0.182031	-2.62456
53	0.017	-6.80266	-1.9374	-2.6891
54	0.022	-4.47073	0.99977	-1.30584
55	0.016	-1.9552	-0.351895	-0.981049
56	0.036	-2.63907	0.871479	-3.19999
57	0.213	-0.299842	-0.262386	-0.337448
58	0.053	0.643287	0.370489	0.933386
59	0.264	0.782859	0	0.102209
60	0.555	-0.665348	2.46932	-0.370492
61	0.637	-1.15324	-1.04976	-1.31817
62	1.504	0.887064	-0.265076	-0.0333773
63	1.249	0.472129	-0.0250414	0.786272
64	0.032	-0.207395	-0.150068	0.266465
65	1.089	2.99378	0.668794	2.60747
66	0.01	-2.44683	-0.858821	-1.46992
67	0.023	-0.69043	1.25463	-0.345364
68	0.43	-1.99709	-0.186148	-0.22008
69	0.017	-1.687	0.714368	-0.16982
70	0.021	0.693757	-0.573197	-1.18094
71	0.072	-0.856929	1.33275	-3.4797
72	0.206	-2.1685	-1.43775	-1.95728
73	0.039	0	3.7302	0.0881023
74	0.016	-7.2146	0.00306065	-6.10811
75	0.014	-4.35789	-1.16339	-4.61911
76	0.012	-2.95727	-0.869239	-1.34906
77	0.106	-0.292389	-0.17352	-1.91135
78	0.083	-0.643035	2.59263	-0.556813
79	0.017	-0.862408	2.10585	-2.54784
80	0.703	-3.03313	-3.26338	-1.36311
81	0.012	-1.73331	0.200266	0.818834
82	0.342	0.429752	0.262326	1.49622
83	0.046	-2.65021	0.286316	-4.35217
84	1.343	-2.27917	-0.976123	-1.11126
85	2.287	-1.5802	-0.095007	1.10094
86	0.337	-2.00134	0.534274	-3.66416
87	1.558	-0.0536148	-0.298139	0.428036
88	0.054	0.512937	0.926893	-0.036945
89	0.108	-1.47799	-1.25291	-3.7812
90	0.092	-0.297062	-0.42123	-0.982925
91	0.077	-2.32889	-2.07226	-3.28851
92	1.057	-1.22969	-0.779268	0.241344
93	0.048	-3.17785	0.215549	-3.36123
94	0.248	-2.11648	0.119257	-1.97001
95	0.302	-0.662403	-0.0291589	0.707953
96	0.063	-0.242917	-0.461331	-1.25753
97	0.488	0.107225	-0.575618	-1.06861
98	0.035	-0.986839	1.68422	-0.585736
99	1.237	0.814689	0.487573	1.24007
100	0.042	-1.36759	0.978343	-0.967051
101	0.207	-4.42643	1.02423	-0.740343
102	0.785	0.538951	1.58332	-0.0822922
103	0.023	-1.8161	-0.387207	-2.45617
104	0.029	-0.393854	1.93212	1.35056
105	0.584	-2.42541	-2.3494	-1.59525
106	0.713	3.06386	-1.18133	2.82531
107	0.038	-1.5773	-1.23724	-1.78613
108	0.574	-3.96331	-2.63258	-0.450546
109	0.122	0.714326	-0.765079	0.137918
110	0.216	-3.85019	-0.808275	-4.7365
111	0.111	-2.45232	-1.37528	-1.22452
112	0.032	-3.66041	-1.33431	-3.06477
113	0.169	8.37148	3.49736	2.19958
114	0.448	0.328611	0.195411	0.0435762
115	0.147	-1.30484	-0.265419	-1.32264
116	0.053	-0.027091	0.637964	-0.628029
117	0.201	-2.40795	0.256784	-2.16453
118	0.019	-5.85907	0.567523	-3.56531
119	0.024	-2.09181	-0.0499666	-2.53895
120	0.09	-1.84145	0.416109	-1.57978
121	0.412	-2.91209	0.600279	-4.35173
122	0.161	-2.35162	-0.196144	-0.397836
123	0.052	-0.677071	0.29856	-0.127004
124	0.112	-1.06211	-0.244936	-0.752137
125	0.146	-0.916849	0.00242641	-1.31852
126	0.031	-2.7322	-0.314147	-2.5808
127	0.1	-2.19086	-0.611431	-1.99417
128	0.289	2.98153	0.437824	3.64312
129	0.128	-0.772154	0.828959	-2.14172
130	1.278	-2.96851	-0.152998	-1.5799
131	0.036	-2.26018	1.06105	-2.08938
132	1.429	-0.441922	1.13291	0.228118
133	1.49	-2.05793	-1.9455	-1.51043
134	2.221	-2.45211	-0.991042	-1.673
134a	2.166	1.74438	1.8923	0.374031
134b	2.584	1.07618	1.16991	0.91591
134c	1.966	3.73063	3.1156	1.47152
134d	2.32	0.930367	-0.703044	1.18304
134e	2.171	0.448678	3.32699	0.975394
135	2.238	0.281102	-0.41615	-0.386745
136	2.252	1.82523	1.68163	1.63016
137	2.152	2.5178	-0.0957017	2.40911
138	1.998	3.06057	1.54418	2.21632
139	2.25	-0.406784	-0.114168	0.601296
140	2.317	0.268296	0.771601	0.815755
141	2.618	1.27004	0.85998	0.485018
142	2.627	-1.98153	-0.487078	-1.21997
143	2.707	-1.66766	-2.08295	-1.05316
144	2.508	-2.51776	0.0918923	-1.99848
145	2.471	-2.54643	-1.19955	-2.61481
146	2.594	-3.71718	1.89821	-0.537814
147	1.956	-1.61574	-0.386518	-1.25754
148	1.037	-2.25641	0.909272	-1.67405
149	1.293	-0.404552	-1.51261	-1.69425
150	0.918	-1.10073	1.44741	-0.936582
151	0.258	-0.346811	-0.259441	-0.989346
152	0.031	-1.66969	-1.32197	-1.29847
153	0.421	-2.23056	-0.180093	-1.28869
154	0.162	-3.49838	-1.47229	-3.52838
155	0.397	2.03522	4.46546	2.69806
156	1.582	-0.326345	0.173885	0.420924
157	0.32	0.870707	-0.120709	2.7051
158	0.405	0.55457	-0.586022	0.569204
159	1.749	4.19926	1.26052	5.19923
160	1.342	2.81652	0.112823	2.87016
161	1.237	-2.59366	-0.586358	-3.88084
162	0.669	1.49058	0.621723	1.27355
163	0.565	-3.38261	-0.227449	-1.95883
164	1.958	0.637531	-0.739774	1.5747
165	1.479	2.4417	2.54019	0.086713
166	1.272	-3.5739	-0.208285	-1.8986
167	1.588	0.730124	1.30176	1.06229
168	1.227	-0.914464	-0.235622	-0.636762
169	0.43	-2.41985	-0.652096	-2.43851
170	0.513	-1.5197	-2.22311	-1.56787
171	0.156	-0.259574	1.50933	0.139435
172	0.388	-2.43155	-1.67929	-2.71153
173	1.315	-0.751453	-1.35363	-0.0911405
174	0.964	-0.453988	0.955281	-1.1601
175	0.053	-1.00126	-0.431246	-0.822247
176	1.013	1.44652	0.0207121	1.79324
177	0.778	0	-0.194822	0.721685
178	1.25	0.161371	-0.211882	-0.46301
179	1.126	0.618792	0.340095	0.00115533
180	1.82	3.23374	1.41488	2.90679
181	1.938	1.77298	0.233208	1.07182
182	1.818	2.0332	0.622091	2.63424
183	1.888	1.21451	0.0207209	3.95573
184	1.889	-0.195443	0.199144	-0.131586
185	2.052	0.329167	-1.05612	2.90897
186	0.214	-1.26954	0.396207	-1.75294
187	0.898	2.56684	1.15642	2.22856
188	0.183	-1.11174	0.394625	-1.57815
189	0.556	0.742465	1.34883	1.84264
190	0.925	-0.0469174	-0.432866	1.31867
191	0.039	-1.67138	0.685178	-1.9885
192	0.12	-1.16542	-0.371399	-0.730385
193	0.458	1.71373	0.723471	2.50009
194	0.134	-0.726918	-1.17974	-2.80449
195	1.257	1.13679	0.0343661	0.77417
196	0.6	-2.04134	0.208068	-0.907672
197	0.713	1.47263	0.797523	0.216129
198	0.091	1.49053	0.733766	1.69311
199	0.158	0.672393	-0.516694	-0.735819
200	0.035	-0.346361	-0.782289	-1.85821
201	0.06	-0.876212	-0.389415	-0.834505
202	0.06	-0.583063	-0.282864	0.104378
203	0.688	0.864735	-0.167283	0.828287
204	0.715	-0.349424	0.399934	-0.52977
205	0.175	-0.161461	-0.286525	0.0205973
206	0.84	0.249908	-0.116002	-0.553452
207	0.021	0.450191	0.420754	0
208	0.064	-0.584893	-0.11262	-1.9434
209	0.028	-1.98038	0.0230821	-2.0428
210	0.062	-1.49777	-1.23151	-0.810011
211	0.127	-1.47338	-0.642286	-1.4992
212	0.178	-2.1786	0.047623	-0.936067
213	0.018	-1.38607	-0.019732	-2.44296
214	0.588	-1.62111	-0.430827	-0.888475
215	0.021	-2.07043	0.605544	-1.72124
216	0.053	-0.689437	-0.151892	-0.464577
217	0.026	-2.1929	-0.52346	-0.693467
218	0.693	0.157812	0.354534	0.443431
219	0.136	-0.957508	-0.749504	-0.845191
220	0.331	-1.04105	-0.290589	0.0438725
221	0.252	-0.558343	0.47121	0
222	0.266	-1.37109	-0.0611852	-0.473835
223	0.029	-0.783896	-0.206048	-0.381958
224	0.755	-0.980153	0.112654	-1.46949
225	0.975	-0.332347	-0.632089	0.450293
226	0.872	-0.658429	0.0233595	-1.37064
227	1.7	-0.235035	0	0.959657
228	0.073	0.359449	0.626087	0.795314
229	0.589	1.2474	0.390089	1.30127
230	0.024	-0.349845	-0.250789	-0.675342
231	0.785	-0.642467	-0.648559	-0.993991
232	0.054	-0.879188	-1.46537	-0.940222
233	0.918	-0.779096	0.788006	-0.185665
234	0.024	-1.64252	-1.60657	-2.27881
235	1.761	0.193051	0.0241035	-0.0891872
236	0.169	-0.27797	0.078858	-0.710531
237	0.104	-1.86789	-0.58197	-2.14834
238	0.092	-1.2952	-0.23423	-0.400985
239	0.58	-1.68842	-1.92391	-1.97154
240	0.101	-0.161953	1.80398	0.0718613
241	0.138	-0.442454	0.365891	-2.14076
242	0.031	-1.86534	-0.398043	-0.959125
243	0.034	-2.71938	-0.38026	-1.94867
244	0.044	-1.34816	-0.631332	-1.56247
245	0.027	-0.432138	-0.404346	-0.328256
246	0.035	-0.824787	-0.0713587	-0.497166
247	0.707	-1.23423	0.607508	-0.591568
248	0.017	-4.87461	-2.56403	-3.86763
249	0.156	-0.415305	0.454699	-1.81853
250	0.195	-1.64665	1.22254	-2.53889
251	0.108	-0.833714	-0.25975	-2.85116
252	0.032	-2.89779	-1.59026	-0.985788
253	0.116	-1.69602	1.12084	-2.29329
254	0.075	-7.42261	-5.09315	-4.59821
255	0.091	-3.35366	-2.95311	-2.80737
256	0.059	-1.37667	-0.756434	-1.72974
257	0.024	-0.313877	0.543143	-0.741534
258	0.019	-0.853977	0.061705	0.0097656
259	0.096	-2.04266	0.167542	-1.36061
260	0.17	-2.89326	-0.347225	-2.02255
261	0.267	0.258572	2.68398	-0.0817567
262	0.343	-1.28473	-0.337471	-1.52763
263	1.25	-0.806709	-0.928369	-2.74297
264	1.092	-1.57379	-0.555886	-0.0577104
265	0.795	-0.721196	1.91429	-1.24711
266	1.234	-0.0820303	-0.623534	-0.900941
267	0.303	-1.25482	-0.341777	0.187522
268	0.343	1.61228	1.2516	-0.66887
269	0.273	-5.81558	0.814713	-3.06243
270	1.073	-1.64917	0.949033	-1.01232
271	0.146	-0.132844	-2.31955	-2.83838
272	1.219	-0.222192	0.813335	0.229737
273	0.705	0.382226	0.812803	0.56027
274	0.914	-0.419481	0.637365	0.200971
275	0.182	-4.17757	-1.69111	-3.71532
276	1.15	-0.250632	0.307167	-0.320099
277	0.326	-1.62577	-0.305233	-1.29594
278	1.036	0.372248	0.841905	0.216179
279	0.083	-2.13612	-0.550224	-1.26413
280	0.166	-1.49047	1.14213	-1.50864
281	0.148	-4.40478	0.386597	-2.79227
282	0.77	-1.55368	0.0394724	-0.146193
283	0.288	-0.837002	-0.571239	-1.00542
284	0.986	-0.692143	-0.84981	-0.341024
285	1.469	-0.961406	-1.45336	0.102378
286	1.143	-0.424573	0.0715781	-0.718831
287	0.423	-2.72767	-0.000614612	-2.617
288	2.052	-0.67587	-0.907934	0.364746
289	0.093	-5.02412	-0.80335	-3.30599
290	1.316	-0.830535	-0.602203	0.687226
291	0.012	-5.76144	1.54232	-2.26619
292	0.835	0.424425	0.68006	-1.87091
293	0.021	-2.44831	0.952648	-1.58775
294	0.205	-0.179404	-0.851559	0.340242
295	1.226	-1.4564	-1.87158	-1.48219
296	0.238	-1.26355	-0.704001	0.409584
297	0.222	-1.34682	-0.615612	-1.3695
298	0.292	-3.62916	-0.289147	-2.48804
299	0.313	0.0668996	1.99925	0.181611
300	1.139	-2.66661	-0.149673	-3.34606
301	0.74	2.09617	1.33522	1.10171
302	0.913	-4.21295	-0.82822	-2.48914
303	1.65	-4.33551	0.624445	-2.88722
304	0.842	-4.04623	0.539771	-1.84392
305	0.056	0.931852	0.0139775	-0.103955
306	0.089	-6.6058	-0.68929	-1.31898
307	0.191	-3.06428	0.193852	-2.91117
308	0.313	0.826851	0.582003	0.465578
309	0.108	-4.66408	-0.954714	-3.33481
310	1.176	-6.81989	-1.98756	-6.66882
311	1.247	4.3889	-0.723909	1.62831
312	0.784	-3.97305	2.29208	-2.75378
313	0.547	-0.264614	0.144663	-0.255176
314	1.171	-1.57164	0.849474	0.642417
315	0.73	-2.62574	-1.48482	-0.980387
316	0.982	-1.38277	1.44167	0
317	1.749	-0.687796	0.141778	-0.532612
318	0.602	-4.15306	-4.23303	-2.29926
319	0.106	-0.265069	2.2293	-1.35252
320	0.638	1.38507	-0.196315	-0.340911
321	0.233	-0.178387	0	-0.445053
322	0.107	0.27075	1.61686	-1.42001
323	1.06	-0.323035	-1.33375	-0.908416
324	0.041	1.11472	-0.435568	-0.15005
325	0.794	-2.60706	-1.91128	-0.902737
326	0.016	-0.98421	0.53845	0.0215429
327	1.035	0.170439	1.54813	1.12282
328	0.951	-2.0429	-1.06878	-3.04145
329	0.821	-3.62843	-1.22734	-2.34655
330	1.857	-0.878069	0.0521414	-2.91493
331	2.059	0.384981	0.465302	0.150817
332	2.024	0.526988	0.995228	1.11627
333	0.025	-2.61719	-1.18779	-2.89986
334	1.277	0.452497	1.49862	1.60825
335	1.89	-0.241123	-0.824683	-0.772841
336	0.727	0.0822441	0.820846	1.11177
337	0.264	-4.62509	-1.62755	-2.70806
338	2.062	-0.265737	0.427158	0.231686
339	1.71	0.196713	2.49502	-0.643315
340	0.774	-1.64053	-0.76435	-0.815455
341	1.86	-0.239632	0.405533	0.445552
342	2.102	-0.695193	-0.0331686	0.418168
343	0.763	-0.696569	1.55234	0.251127
344	0.134	-1.09893	0.450746	-0.784055
345	1.798	-0.0509134	-1.03977	-1.02243
346	1.385	0.520444	-0.780111	-1.10053
347	1.685	0.252725	0.541318	0.974974
348	0.782	-0.317689	-0.132064	-0.292951
349	2.16	0	0.0879028	-0.11013
350	0.639	0.0730404	-0.554358	0.0902566
351	0.975	0.644883	-0.258946	-0.665902
352	1.152	-1.77069	-0.244891	0.200756
353	0.839	0.374719	0.556503	0.545088
354	0.237	-0.566886	0.00749862	-0.551002
355	2.175	0.117535	1.58914	0.443873
356	0.131	-2.10853	-1.43588	0
357	1.942	0.269954	2.1103	-0.962145
358	1.852	0.501671	-1.05324	0.427797
359	1.042	0.332933	0.229608	0.345238
360	0.66	-3.29085	-0.727692	-0.82174
361	0.08	-1.40051	-0.416752	-0.521236
362	0.033	-0.873668	-1.34888	-2.263
363	0.029	-1.02481	-0.31657	-2.19694
364	1.012	-0.434676	1.1805	0.691848
365	0.04	-1.37185	-0.951268	-0.963394
366	0.514	0.0567476	0.0162418	-0.84435
367	1.05	0.270412	0.560782	1.08529
368	1.033	0.848116	-1.02283	-0.906057
369	0.238	-0.605965	0.207244	-0.324551
370	0.935	2.21709	0.0782033	1.07037
371	0.107	-1.5369	-0.327453	-0.907469
372	0.239	-0.958084	-0.440625	-2.107
373	0.028	-1.13153	1.23759	-0.376764
374	0.972	-0.495594	-0.154452	-0.457365
375	0.029	-1.24722	-0.0424472	-0.863958
376	0.039	-2.85054	-0.00982566	-0.35087
377	0.029	-0.757996	0.820775	-0.795275
378	0.039	-0.879149	0.837251	-1.3043
379	0.087	-0.323837	0.36052	-0.263419
380	0.026	-3.53952	1.04517	-0.51871
381	0.429	-1.09544	-0.324985	-1.24115
382	0.341	-0.949365	0.543313	-0.621391
383	0.863	-1.47332	0.0704283	-1.26517
384	2.068	-0.0875886	1.10272	0.0340404
385	0.091	-1.34829	-0.676267	-1.64484
386	0.062	-2.69929	-1.2793	-1.9924
387	0.562	-0.402251	0.495409	0.590849
388	1.674	-2.16201	0.937635	-2.34793
389	1.123	0.0365669	0.779751	0.0378163
390	1.883	-1.41615	-0.390903	-1.48574
391	2.496	-0.700341	-1.45773	1.75063
392	2.661	1.29979	0.0239432	1.22355
393	1.885	-0.387409	-0.328455	-1.94213
394	2.478	0.310994	-0.141186	-0.0661388
395	2.286	0.927926	-1.15735	0.858864
396	2.677	0.707481	1.47846	-0.707302
397	2.394	0.701342	1.95406	0.495303
398	2.366	-0.71205	-1.86282	-0.131053
399	2.165	1.63292	0.595152	0.827597
400	2.089	0.47343	0.611583	-0.0931793
401	1.849	1.28794	1.96633	1.19994
402	1.531	-2.39298	0.0873811	0.181259
403	1.038	0.575897	0.992547	0.527231
404	1.088	0.924254	-0.27579	-0.304845
405	2.442	0.146894	1.50174	1.05008
406	1.655	-1.20381	-0.399285	-0.41184
407	2.238	1.2758	4.31775	1.29996
408	1.521	-0.855967	1.07061	-0.0480718
409	0.477	-4.2174	-1.6036	-0.561681
410	0.908	-1.469	-1.65334	-0.123512
411	0.483	-2.49591	-1.82147	-1.56461
412	0.826	0.564239	-0.0950315	-0.428614
413	0.053	-2.51887	1.50609	-2.24743
414	0.545	0.0234225	0.554332	0.68886
415	0.118	-3.75496	-1.04065	-2.88489
416	0.339	-1.8069	-0.945449	-1.42577
417	0.064	-2.30718	-0.530914	-0.478958
418	0.428	-1.67705	-1.45832	-0.34681
419	0.615	-2.91837	0.254345	-2.77305
420	0.419	1.34399	1.37677	1.44313
421	0.721	0.603105	-1.51463	0.740829
422	0.069	-0.595592	-0.372269	-0.448932
423	0.141	-1.5258	-0.769412	0.118807
424	1.423	6.9826	0.413562	7.03437
425	0.469	-0.575662	-0.332959	0.436558
426	0.108	1.43243	0.168972	-0.691112
427	1.192	-4.2227	-0.907086	-1.55034
428	0.134	2.78012	-0.60087	0.765538
429	0.459	-1.1054	-0.103255	-1.67579
430	0.077	-4.39317	0.269839	-3.26672
431	0.134	-1.8984	-0.830511	-2.50041
432	0.245	-3.08596	0.059874	-1.26613
433	0.044	-3.8763	-0.944314	-1.16404
434	0.239	-1.35886	0.0279091	-2.42105
435	1.924	-0.531676	0.385279	-0.969212
436	0.056	-0.904494	-0.0320993	-0.0374149
437	2.25	0.812804	2.69918	1.16827
438	0.197	-1.42578	1.31489	-1.14562
439	1.795	-0.692566	-0.0592213	-0.7032
440	0.04	-2.53622	-0.610433	-2.58175
441	2.154	-1.41085	-1.4164	-0.926889
442	0.042	-2.83305	-3.2641	-2.88305
443	0.579	0.279101	2.05319	0.485209
444	0.059	-1.54453	1.58091	-1.16944
445	0.036	-1.27741	0.708963	0.975233
446	0.038	-1.28269	0.798789	-1.25165
447	0.626	-2.5043	-0.28008	-2.50748
448	0.522	-1.91922	-2.5926	-4.39352
449	0.12	-1.81109	-1.73882	-1.36308
450	0.736	-0.832116	-1.38614	0.283759
451	0.281	-1.42688	-0.469986	-0.981971
452	0.096	-1.98414	0.145838	-1.57025
453	0.189	0.351729	0.737075	0.455096
454	0.383	-1.80182	-1.24969	-1.861
455	2.368	-0.282443	0.344479	-0.635912
456	2.111	1.41585	0.602495	2.74564
457	2.006	1.3488	1.11017	0.805025
458	2.144	1.51631	1.22381	0.140236
459	2.348	-0.312152	0.144708	-0.708603
460	1.636	0.148568	-0.174422	0.294089
461	0.278	-5.29539	-0.455845	-3.42203
462	0.863	-2.36483	-1.87847	-2.572
463	0.14	-5.32418	-1.60324	-5.36158
464	0.097	-4.717	-1.0165	-3.45679
465	0.058	-1.00682	0.0616307	-3.83785
466	0.989	-1.76039	0.23862	-2.00911
467	0.043	-1.13456	-0.250708	-3.48986
468	0.05	-2.00897	-1.26069	-1.25607
469	0.748	0.644454	-1.01949	-0.323116
470	0.365	-2.62944	2.34527	-2.68624
471	0.742	-0.252883	1.35652	-0.987099
472	0.194	-3.53325	-1.52281	-1.39785
473	0.124	-1.24642	1.56378	0.673259
474	0.033	-0.785247	-0.723418	-0.856064
475	0.064	-1.41197	-0.549728	-1.05148
476	0.317	-0.0243532	1.79555	-0.568134
477	0.075	-0.42989	0.635811	-0.673348
478	0.025	0.182883	0.431663	-0.13535
479	0.098	-2.49851	-0.268764	-2.48102
480	0.169	0.109426	0.902365	-0.438044
481	0.021	0.0743947	0.738966	0.458983
482	0.032	-0.302901	-1.16934	-1.6823
483	0.14	0.171541	0.311829	-1.07168
484	0.135	-0.345035	-0.0874874	-0.714358
485	1.305	0.319446	0.11298	0.0810192
486	0.403	-0.199748	0.0415504	-1.51668
487	0.845	-0.817452	-0.65656	-2.49026
488	0.047	-3.25796	1.55812	-0.702672
489	0.347	-2.4593	0.241578	-1.36394
490	0.086	-5.55776	-1.12039	-4.57345
491	0.911	-2.76292	-0.978206	-2.1581
492	0.035	-3.14711	0.133604	-3.46214
493	0.016	-2.83443	-1.6214	-3.81182
494	0.262	-2.91875	-1.22714	-2.63389
495	1.561	-0.558064	1.45365	-1.33109
496	0.142	-1.15624	-0.21648	-0.775327
497	0.635	-2.69961	-0.919239	-2.71752
498	0.032	-1.62118	-0.506128	-0.998163
499	0.282	-0.811192	-0.163762	-0.213601
500	0.126	0.375701	0.682539	0.108421
501	0.082	-0.693686	1.26821	-0.509969
502	1.196	-1.0618	1.04249	-0.559534
503	0.103	-1.92658	-0.713115	-1.92142
504	0.324	-1.33369	1.16088	-0.132604
505	0.122	-0.635088	-1.15023	-2.57921
506	0.025	-2.59143	-1.3251	-1.50232
507	0.179	0.575265	0.0603474	-0.0776259
508	0.749	1.33141	0.446426	-0.988549
509	0.529	0.162682	0.259089	0.464706
510	1.096	-1.28945	0.620933	-0.658839
511	0.084	-0.760674	-0.759833	-1.09113
512	0.201	-3.5639	-1.87051	-2.77604
513	1.237	-4.16604	-1.97159	-3.1094
514	0.719	-0.561138	-0.261199	-0.212088
515	0.664	-1.65553	-0.328998	-0.775841
516	0.045	-2.34602	-0.372942	-1.17986
517	0.127	-2.92185	-1.03769	-1.8958
518	0.022	-1.32493	-0.689906	-2.32007
519	0.179	-1.65703	-0.279903	-1.13299
520	0.377	-4.01998	-2.71893	-2.26609
521	0.026	-2.0681	-2.50407	-3.7618
522	0.019	-4.05336	-2.44918	-1.54356
523	0.034	-2.19819	-1.68603	-2.45635
524	0.055	-3.19577	-3.42349	-3.89937
525	0.024	-3.95179	-2.71762	-0.766063
526	0.018	-0.41676	-1.6552	-0.957015
527	0.051	-0.387413	-0.438402	0.11342
528	0.08	-2.184	-3.40706	-1.32884
529	0.155	0	0	-0.632169
530	1.222	0.880425	0.326879	0
531	0.328	-2.63995	-1.84917	-2.79092
532	0.012	-1.9117	-1.26247	-2.93282
533	0.037	0	0	-0.355597
534	0.217	-0.162204	0.0877359	0.634005
535	0.071	-0.0477831	-0.0690661	-1.04002
536	0.236	0.522585	0	-0.854279
537	0.105	-0.811239	0.525752	0.0720497
538	0.569	-0.356967	0.209849	0.302607
539	0.149	0	-0.0690232	-0.161848
540	0.103	0.240565	0	-0.0560681
541	0.216	-3.94543	-0.108118	-3.37286
542	0.029	-0.524543	-1.0962	-1.68869
543	0.029	-2.54743	-0.398489	-2.31668
544	0.03	-0.85132	-2.01348	-1.43991
545	0.057	1.8532	-1.37476	-0.932061
546	0.011	-3.19227	-0.944082	-2.75734
547	0.02	-3.30894	-1.50073	-3.08502
548	0.923	0.480134	0.657319	0.602659
549	0.045	0.095394	0.495188	0.149457
550	0.049	-2.13077	-1.07671	-3.09724
551	0.021	-6.67698	-0.637706	-2.1316
552	0.563	1.00808	1.60327	-1.13336
553	0.021	0.215188	1.18018	0.411765
554	0.066	-4.17692	-0.42077	-2.12823
555	0.185	0.948047	-0.938848	-1.83766
556	0.063	0.679821	0.952379	1.28556
557	0.02	-2.40009	-1.6135	-3.02566
558	0.085	0.673962	-0.769488	-0.736224
559	0.315	0	0	0.219115
560	0.732	-1.63471	1.51077	1.65965
561	0.017	-3.93395	-1.64811	-2.28939
562	0.552	-2.27474	-0.320765	-1.44259
563	0.015	-3.97272	-0.229477	-3.14304
564	0.087	-1.61759	0.903019	-1.21212
565	0.034	-2.63883	1.03595	-0.247308
566	0.013	-4.26243	-2.14733	-3.51096
567	0.015	-3.8476	0.410352	-4.64067
568	0.077	-2.21556	-1.17498	-1.7678
569	0.069	-1.58068	-0.371569	-1.73508
570	0.016	-3.1999	-1.58239	-1.82941
571	0.011	-3.31661	-1.175	-3.30178
572	0.131	-3.64643	-3.00695	-2.60289
573	0.379	-0.363746	1.33202	0.275521
574	0.029	-2.5986	1.10753	-1.44649
575	0.392	-4.30141	-2.20923	-3.4355
576	0.042	-2.09201	-2.28478	-2.45998
577	0.05	-1.26941	1.64674	-1.88231
578	0.961	-3.79178	-1.11655	-2.18558
579	0.021	-0.517708	-0.109724	-1.19859
580	0.299	-4.02724	-0.073912	-3.91756
581	0.134	-0.671776	0.17918	-0.895125
582	0.078	-1.47429	-0.294159	-1.22508
583	1.101	-2.44511	-0.123583	-2.98137
584	0.09	0.865749	-0.610793	0.923753
585	0.028	-3.24007	-0.180292	-0.526363
586	0.446	0.227387	-1.39617	0.779173
587	0.418	-2.21823	-2.48791	-3.34643
588	0.06	-4.40145	-0.334778	-1.38173
589	0.111	-1.32253	-0.587164	-1.53855
590	0.749	-4.10162	-0.661732	-1.44541
591	0.017	-4.90239	-0.641052	-2.45679
592	0.01	-0.0467897	-2.22115	-0.483983
593	0.019	-4.74755	-2.3375	-4.5538
594	0.136	-1.73397	-0.994424	-2.60434
595	0.067	-2.02256	-1.65859	-3.86148
596	0.188	-3.57625	-0.175615	-2.58781
597	0.771	-3.46745	-0.542609	-2.94671
598	0.09	-4.69486	0.743432	-3.87721
599	0.013	-0.931522	1.39674	-3.57317
600	0.39	-3.48669	-3.10946	-2.85036
601	0.024	-2.5485	-1.42463	-2.15101
602	1.302	1.28276	-0.128992	-0.696681
603	0.039	-1.15764	-3.04432	-3.42603
604	0.233	0.975427	0.389572	-1.42508
605	0.017	-4.63844	-0.575512	-4.76461
606	0.044	-3.07083	-0.140026	-1.79463
607	1.523	0.959961	-1.50277	0.402817
608	0.464	-0.924746	-1.22968	0.108251
609	0.029	-3.38324	1.23879	-1.86964
610	0.161	-2.35143	-1.87382	-3.70338
611	0.272	-1.27841	0.547362	-2.68674
612	0.575	-2.64934	0.0863616	-3.1618
613	0.785	-3.59676	-0.872029	-0.899328
614	1.862	-1.00119	0.782642	0.10472
615	1.962	-0.549344	-0.371124	-0.29891
616	1.715	0.197714	-0.00202513	-3.057
617	0.068	-2.57653	1.27376	-1.54972
618	0.062	-3.5403	0.845136	-0.424461
619	1.591	0.259495	-0.136658	0.673478
620	0.219	-2.72115	-0.599666	-1.43785
621	0.258	-1.66406	1.32627	-1.90849
622	0.015	-3.82551	-1.82101	-3.08931
623	0.011	-5.38553	2.03192	-5.02326
624	1.107	-6.35905	-1.02959	-5.69107
625	0.787	-1.66222	-0.452301	-2.6954
626	0.014	-5.657	-0.492375	-4.05775
627	0.705	-0.772553	1.14168	0.00324775
628	0.806	-1.88861	-0.658697	-2.57624
629	0.128	-2.12747	-1.41952	-4.3498
630	0.234	-1.50012	0.44369	-1.50609
631	1.44	-1.76079	-1.6819	-1.02304
632	0.203	0.255146	0.245593	-0.242516
633	0.151	-0.742044	0.872798	-0.417696
634	0.216	1.67539	-1.04746	-0.289441
635	2.05	1.02757	0.481071	-0.694283
636	1.884	0.246063	-1.03687	0.372492
637	0.028	0.0425458	0.531059	-0.386929
638	0.113	-0.171667	-0.0771845	0.756151
639	2.175	-1.56345	-0.936049	-1.04867
640	0.385	-2.32407	0.490643	-3.05658
641	0.697	-3.88193	-1.81675	-1.95903
642	0.68	-0.542944	0.571164	-0.463542
643	1.415	0.037512	-0.84904	-0.699244
644	0.265	0.184162	0.52387	0.488051
645	0.071	-2.54074	-0.739814	-1.74318
646	1.199	-0.556117	1.35712	1.53023
647	0.047	0.206903	-0.0693176	-0.389847
648	0.025	-2.09618	0.58664	-2.0278
649	0.411	0.716858	0.371164	0.400342
650	1.02	1.7773	2.59072	1.75049
651	0.027	-0.0942272	-0.425599	-0.644646
652	0.049	-1.94591	-2.11886	-1.08112
653	1.003	0.144532	-1.48024	-0.756222
654	0.8	-0.703985	-1.13484	0.280119
655	0.02	-0.746151	-0.563323	-0.553306
656	0.044	-4.24775	-5.08165	-3.03715
657	1.03	-1.38127	-0.213861	-0.654715
658	0.098	-1.89676	-1.1371	-1.35523
659	0.201	-0.629413	-1.29155	-2.7266
660	1.002	1.10763	0.403992	-0.286701
661	0.012	-1.4207	-0.178974	-1.39877
662	1.315	2.29931	-0.570568	-1.1851
663	0.837	0.252164	0.311827	-1.73564
664	0.05	-1.36891	0.354395	-1.45298
665	0.04	-1.3816	0.408184	-1.24942
666	0.782	-1.88842	-1.86848	-3.50222
667	0.017	-2.25632	-0.789811	-3.04719
668	0.081	-3.59355	-1.42825	-4.05369
669	1.135	-0.094321	0.77907	-0.983776
670	0.05	-1.24164	1.76972	-0.388952
671	0.678	-0.450752	-0.478428	0.0247532
672	1.216	-1.47201	-0.892256	0.909215
673	0.01	-1.41545	-2.75999	-1.50324
674	0.024	-0.17578	0.337087	-1.35195
675	0.068	0.665168	-1.22267	-1.0826
676	0.019	-0.35865	0.557661	0.994127
677	0.031	0.181024	-1.36854	-0.457495
678	0.566	-0.850297	-1.36403	-0.187497
679	0.281	-0.621961	1.83248	-0.314288
680	0.081	1.2128	-0.115677	0.91504
681	0.079	-1.01639	2.40165	-0.824877
682	0.359	-0.184813	1.1061	1.68544
683	0.192	-2.3014	-1.49517	-2.0766
684	0.207	1.46649	1.03082	1.39305
685	0.111	-0.512955	0.809318	0.232319
686	0.131	0.640244	-0.0553539	-1.228
687	0.088	-1.05672	-0.346976	-0.940301
688	0.47	0.454939	1.97307	0.254316
689	0.051	-0.767542	-0.127223	-2.5734
690	0.106	-2.20709	-0.686095	-1.1992
691	0.09	1.36918	-1.6967	-0.313167
692	0.066	-0.995786	1.23459	-0.827257
693	0.78	-0.758779	0.180892	-1.24024
694	0.335	0.230933	-0.276358	0.744327
695	0.991	0.612805	-0.620172	-0.106224
696	0.267	-1.4343	-1.1818	-0.631298
697	0.45	0.628696	0.655267	-1.0847
