# Supplementary material for: The endoplasmic reticulum proteostasis network profoundly shapes the protein sequence space accessible to HIV envelope
Source: PLoS Biol. 2022 Feb 18;20(2):e3001569. doi: 10.1371/journal.pbio.3001569 (PMC8906867; doi:10.1371/journal.pbio.3001569)
Supplement: S11 Data — (XLSX) [file pbio.3001569.s011.xlsx]

## Sheet: All genes up in HEK XBP1s
S11 Data. List of all genes that were upregulated in HEK293DAX cells for +XBP1s vs. Basal
baseMean is the mean of the count values for all samples, normalized for sequence depth
log2FoldChange_Condition_vs_Mock is the fold change of transcript expression in the condition-treated sample compared to the mock-treated sample, reported in log2 scale
IfcSE is the standard error estimate for the log2 fold change estimate
stat is the Wald test statistic for log2 fold change estimate
pvalue is the Wald test p-value
padj is Benjamini-Hochberg adjusted p-value
Gene Symbol	ENSEMBL ID	baseMean	log2FoldChange_XBP1s_vs_Basal	lfcSE	stat	pvalue	padj
NIPAL3	ENSG00000001461	1009.08	0.597754	0.0614217	9.73196	2.20302e-22	1.18936e-20
HOXA11	ENSG00000005073	531.949	0.922764	0.0894937	10.3109	6.28821e-25	3.7419e-23
SEC62	ENSG00000008952	1315.88	0.798906	0.129326	6.17746	6.51398e-10	1.69023e-08
QPCTL	ENSG00000011478	154.855	1.21524	0.142027	8.55639	1.16453e-17	5.06231e-16
PGM3	ENSG00000013375	1677.73	2.15429	0.0655183	32.8807	4.14392e-237	4.26792e-234
RWDD2A	ENSG00000013392	195.761	1.6818	0.143177	11.7463	7.37539e-32	5.5477e-30
UFL1	ENSG00000014123	545.187	1.03329	0.134642	7.67432	1.66301e-14	6.05056e-13
GLT8D1	ENSG00000016864	306.138	0.697377	0.103854	6.71499	1.88074e-11	5.52221e-10
ERP44	ENSG00000023318	1390.56	1.06903	0.0844497	12.6588	1.00047e-36	8.47801e-35
SEC63	ENSG00000025796	2656.71	1.31401	0.137388	9.56426	1.13002e-21	5.84164e-20
RFC1	ENSG00000035928	964.847	0.648899	0.0760976	8.52719	1.49943e-17	6.41402e-16
HSPA5	ENSG00000044574	55306.4	1.73154	0.0391385	44.2413	0	0
XK	ENSG00000047597	269.164	0.964771	0.147911	6.52266	6.90731e-11	1.92671e-09
RCN1	ENSG00000049449	2259.99	0.606083	0.0707796	8.56295	1.10011e-17	4.79785e-16
NEDD4L	ENSG00000049759	793.127	0.598924	0.0663946	9.02066	1.86953e-19	8.69138e-18
LIMA1	ENSG00000050405	1294.02	0.774784	0.0719118	10.7741	4.56299e-27	2.86826e-25
HERPUD1	ENSG00000051108	2455.11	2.79514	0.109968	25.4178	1.60172e-142	6.12725e-140
RRP12	ENSG00000052749	1409.15	0.611755	0.0555495	11.0128	3.31594e-28	2.21986e-26
TTC17	ENSG00000052841	715.504	0.794519	0.0712597	11.1496	7.1904e-29	4.91185e-27
SEC61A1	ENSG00000058262	4877.29	1.99211	0.039378	50.5893	0	0
DNAJC25	ENSG00000059769	253.004	1.36412	0.124032	10.9981	3.90481e-28	2.60107e-26
SLC2A3	ENSG00000059804	291.611	1.56977	0.10249	15.3163	5.94815e-53	6.74913e-51
MPC1	ENSG00000060762	420.522	1.22585	0.0939315	13.0505	6.31392e-39	5.59848e-37
LTK	ENSG00000062524	131.566	1.88419	0.191194	9.85486	6.53061e-23	3.58354e-21
CNN2	ENSG00000064666	1018.15	1.24861	0.115175	10.841	2.20091e-27	1.41673e-25
AP3D1	ENSG00000065000	4751.38	0.626693	0.0405225	15.4653	5.94921e-54	6.92644e-52
PDIA5	ENSG00000065485	297.455	1.96684	0.128875	15.2616	1.37908e-52	1.55164e-50
MTHFD2	ENSG00000065911	2613.07	0.622991	0.0635579	9.80194	1.10438e-22	6.01081e-21
GOLGA5	ENSG00000066455	527.358	0.896257	0.0809832	11.0672	1.80967e-28	1.22372e-26
MTFR1	ENSG00000066855	634.089	0.974399	0.107883	9.03204	1.68496e-19	7.8606e-18
TRAM1	ENSG00000067167	2288.1	1.79906	0.189935	9.47199	2.74571e-21	1.37173e-19
FTSJ1	ENSG00000068438	692.844	1.07712	0.0878995	12.254	1.59998e-34	1.28277e-32
ERLEC1	ENSG00000068912	1121.98	1.80368	0.0759817	23.7383	1.45002e-124	4.62246e-122
NUCB2	ENSG00000070081	1773.31	2.09008	0.105908	19.7349	1.0823e-86	1.98506e-84
JMJD6	ENSG00000070495	482.502	0.745256	0.0862825	8.6374	5.75047e-18	2.57502e-16
WIPI1	ENSG00000070540	412.379	2.38488	0.135937	17.5441	6.60015e-69	9.53705e-67
SEL1L	ENSG00000071537	3072.76	1.2943	0.13414	9.6489	4.96875e-22	2.62951e-20
ACADVL	ENSG00000072778	1563.69	1.02458	0.106212	9.64653	5.08453e-22	2.68019e-20
DERL2	ENSG00000072849	1039.43	1.2396	0.0696766	17.7907	8.3372e-71	1.25423e-68
LMAN1	ENSG00000074695	3604.43	1.42948	0.161038	8.87666	6.89001e-19	3.15926e-17
MYDGF	ENSG00000074842	1569.54	1.91797	0.142265	13.4816	2.0059e-41	1.89133e-39
FNDC3B	ENSG00000075420	675.446	1.37106	0.0892143	15.3682	2.6764e-53	3.06276e-51
DNAJC10	ENSG00000077232	3818.27	1.58234	0.146195	10.8234	2.6658e-27	1.70777e-25
N4BP2	ENSG00000078177	459.856	1.26244	0.181397	6.95953	3.4142e-12	1.07025e-10
UBA5	ENSG00000081307	578.575	1.15014	0.130789	8.7939	1.44453e-18	6.55621e-17
AACS	ENSG00000081760	707.374	0.711872	0.0833826	8.53742	1.37247e-17	5.90281e-16
CADPS2	ENSG00000081803	551.077	1.27336	0.08192	15.5439	1.74867e-54	2.09044e-52
ATP8B1	ENSG00000081923	83.5956	1.24488	0.17634	7.05956	1.67031e-12	5.31206e-11
MRPL22	ENSG00000082515	588.237	0.712505	0.112636	6.32573	2.52033e-10	6.74894e-09
PLOD1	ENSG00000083444	1303.36	0.671273	0.0682263	9.83892	7.65279e-23	4.18217e-21
TMED2	ENSG00000086598	6090.51	1.528	0.0680246	22.4624	9.6745e-112	2.491e-109
ERO1B	ENSG00000086619	1120.34	1.95192	0.159603	12.2298	2.1539e-34	1.71658e-32
EDEM2	ENSG00000088298	266.087	1.87856	0.119817	15.6786	2.11992e-55	2.604e-53
FKBP1A	ENSG00000088832	4438.54	1.13147	0.0530205	21.3403	4.80041e-101	1.07121e-98
KIZ	ENSG00000088970	195.756	0.927289	0.130361	7.11325	1.13343e-12	3.65675e-11
DNAJB11	ENSG00000090520	2884.79	1.47839	0.0714377	20.6949	3.85354e-95	7.81744e-93
GOLGA3	ENSG00000090615	1349.74	0.639456	0.0492363	12.9875	1.44063e-38	1.26069e-36
AARS	ENSG00000090861	1661.86	0.637878	0.0540211	11.8079	3.55229e-32	2.70237e-30
SCFD1	ENSG00000092108	970.423	0.868623	0.0798122	10.8833	1.38405e-27	8.99564e-26
CDC6	ENSG00000094804	2804.85	1.19331	0.0392778	30.3812	9.73566e-203	7.24171e-200
SUCO	ENSG00000094975	739.395	1.10817	0.144752	7.65564	1.92356e-14	6.96069e-13
ARCN1	ENSG00000095139	2729.46	0.872032	0.059256	14.7164	5.06205e-49	5.29498e-47
NANS	ENSG00000095380	1430.19	1.62714	0.0842897	19.3042	4.95343e-83	8.61318e-81
ZNF184	ENSG00000096654	249.304	1.0546	0.102388	10.3001	7.03888e-25	4.1517e-23
KCNK6	ENSG00000099337	83.5562	2.53481	0.206249	12.29	1.02451e-34	8.26331e-33
DERL3	ENSG00000099958	1694.37	2.50692	0.15363	16.318	7.35363e-60	9.74829e-58
KDELR3	ENSG00000100196	338.077	2.25153	0.113078	19.9114	3.24166e-88	6.20037e-86
CBY1	ENSG00000100211	220.752	0.870718	0.129795	6.70842	1.96746e-11	5.75159e-10
XBP1	ENSG00000100219	4742.59	2.99477	0.0797369	37.5581	0	0
PIGH	ENSG00000100564	424.817	0.640476	0.0820323	7.80761	5.8282e-15	2.19814e-13
SRP54	ENSG00000100883	1358.92	1.10432	0.0712605	15.4969	3.63856e-54	4.27339e-52
EMC9	ENSG00000100908	348.087	0.852	0.132218	6.44389	1.16452e-10	3.19503e-09
TM9SF1	ENSG00000100926	484.771	1.64727	0.138301	11.9108	1.04015e-32	8.0038e-31
SEC23A	ENSG00000100934	1431.85	0.674093	0.109291	6.1679	6.92046e-10	1.78532e-08
ARFGAP1	ENSG00000101199	747.844	0.736236	0.0660545	11.1459	7.49829e-29	5.09617e-27
TRIB3	ENSG00000101255	377.041	0.878324	0.132478	6.62995	3.35797e-11	9.62737e-10
HM13	ENSG00000101294	1615.59	1.37626	0.0652069	21.1061	6.99723e-99	1.48708e-96
SEC23B	ENSG00000101310	1416.87	1.26878	0.0531176	23.8862	4.26214e-126	1.46322e-123
MAGT1	ENSG00000102158	5788.57	1.37638	0.107408	12.8145	1.36057e-37	1.17527e-35
ARMCX3	ENSG00000102401	706.616	2.25503	0.132417	17.0297	4.94419e-65	6.75488e-63
FNDC3A	ENSG00000102531	1148.82	1.18611	0.125402	9.45848	3.1246e-21	1.55521e-19
DNAJC3	ENSG00000102580	2104.66	1.82347	0.126976	14.3608	9.11551e-47	9.38828e-45
SLC7A5	ENSG00000103257	628.598	0.665469	0.0820429	8.11123	5.01086e-16	1.98492e-14
PDGFRL	ENSG00000104213	87.3474	1.34338	0.211715	6.34522	2.22101e-10	5.99539e-09
SLC39A14	ENSG00000104635	2005.59	0.905627	0.0682722	13.2649	3.69687e-40	3.34442e-38
NUCB1	ENSG00000104805	899.222	0.664876	0.0899013	7.39562	1.40747e-13	4.83195e-12
RABAC1	ENSG00000105404	595.477	1.54216	0.19075	8.08472	6.23069e-16	2.45361e-14
RAB3D	ENSG00000105514	373.748	2.57627	0.131942	19.5257	6.64278e-85	1.17027e-82
COPE	ENSG00000105669	1791.57	1.47339	0.172245	8.55402	1.18874e-17	5.1508e-16
DDX49	ENSG00000105671	976.81	1.00557	0.104271	9.64378	5.22276e-22	2.74226e-20
BET1	ENSG00000105829	348.015	1.2232	0.128945	9.48623	2.39543e-21	1.21028e-19
FKBP14	ENSG00000106080	659.496	1.96921	0.104342	18.8726	1.91554e-79	3.24647e-77
IMPDH1	ENSG00000106348	1555.06	0.798006	0.106856	7.46802	8.14126e-14	2.83125e-12
PLOD3	ENSG00000106397	496.084	0.977025	0.0982053	9.9488	2.55246e-23	1.41804e-21
TSPAN13	ENSG00000106537	627.867	1.11289	0.118613	9.38255	6.43961e-21	3.15824e-19
YKT6	ENSG00000106636	1221.15	0.594834	0.0704116	8.44795	2.96454e-17	1.24427e-15
TBL2	ENSG00000106638	770.79	0.771327	0.0806797	9.56035	1.17356e-21	6.04338e-20
SEC61B	ENSG00000106803	1427.22	2.01042	0.127135	15.8132	2.52144e-56	3.18487e-54
CREB3	ENSG00000107175	408.014	0.904868	0.118236	7.65307	1.96242e-14	7.08215e-13
LIPA	ENSG00000107798	1612.86	1.29015	0.08675	14.872	5.00878e-50	5.40827e-48
SFXN3	ENSG00000107819	401.506	0.962355	0.109524	8.78669	1.54032e-18	6.96734e-17
CPEB3	ENSG00000107864	130.966	1.02392	0.160981	6.36049	2.0111e-10	5.46178e-09
DNAJC12	ENSG00000108176	378.813	1.40072	0.0992542	14.1125	3.181e-45	3.22655e-43
GOSR2	ENSG00000108433	535.658	0.854247	0.0911862	9.36816	7.38054e-21	3.6065e-19
CDK5RAP3	ENSG00000108465	1313.29	0.767997	0.113934	6.74073	1.57589e-11	4.68799e-10
B9D1	ENSG00000108641	132.984	1.26322	0.164205	7.69296	1.43765e-14	5.25922e-13
LRRC59	ENSG00000108829	5701.64	1.41053	0.0443105	31.8329	2.27287e-222	2.02877e-219
WFS1	ENSG00000109501	414.746	1.86341	0.109875	16.9593	1.6416e-64	2.22014e-62
UGDH	ENSG00000109814	684.763	1.16476	0.08763	13.2918	2.58225e-40	2.3844e-38
OSBP	ENSG00000110048	1062.28	0.886732	0.0596654	14.8618	5.83731e-50	6.25246e-48
PITPNM1	ENSG00000110697	317.352	0.79398	0.110388	7.1926	6.35685e-13	2.08098e-11
MLEC	ENSG00000110917	4548.53	0.953009	0.040601	23.4726	7.77501e-122	2.31333e-119
KRT18	ENSG00000111057	2393.79	0.915438	0.103202	8.87034	7.29242e-19	3.33236e-17
TBC1D30	ENSG00000111490	238.904	0.862783	0.106703	8.08584	6.17348e-16	2.43825e-14
BTN3A3	ENSG00000111801	209.715	1.78411	0.134855	13.2298	5.90531e-40	5.30645e-38
MAN1A1	ENSG00000111885	1200.84	1.48194	0.128518	11.531	9.20258e-31	6.66018e-29
CCNC	ENSG00000112237	1206.84	0.918362	0.114414	8.02663	1.00184e-15	3.89932e-14
HBS1L	ENSG00000112339	1065.04	0.626924	0.0777436	8.064	7.38398e-16	2.89077e-14
ARFGEF3	ENSG00000112379	955.518	1.42998	0.104148	13.7303	6.6853e-43	6.48619e-41
SLC39A7	ENSG00000112473	1804.05	1.45388	0.066862	21.7444	7.79949e-105	1.83206e-102
PRSS16	ENSG00000112812	210.153	0.902976	0.126861	7.11784	1.09632e-12	3.54556e-11
HMGCS1	ENSG00000112972	4250.01	0.687226	0.0829498	8.28484	1.18271e-16	4.81315e-15
DAP	ENSG00000112977	1046	1.22723	0.0796907	15.4	1.63767e-53	1.89024e-51
LOX	ENSG00000113083	191.631	1.84398	0.140604	13.1147	2.71199e-39	2.42072e-37
ARRDC3	ENSG00000113369	234.976	1.93227	0.184812	10.4553	1.38541e-25	8.35554e-24
TXNDC15	ENSG00000113621	769.352	1.3929	0.0704583	19.7691	5.49285e-87	1.02144e-84
STC2	ENSG00000113739	694.599	1.02785	0.0756659	13.5841	4.97508e-42	4.72421e-40
SELENOK	ENSG00000113811	777.357	1.63311	0.130065	12.5561	3.67807e-36	3.07786e-34
TFG	ENSG00000114354	1070.6	0.686984	0.0567669	12.1018	1.03267e-33	8.1332e-32
SSR3	ENSG00000114850	4765.34	2.61954	0.125963	20.796	4.70468e-96	9.69092e-94
ASB3	ENSG00000115239	285.421	0.654889	0.103422	6.3322	2.41691e-10	6.48498e-09
MOGS	ENSG00000115275	1019.66	0.960219	0.0785438	12.2253	2.27849e-34	1.80513e-32
HDLBP	ENSG00000115677	14835.1	1.29084	0.0216967	59.4949	0	0
GORASP2	ENSG00000115806	1672.39	1.11203	0.0479911	23.1716	8.79908e-119	2.45439e-116
SLC1A4	ENSG00000115902	1302.06	2.84113	0.0744972	38.1374	0	0
EDEM3	ENSG00000116406	1225.41	0.975983	0.149812	6.5147	7.28368e-11	2.02747e-09
CTH	ENSG00000116761	185.975	1.18212	0.144769	8.16558	3.19885e-16	1.27468e-14
UAP1	ENSG00000117143	1761.44	1.47373	0.0506358	29.1045	3.14638e-186	2.10635e-183
GPR89A	ENSG00000117262	391.306	0.91397	0.11893	7.68493	1.5308e-14	5.58472e-13
P3H1	ENSG00000117385	564.788	0.668445	0.107054	6.24401	4.26491e-10	1.12186e-08
AKR1A1	ENSG00000117448	837.811	0.812936	0.0812688	10.0031	1.47768e-23	8.38332e-22
CCDC181	ENSG00000117477	217.085	1.31393	0.117278	11.2036	3.91617e-29	2.70276e-27
TMED5	ENSG00000117500	2200.61	1.44089	0.197241	7.30523	2.76798e-13	9.35872e-12
DHDDS	ENSG00000117682	346.802	0.633252	0.0918353	6.89552	5.36672e-12	1.65565e-10
MESDC2	ENSG00000117899	1230.39	1.1014	0.0578271	19.0464	7.03208e-81	1.20708e-78
SPCS2	ENSG00000118363	750.762	1.03375	0.0821268	12.5873	2.48108e-36	2.08926e-34
RPN2	ENSG00000118705	2704.54	1.01526	0.0573733	17.6957	4.52902e-70	6.73768e-68
ALG2	ENSG00000119523	749.051	1.71105	0.0776373	22.039	1.21674e-107	3.01684e-105
RHOQ	ENSG00000119729	1389.81	1.2174	0.168392	7.22953	4.84651e-13	1.60619e-11
TMEM214	ENSG00000119777	1776.73	1.86115	0.0748601	24.8617	1.9324e-136	7.1869e-134
IDE	ENSG00000119912	1706.18	0.795925	0.10435	7.62746	2.39429e-14	8.54857e-13
SLC10A7	ENSG00000120519	178.663	1.35601	0.180166	7.52644	5.21408e-14	1.83232e-12
UFM1	ENSG00000120686	805.871	1.857	0.116289	15.9688	2.10816e-57	2.71405e-55
ALG5	ENSG00000120697	317.83	1.03859	0.093932	11.0568	2.03178e-28	1.36701e-26
SIL1	ENSG00000120725	388.723	1.02072	0.0885136	11.5317	9.12736e-31	6.64164e-29
SERP1	ENSG00000120742	2381.68	2.12917	0.0997765	21.3394	4.88825e-101	1.07293e-98
ARL1	ENSG00000120805	967.064	1.02742	0.0852755	12.0482	1.98224e-33	1.55206e-31
SLC35B1	ENSG00000121073	1133.07	1.26087	0.106455	11.8442	2.30648e-32	1.76466e-30
CLCC1	ENSG00000121940	801.318	1.38386	0.0636237	21.7507	6.80098e-105	1.62604e-102
COPA	ENSG00000122218	3007.95	0.950239	0.0365519	25.997	5.35554e-149	2.17289e-146
PRDX4	ENSG00000123131	1718.75	0.733194	0.0949675	7.72046	1.15906e-14	4.27512e-13
EEF1AKMT3	ENSG00000123427	64.9589	1.35349	0.1955	6.9232	4.4154e-12	1.37164e-10
MORF4L2	ENSG00000123562	4272.7	1.07554	0.0394847	27.2393	2.22594e-163	1.14628e-160
CHPF	ENSG00000123989	719.844	2.44932	0.139611	17.5439	6.62444e-69	9.53705e-67
PAIP2B	ENSG00000124374	753.951	1.85009	0.0746474	24.7843	1.32275e-135	4.78658e-133
SSR1	ENSG00000124783	4990.76	2.0864	0.104865	19.8961	4.40003e-88	8.29746e-86
TM9SF2	ENSG00000125304	1727.42	0.785006	0.100306	7.82614	5.03088e-15	1.90278e-13
RNF113A	ENSG00000125352	291.959	1.22149	0.161264	7.57448	3.60576e-14	1.28057e-12
GRK4	ENSG00000125388	79.7525	1.09	0.177483	6.14142	8.17854e-10	2.09374e-08
MSTO1	ENSG00000125459	1761.5	1.70524	0.0869305	19.6161	1.12607e-85	2.03742e-83
RRBP1	ENSG00000125844	2108.05	1.30717	0.0491843	26.577	1.2537e-155	5.59528e-153
DSTN	ENSG00000125868	1591.55	0.648239	0.0784607	8.26195	1.43309e-16	5.79688e-15
CANX	ENSG00000127022	18790.6	1.37315	0.095903	14.3181	1.68748e-46	1.72471e-44
SLC35E1	ENSG00000127526	955.876	0.807137	0.0955498	8.44729	2.98144e-17	1.24745e-15
SDF2L1	ENSG00000128228	1248.44	2.34928	0.1827	12.8587	7.68586e-38	6.68221e-36
DNAJB9	ENSG00000128590	956.812	3.08051	0.173017	17.8046	6.50635e-71	9.89926e-69
CALU	ENSG00000128595	3745.87	1.1955	0.0688566	17.3622	1.59622e-67	2.24966e-65
COPB1	ENSG00000129083	1570.66	0.865111	0.0750819	11.5222	1.01932e-30	7.33749e-29
SPCS3	ENSG00000129128	2406.89	1.34795	0.153275	8.79432	1.43918e-18	6.55414e-17
DAD1	ENSG00000129562	1151.32	0.685878	0.103949	6.59821	4.16151e-11	1.18298e-09
YIPF2	ENSG00000130733	442.8	0.702629	0.112731	6.2328	4.58172e-10	1.20284e-08
MGAT1	ENSG00000131446	661.741	0.60442	0.0980753	6.16281	7.14654e-10	1.8401e-08
SELENOS	ENSG00000131871	1546.06	1.96926	0.108249	18.192	5.97651e-74	9.41406e-72
TRIM5	ENSG00000132256	374.963	1.85889	0.111534	16.6666	2.29288e-62	3.06993e-60
SEC61G	ENSG00000132432	997.632	1.75259	0.0618426	28.3395	1.12849e-176	6.8679e-174
HSD17B4	ENSG00000133835	2161.44	0.859185	0.0489287	17.5599	4.99269e-69	7.34583e-67
SARAF	ENSG00000133872	1407.17	0.807586	0.0593999	13.5957	4.24396e-42	4.05874e-40
EDEM1	ENSG00000134109	1170.45	1.50101	0.0659911	22.7456	1.58496e-114	4.24419e-112
FKBP11	ENSG00000134285	826.374	1.49002	0.137293	10.8529	1.93219e-27	1.24976e-25
TIMM17A	ENSG00000134375	1415.92	0.858571	0.0548039	15.6663	2.57286e-55	3.13164e-53
TMEM241	ENSG00000134490	252.707	0.75812	0.112026	6.76738	1.31132e-11	3.93659e-10
ACP2	ENSG00000134575	226.292	0.901184	0.116501	7.73544	1.03044e-14	3.82176e-13
TMEM165	ENSG00000134851	602.025	0.764394	0.0841263	9.08627	1.02498e-19	4.84928e-18
STT3A	ENSG00000134910	3739.95	1.64289	0.0400231	41.0486	0	0
TMED7	ENSG00000134970	2292.46	1.51813	0.225345	6.73692	1.61782e-11	4.79225e-10
FAM189A2	ENSG00000135063	85.3556	1.7509	0.191298	9.15272	5.5516e-20	2.66417e-18
PSAT1	ENSG00000135069	2647.66	0.710716	0.0458401	15.5043	3.2467e-54	3.84691e-52
HRK	ENSG00000135116	149.805	1.03932	0.149345	6.95924	3.42122e-12	1.07025e-10
TMEM243	ENSG00000135185	358.328	0.623626	0.101402	6.15001	7.74783e-10	1.98727e-08
OS9	ENSG00000135506	3534.36	0.786387	0.0757533	10.3809	3.02921e-25	1.81063e-23
NHSL1	ENSG00000135540	335.456	0.635356	0.0889121	7.14588	8.94186e-13	2.90589e-11
KIAA0513	ENSG00000135709	186.542	1.96337	0.130065	15.0953	1.73765e-51	1.92276e-49
TMBIM1	ENSG00000135926	670.556	0.854521	0.0791832	10.7917	3.76811e-27	2.40244e-25
MFSD9	ENSG00000135953	363.234	1.40467	0.102161	13.7496	5.12405e-43	5.04456e-41
CKAP4	ENSG00000136026	2626.8	1.2318	0.0461984	26.6633	1.25511e-156	5.79471e-154
COG3	ENSG00000136152	371.524	1.41146	0.10248	13.7731	3.70127e-43	3.67084e-41
KDELR2	ENSG00000136240	2592.14	1.46133	0.0684317	21.3545	3.54124e-101	8.03622e-99
EPRS	ENSG00000136628	4506.79	0.753618	0.055969	13.4649	2.5162e-41	2.3559e-39
UGGT1	ENSG00000136731	3563.16	0.930498	0.126744	7.34157	2.11101e-13	7.19194e-12
ST6GALNAC4	ENSG00000136840	300.234	2.33965	0.119686	19.5482	4.27146e-85	7.6254e-83
SLC31A2	ENSG00000136867	85.2496	1.30052	0.172502	7.53916	4.72994e-14	1.67095e-12
SULF1	ENSG00000137573	352.668	2.43428	0.132599	18.3581	2.84214e-75	4.58475e-73
MMP13	ENSG00000137745	22.3039	4.51991	0.690654	6.54439	5.97376e-11	1.66978e-09
TTLL7	ENSG00000137941	379.565	1.05334	0.166902	6.31109	2.77086e-10	7.36091e-09
RAB1A	ENSG00000138069	2005.04	0.968976	0.074411	13.0219	9.17964e-39	8.08593e-37
PREB	ENSG00000138073	1719.26	1.63676	0.104716	15.6305	4.5132e-55	5.44389e-53
SEC31A	ENSG00000138674	2478.47	1.54982	0.05672	27.324	2.19984e-164	1.22724e-161
LARP1B	ENSG00000138709	903.599	1.56275	0.0767318	20.3664	3.32169e-92	6.54031e-90
USO1	ENSG00000138768	1637.44	1.43341	0.131302	10.9169	9.56731e-28	6.24862e-26
FBN2	ENSG00000138829	889.754	0.679447	0.0705774	9.62698	6.15112e-22	3.21709e-20
GABARAPL1	ENSG00000139112	414.972	0.690382	0.106482	6.48355	8.95912e-11	2.46818e-09
SLC7A1	ENSG00000139514	2299.28	0.761477	0.043939	17.3303	2.77666e-67	3.83265e-65
MBNL2	ENSG00000139793	340.705	1.90047	0.169364	11.2212	3.20988e-29	2.22679e-27
WARS	ENSG00000140105	2847.1	1.25482	0.0417531	30.0534	1.97048e-198	1.38856e-195
MCTP2	ENSG00000140563	319.13	1.36865	0.141208	9.6924	3.24817e-22	1.73266e-20
C16orf58	ENSG00000140688	418.816	0.929869	0.11556	8.04664	8.51013e-16	3.32193e-14
CDR2	ENSG00000140743	420.496	0.795092	0.083775	9.49081	2.29251e-21	1.16267e-19
KATNB1	ENSG00000140854	530.739	1.15414	0.0935813	12.333	6.01761e-35	4.91279e-33
CBX4	ENSG00000141582	461.332	0.791606	0.0963665	8.21454	2.12977e-16	8.51211e-15
FKBP10	ENSG00000141756	2282.55	0.756921	0.0707753	10.6947	1.07762e-26	6.71083e-25
SYTL1	ENSG00000142765	64.9099	2.05452	0.283367	7.25039	4.15574e-13	1.39452e-11
RGS16	ENSG00000143333	297.223	0.939086	0.11279	8.32599	8.36282e-17	3.42415e-15
MINDY1	ENSG00000143409	164.425	1.09401	0.157542	6.94424	3.80514e-12	1.18758e-10
GOLPH3L	ENSG00000143457	475.006	1.12663	0.0848982	13.2703	3.44078e-40	3.13392e-38
ATP8B2	ENSG00000143515	945.52	0.909288	0.0862788	10.5389	5.71393e-26	3.49333e-24
ARF1	ENSG00000143761	8771.07	1.22655	0.080578	15.2219	2.53007e-52	2.82292e-50
PDIA6	ENSG00000143870	11279.5	1.6715	0.0334488	49.9719	0	0
UBXN4	ENSG00000144224	1603.64	0.770124	0.108608	7.09088	1.3326e-12	4.26845e-11
GMPPA	ENSG00000144591	1018.05	1.82421	0.126247	14.4496	2.52209e-47	2.61769e-45
TMF1	ENSG00000144747	541.083	0.850207	0.0946429	8.98332	2.62727e-19	1.21298e-17
SRPRB	ENSG00000144867	1377.8	1.58984	0.068014	23.3753	7.62847e-121	2.17314e-118
MANF	ENSG00000145050	2695.34	2.02343	0.127937	15.8157	2.42349e-56	3.0903e-54
CISD2	ENSG00000145354	469.103	0.957344	0.0991602	9.65452	4.70351e-22	2.49902e-20
TIFA	ENSG00000145365	271.054	1.33382	0.105361	12.6595	9.91314e-37	8.45395e-35
SETD7	ENSG00000145391	1517.22	0.736108	0.087822	8.38181	5.21203e-17	2.16049e-15
SLC30A5	ENSG00000145740	978.581	0.883732	0.103704	8.52166	1.57286e-17	6.6854e-16
YIPF5	ENSG00000145817	724.243	0.884095	0.115872	7.6299	2.34939e-14	8.4107e-13
LRRTM2	ENSG00000146006	37.6744	2.75657	0.348911	7.9005	2.77779e-15	1.06567e-13
CETN2	ENSG00000147400	496.038	0.753297	0.0904672	8.32674	8.30963e-17	3.41281e-15
PLPP5	ENSG00000147535	505.493	3.45181	0.127219	27.1329	4.03163e-162	1.99924e-159
MTDH	ENSG00000147649	3028.46	1.26759	0.125783	10.0776	6.94082e-24	3.98844e-22
SURF4	ENSG00000148248	6155	1.70735	0.0364202	46.8793	0	0
HYOU1	ENSG00000149428	11157.5	2.38833	0.0773632	30.8717	2.8669e-209	2.39906e-206
TMCO3	ENSG00000150403	457.874	1.04288	0.0884402	11.7919	4.29701e-32	3.25043e-30
SEC24D	ENSG00000150961	1290.98	3.19527	0.0700612	45.6068	0	0
SLC7A11	ENSG00000151012	663.73	1.93543	0.225457	8.58448	9.12479e-18	3.99254e-16
TMEM263	ENSG00000151135	1122.69	1.30355	0.172664	7.54966	4.36391e-14	1.54573e-12
FAM177A1	ENSG00000151327	383.944	0.599301	0.091462	6.55246	5.65972e-11	1.59198e-09
SRP19	ENSG00000153037	930.221	1.47575	0.0621152	23.7583	9.02481e-125	2.94715e-122
TXNDC11	ENSG00000153066	380.62	1.29005	0.0942197	13.6919	1.13478e-42	1.09306e-40
CEBPG	ENSG00000153879	1963.71	0.620629	0.0721552	8.60131	7.8813e-18	3.47114e-16
NUS1	ENSG00000153989	2077.64	1.06093	0.124871	8.4962	1.95899e-17	8.2741e-16
MIA3	ENSG00000154305	1733.59	0.830515	0.0817429	10.1601	2.98818e-24	1.73198e-22
ACSS1	ENSG00000154930	319.638	0.986171	0.104724	9.41686	4.64777e-21	2.29627e-19
HSPA13	ENSG00000155304	1284.86	1.82166	0.145761	12.4975	7.69887e-36	6.4025e-34
PDIA4	ENSG00000155660	22526.8	2.45477	0.0889537	27.596	1.24249e-167	7.23291e-165
RAB39B	ENSG00000155961	66.9144	2.30372	0.232825	9.89464	4.3918e-23	2.41983e-21
GALK2	ENSG00000156958	209.934	1.27352	0.127625	9.9786	1.89119e-23	1.06391e-21
SEC13	ENSG00000157020	1542.04	0.976067	0.0979625	9.96368	2.19776e-23	1.22607e-21
C1orf27	ENSG00000157181	440.566	0.997613	0.104612	9.53628	1.48053e-21	7.59493e-20
SLC38A10	ENSG00000157637	1073.5	1.3326	0.0644262	20.6841	4.81672e-95	9.62554e-93
HK2	ENSG00000159399	896.137	0.77357	0.0609306	12.6959	6.22906e-37	5.34621e-35
PDXK	ENSG00000160209	1843.75	0.894419	0.0570159	15.6872	1.85069e-55	2.29434e-53
SHC1	ENSG00000160691	745.187	0.868084	0.103731	8.36859	5.83094e-17	2.40958e-15
ORAI2	ENSG00000160991	254.931	0.753079	0.101788	7.39851	1.37718e-13	4.74012e-12
STX5	ENSG00000162236	489.951	1.4104	0.128544	10.9721	5.20243e-28	3.44828e-26
SYVN1	ENSG00000162298	1110.1	1.84425	0.115217	16.0067	1.14694e-57	1.49091e-55
SLC30A7	ENSG00000162695	753.548	1.12944	0.152755	7.39381	1.4268e-13	4.88578e-12
CCNYL1	ENSG00000163249	659.855	1.09382	0.108336	10.0965	5.72515e-24	3.30405e-22
SSR2	ENSG00000163479	3381.87	2.18157	0.122276	17.8413	3.37517e-71	5.19427e-69
AZI2	ENSG00000163512	410.943	1.02486	0.110808	9.249	2.2661e-20	1.0993e-18
SMIM14	ENSG00000163683	138.703	1.67231	0.163203	10.2468	1.22336e-24	7.12157e-23
KLF15	ENSG00000163884	97.3515	2.21062	0.191601	11.5376	8.52429e-31	6.23671e-29
RPN1	ENSG00000163902	3786.51	1.46035	0.0649342	22.4897	5.23648e-112	1.37473e-109
PRRC1	ENSG00000164244	1440.31	1.31026	0.115191	11.3747	5.59079e-30	3.91911e-28
VCP	ENSG00000165280	8102.59	0.637431	0.0517166	12.3255	6.606e-35	5.36047e-33
RPL36AL	ENSG00000165502	2023.88	0.982909	0.147361	6.67005	2.55709e-11	7.42666e-10
TTC7B	ENSG00000165914	436.985	0.598544	0.0817335	7.32312	2.42273e-13	8.21215e-12
IKBIP	ENSG00000166130	565.768	0.939228	0.115599	8.12487	4.47845e-16	1.77929e-14
ZNF3	ENSG00000166526	537.332	0.65281	0.0813666	8.02307	1.03138e-15	4.00265e-14
TMED3	ENSG00000166557	1108.46	0.748648	0.0862641	8.67856	4.00821e-18	1.80087e-16
SEC11C	ENSG00000166562	1210.45	1.60979	0.0597799	26.9287	1.01412e-159	4.84933e-157
HSP90B1	ENSG00000166598	52324.5	1.5404	0.0532856	28.9084	9.3651e-184	5.97092e-181
PPIB	ENSG00000166794	5123.35	1.6395	0.100488	16.3154	7.67201e-60	1.00706e-57
STX3	ENSG00000166900	427.181	0.800879	0.0885525	9.04411	1.50888e-19	7.06377e-18
PDIA3	ENSG00000167004	9316	1.53306	0.0302692	50.6475	0	0
GOLGA2	ENSG00000167110	733.509	0.774011	0.0735818	10.5191	7.05765e-26	4.27579e-24
ZNF526	ENSG00000167625	260.152	0.684202	0.101728	6.7258	1.74636e-11	5.15022e-10
SPRYD3	ENSG00000167778	274.861	0.855717	0.107426	7.96563	1.64378e-15	6.36088e-14
CDK2AP2	ENSG00000167797	500.769	2.111	0.19586	10.7781	4.36893e-27	2.75923e-25
MIS12	ENSG00000167842	1095.35	0.927362	0.0829737	11.1766	5.30956e-29	3.64563e-27
HID1	ENSG00000167861	1011.51	3.87854	0.120772	32.1147	2.75073e-226	2.63068e-223
SRP68	ENSG00000167881	2171.63	0.942956	0.0428568	22.0025	2.72579e-107	6.63557e-105
MGAT2	ENSG00000168282	1449.07	1.51677	0.0582769	26.027	2.45319e-149	1.02643e-146
ARF4	ENSG00000168374	1981.83	1.80809	0.0530358	34.0918	9.75429e-255	1.08833e-251
PARM1	ENSG00000169116	803.944	1.88612	0.0724378	26.0378	1.84759e-149	7.97979e-147
LMAN2	ENSG00000169223	1895.87	0.959392	0.0965255	9.93927	2.80886e-23	1.55404e-21
RAB24	ENSG00000169228	371.574	1.04885	0.147508	7.11045	1.15663e-12	3.72263e-11
SLC50A1	ENSG00000169241	417.924	1.93504	0.165176	11.715	1.06748e-31	7.94029e-30
SLC33A1	ENSG00000169359	1087.96	1.89199	0.127409	14.8497	6.9909e-50	7.42866e-48
SF3B5	ENSG00000169976	1217.98	1.10673	0.160176	6.90947	4.86455e-12	1.50767e-10
ZNF778	ENSG00000170100	220.435	0.77718	0.114903	6.76382	1.34402e-11	4.02574e-10
TMED10	ENSG00000170348	3846.81	1.57626	0.0851581	18.5099	1.71957e-76	2.80772e-74
KRT8	ENSG00000170421	2753.71	0.741598	0.0932676	7.95129	1.84585e-15	7.12223e-14
NFXL1	ENSG00000170448	456.674	1.19676	0.103546	11.5578	6.74313e-31	4.96065e-29
SHCBP1	ENSG00000171241	874.088	1.13552	0.0855516	13.273	3.32187e-40	3.04634e-38
ZNF540	ENSG00000171817	70.299	1.225	0.192684	6.35754	2.05012e-10	5.55648e-09
RNASEH1	ENSG00000171865	370.294	0.591036	0.0827038	7.14642	8.90718e-13	2.90166e-11
TVP23B	ENSG00000171928	473.275	0.925901	0.0977189	9.47515	2.66376e-21	1.33681e-19
GAP43	ENSG00000172020	18.0676	3.58587	0.536782	6.68031	2.38429e-11	6.93984e-10
EIF2AK3	ENSG00000172071	760.534	1.83634	0.08556	21.4626	3.48315e-102	8.04067e-100
DPAGT1	ENSG00000172269	715.04	1.31546	0.0887765	14.8176	1.12701e-49	1.18816e-47
STARD5	ENSG00000172345	109.433	1.58776	0.1841	8.62446	6.4397e-18	2.86449e-16
RAD9A	ENSG00000172613	279	0.937372	0.138054	6.7899	1.12211e-11	3.38376e-10
SLFN11	ENSG00000172716	5323.7	1.33868	0.0578062	23.158	1.2077e-118	3.29999e-116
GLRX	ENSG00000173221	451.325	2.31423	0.133208	17.3731	1.32002e-67	1.88019e-65
GOLGB1	ENSG00000173230	1661.87	1.05835	0.101875	10.3887	2.79125e-25	1.67588e-23
STOX2	ENSG00000173320	488.207	1.05226	0.132942	7.91515	2.46963e-15	9.5017e-14
FKBP2	ENSG00000173486	487.502	1.76018	0.183484	9.5931	8.548e-22	4.45328e-20
GMPPB	ENSG00000173540	1026.7	2.20726	0.0934854	23.6108	2.98773e-123	9.09153e-121
ZNF622	ENSG00000173545	512.01	0.654104	0.0761871	8.58549	9.04487e-18	3.97055e-16
ATP2A2	ENSG00000174437	9168.26	0.726285	0.0607562	11.9541	6.18162e-33	4.78414e-31
SRP72	ENSG00000174780	1907.77	0.912742	0.110644	8.24939	1.59209e-16	6.42062e-15
TVP23C	ENSG00000175106	109.818	1.69198	0.186324	9.08084	1.07735e-19	5.07911e-18
ATG13	ENSG00000175224	845.899	0.775852	0.0719699	10.7802	4.26806e-27	2.7083e-25
CALCB	ENSG00000175868	51.1336	1.73181	0.260685	6.64331	3.06712e-11	8.83133e-10
UBE2O	ENSG00000175931	1364.92	0.853567	0.0568811	15.0062	6.68916e-51	7.2814e-49
TMEM39A	ENSG00000176142	443.504	1.66315	0.0909085	18.2948	9.10206e-75	1.4508e-72
SEC24C	ENSG00000176986	2741.63	0.970476	0.0477233	20.3355	6.24582e-92	1.21196e-89
PDE4DIP	ENSG00000178104	1599.07	0.628111	0.0505247	12.4318	1.75703e-35	1.45215e-33
CALR	ENSG00000179218	20027.5	1.21185	0.0516457	23.4647	9.35834e-122	2.72389e-119
MYADM	ENSG00000179820	180.14	0.789949	0.124537	6.34307	2.25226e-10	6.06751e-09
MCFD2	ENSG00000180398	2328.05	1.20172	0.0672573	17.8675	2.11376e-71	3.29083e-69
BHLHA15	ENSG00000180535	117.276	4.85908	0.391083	12.4247	1.9201e-35	1.57719e-33
SSR4	ENSG00000180879	2041.72	1.51697	0.175769	8.63046	6.11051e-18	2.72712e-16
TCEAL8	ENSG00000180964	312.283	0.701942	0.10789	6.50607	7.71408e-11	2.13838e-09
SLC25A42	ENSG00000181035	120.501	1.10505	0.15257	7.24293	4.39092e-13	1.46608e-11
TMEM132E	ENSG00000181291	540.16	0.618595	0.0942683	6.56207	5.30641e-11	1.49574e-09
TMEM45A	ENSG00000181458	161.92	1.31067	0.142894	9.17231	4.62987e-20	2.22983e-18
COPG1	ENSG00000181789	1804.69	1.54401	0.0566354	27.2623	1.18879e-163	6.36667e-161
CREB3L2	ENSG00000182158	1739.68	1.79023	0.0756614	23.661	9.08398e-124	2.8285e-121
SHMT2	ENSG00000182199	3317.2	0.84443	0.109742	7.69469	1.41841e-14	5.20304e-13
ALG12	ENSG00000182858	582.258	0.869704	0.115848	7.50729	6.03652e-14	2.11578e-12
SRPRA	ENSG00000182934	1846.25	1.51182	0.063488	23.8127	2.46703e-125	8.25775e-123
PYCR1	ENSG00000183010	592.057	0.829495	0.133142	6.23015	4.65992e-10	1.22097e-08
ARHGEF37	ENSG00000183111	91.1878	1.39751	0.180902	7.72523	1.1165e-14	4.1295e-13
CRELD2	ENSG00000184164	2810.8	2.46742	0.132692	18.5952	3.51547e-77	5.88358e-75
TSPYL2	ENSG00000184205	1748.95	1.61578	0.0720208	22.4349	1.79834e-111	4.54302e-109
COPB2	ENSG00000184432	2103.25	1.00851	0.0482638	20.8959	5.84052e-97	1.22186e-94
XPOT	ENSG00000184575	4080.22	0.739261	0.0985529	7.50117	6.32521e-14	2.21118e-12
TMED9	ENSG00000184840	2838.2	2.16539	0.137609	15.7358	8.59315e-56	1.07527e-53
NOMO2	ENSG00000185164	2156.48	0.637809	0.0671778	9.49435	2.21596e-21	1.12812e-19
TCEAL9	ENSG00000185222	425.932	0.838615	0.08175	10.2583	1.08605e-24	6.34985e-23
FAM174B	ENSG00000185442	198.586	1.30654	0.138256	9.45016	3.38311e-21	1.67765e-19
P4HB	ENSG00000185624	13030.8	1.66892	0.0676232	24.6797	1.76574e-134	6.22143e-132
SLC52A2	ENSG00000185803	408.192	1.12438	0.126626	8.87956	6.7128e-19	3.08858e-17
C2orf88	ENSG00000187699	184.056	1.20774	0.133083	9.07507	1.13604e-19	5.33699e-18
ZNF70	ENSG00000187792	308.782	1.17005	0.111217	10.5204	6.9567e-26	4.23378e-24
TMEM120B	ENSG00000188735	392.097	0.61273	0.0920692	6.65511	2.8309e-11	8.16873e-10
SLC6A9	ENSG00000196517	273.985	1.3427	0.130303	10.3044	6.72948e-25	3.98677e-23
FAM3C	ENSG00000196937	1351.38	0.853361	0.124534	6.85245	7.25967e-12	2.21412e-10
ANXA6	ENSG00000197043	2472.35	0.724311	0.0538507	13.4503	3.06431e-41	2.84917e-39
SND1	ENSG00000197157	4777.34	1.74298	0.0394016	44.2364	0	0
ZNF841	ENSG00000197608	168.452	1.53296	0.223075	6.87196	6.33277e-12	1.93583e-10
AKAP17A	ENSG00000197976	612.71	0.900278	0.0926089	9.72129	2.44658e-22	1.31555e-20
ENTPD7	ENSG00000198018	800.238	1.45185	0.0781584	18.5757	5.05179e-77	8.35042e-75
GFPT1	ENSG00000198380	2966.74	1.71938	0.143426	11.9879	4.10985e-33	3.19923e-31
PAPSS2	ENSG00000198682	1120.92	0.63419	0.0723539	8.7651	1.86606e-18	8.41234e-17
SELENOM	ENSG00000198832	58.2212	1.7893	0.283774	6.30538	2.87481e-10	7.62194e-09
UBE2J1	ENSG00000198833	1900.75	1.29443	0.0925426	13.9874	1.86157e-44	1.87403e-42
FICD	ENSG00000198855	314.978	2.69325	0.127353	21.1479	2.882e-99	6.22372e-97
OSTC	ENSG00000198856	1354.01	2.0453	0.0666665	30.6796	1.06491e-206	8.38707e-204
TMEM57	ENSG00000204178	372.6	1.00931	0.0877877	11.4972	1.36237e-30	9.70252e-29
TRIM27	ENSG00000204713	1599.63	0.793852	0.0690627	11.4947	1.40347e-30	9.94239e-29
PLPP6	ENSG00000205808	231.604	0.788387	0.118327	6.66279	2.68681e-11	7.76969e-10
OLIG2	ENSG00000205927	67.1394	1.38116	0.218687	6.31569	2.68952e-10	7.15904e-09
FBXO16	ENSG00000214050	93.5121	2.13578	0.195211	10.9409	7.34863e-28	4.84684e-26
FANCG	ENSG00000221829	491.207	0.679733	0.103097	6.59314	4.30623e-11	1.21895e-09
TXNDC5	ENSG00000239264	4497.18	1.87719	0.108226	17.3451	2.14878e-67	2.99687e-65
CDRT4	ENSG00000239704	113.892	1.6963	0.268496	6.31777	2.65368e-10	7.0777e-09
ARFGAP3	ENSG00000242247	681.589	1.98485	0.0778678	25.49	2.54695e-143	1.00297e-140
DDOST	ENSG00000244038	4192.61	1.01487	0.086851	11.6852	1.51747e-31	1.12251e-29
C17orf100	ENSG00000256806	90.3267	1.83539	0.196023	9.36311	7.74235e-21	3.76954e-19
RNASE4	ENSG00000258818	53.0513	2.60243	0.342222	7.6045	2.85997e-14	1.01841e-12
TVP23C-CDRT4	ENSG00000259024	179.588	2.57838	0.227107	11.3532	7.15247e-30	4.98773e-28
AL163636.2	ENSG00000259171	52.025	2.86457	0.415758	6.89	5.57909e-12	1.7172e-10
SLC22A31	ENSG00000259803	59.8376	3.68969	0.434366	8.49443	1.98901e-17	8.37447e-16
CCPG1	ENSG00000260916	896.447	1.2996	0.129489	10.0363	1.05525e-23	6.01222e-22
SEC22B	ENSG00000265808	1146.25	0.769297	0.0901115	8.53717	1.37551e-17	5.90281e-16
CCDC163	ENSG00000280670	176.72	2.55361	0.169283	15.0848	2.03839e-51	2.23704e-49
AC068631.2	ENSG00000283149	369.982	1.13106	0.167302	6.7606	1.3742e-11	4.10696e-10

## Sheet: All genes up in SupT1 XBP1s
S7 Data. List of all genes that were upregulated in SupT1DAX cells for +XBP1s vs. Basal
baseMean is the mean of the count values for all samples, normalized for sequence depth
log2FoldChange_Condition_vs_Mock is the fold change of transcript expression in the condition-treated sample compared to the mock-treated sample, reported in log2 scale
IfcSE is the standard error estimate for the log2 fold change estimate
stat is the Wald test statistic for log2 fold change estimate
pvalue is the Wald test p-value
padj is Benjamini-Hochberg adjusted p-value
GeneSymbol	ENSEMBL ID	baseMean	log2FoldChange_XBP1s_vs_Basal	lfcSE	stat	pvalue	padj
FKBP11	ENSG00000134285	619.967	2.88128	0.0768471	36.4975	1.21588e-291	4.41e-288
HERPUD1	ENSG00000051108	773.482	1.35016	0.0676906	19.9456	1.63517e-88	3.86789e-86
HSP90B1	ENSG00000166598	13686.9	1.0868	0.0489545	22.209	2.81093e-109	8.99581e-107
HSPA5	ENSG00000044574	9649.54	1.05675	0.042396	24.936	3.0281e-137	1.49767e-134
HYOU1	ENSG00000149428	4829.64	1.24293	0.0460483	26.9947	1.70442e-160	1.68598e-157
PDIA4	ENSG00000155660	7010.65	1.51043	0.039739	38.0142	0	0
PDIA6	ENSG00000143870	3797.39	1.1038	0.0421116	26.212	1.94048e-151	1.62418e-148
XBP1	ENSG00000100219	1674.61	2.25176	0.0557551	40.2458	0	0
PPIB	ENSG00000166794	5117.32	1.62714	0.0597398	27.2365	2.39889e-163	2.61023e-160
FKBP1A	ENSG00000088832	3445.65	1.04664	0.0358039	29.2277	8.62798e-188	1.34116e-184
SEC24D	ENSG00000150961	1402.75	2.2142	0.0652722	33.805	1.66323e-250	4.5244e-247
TMED2	ENSG00000086598	3946.97	0.968307	0.0367754	26.3281	9.1384e-153	8.28624e-150
MANF	ENSG00000145050	2135.44	1.33935	0.0708621	18.9265	6.8994e-80	1.39023e-77
STT3A	ENSG00000134910	2480.22	1.10426	0.0352888	31.2804	8.63443e-215	1.56585e-211
SERP1	ENSG00000120742	3511.74	1.16438	0.0409118	28.4551	4.21506e-178	5.09601e-175
SEC61A1	ENSG00000058262	4646.47	1.44267	0.0443495	32.5208	5.41715e-232	1.17888e-228
RPN1	ENSG00000163902	4414.08	1.05799	0.0410044	25.8001	8.84721e-147	6.01665e-144
DNAJC3	ENSG00000102580	1724.76	1.29333	0.055123	23.4561	1.14506e-121	4.6146e-119
DNAJB9	ENSG00000128590	679.447	2.0441	0.0777979	26.087	5.12066e-150	3.97985e-147
PDIA3	ENSG00000167004	6885.61	1.15545	0.0489586	23.6025	3.63307e-123	1.52044e-120
CALR	ENSG00000179218	7242.63	0.694975	0.0420261	16.5393	1.91184e-61	3.01488e-59
MZB1	ENSG00000170476	1456.68	1.53278	0.0626831	24.4316	7.89024e-132	3.57724e-129
ARF4	ENSG00000168374	1598.09	1.24065	0.048602	25.5091	1.56189e-143	8.49748e-141
DDOST	ENSG00000244038	2788.56	1.04528	0.0474593	22.0235	1.71351e-107	5.17907e-105
TRAM1	ENSG00000067167	3427.77	1.16862	0.0467119	25.014	4.30992e-138	2.23316e-135
MYDGF	ENSG00000074842	875.978	1.48081	0.068674	21.5304	8.07885e-103	2.19765e-100
PLPP5	ENSG00000147535	349.858	2.13561	0.0842837	24.8262	4.67813e-136	2.21316e-133
SSR2	ENSG00000163479	2868.69	1.30241	0.0577815	22.5364	1.82715e-112	6.62706e-110
TMED9	ENSG00000184840	1192.89	1.19454	0.0535901	22.2735	6.68479e-110	2.20416e-107
SSR3	ENSG00000114850	3352.92	1.76404	0.0677332	26.032	2.15073e-149	1.56014e-146
WARS	ENSG00000140105	1546.18	0.848256	0.0435776	19.4634	2.2435e-84	4.98194e-82
P4HB	ENSG00000185624	3103.63	1.15699	0.0548485	21.0931	9.19798e-99	2.32752e-96
DNAJB11	ENSG00000090520	1514.76	0.852636	0.0574253	14.8575	6.21953e-50	7.62781e-48
CREB3L2	ENSG00000182158	1254.47	1.56078	0.0546684	28.5035	1.05977e-178	1.44142e-175
SEC11C	ENSG00000166562	855.539	1.77769	0.0863781	20.534	1.07077e-93	2.58912e-91
KDELR2	ENSG00000136240	1119.96	1.07605	0.0519518	20.6983	3.58513e-95	8.86587e-93
SSR1	ENSG00000124783	4463.87	1.31951	0.0517143	25.5101	1.52259e-143	8.49748e-141
MLEC	ENSG00000110917	3695.37	0.839039	0.0349488	24.0059	2.41135e-127	1.04952e-124
MAGT1	ENSG00000102158	1764	0.76233	0.0513194	14.8573	6.23908e-50	7.62781e-48
CANX	ENSG00000127022	16168.3	0.85355	0.0395089	21.6044	1.63239e-103	4.55438e-101
LMAN1	ENSG00000074695	3429.03	1.14079	0.0444056	25.684	1.76589e-145	1.13028e-142
SEC61B	ENSG00000106803	972.752	1.42648	0.0671867	21.2031	8.94726e-100	2.31798e-97
SSR4	ENSG00000180879	1939.31	1.33687	0.0677762	19.7206	1.43506e-86	3.25311e-84
SLC39A7	ENSG00000112473	950.935	1.09546	0.050448	21.6902	2.53912e-104	7.27057e-102
CRELD2	ENSG00000184164	344.081	1.54834	0.100316	15.3819	2.16599e-53	2.90965e-51
RPN2	ENSG00000118705	3437.97	0.874113	0.0450726	19.3925	8.92324e-84	1.94187e-81
SEC23B	ENSG00000101310	1450.2	1.08005	0.0474126	22.7658	1.00198e-114	3.75951e-112
USO1	ENSG00000138768	1738.63	1.09027	0.048458	22.49	5.19559e-112	1.82365e-109
ARFGAP3	ENSG00000242247	1223.01	1.04587	0.0457278	22.8545	1.31935e-115	5.12708e-113
LRRC59	ENSG00000108829	2915.64	0.991742	0.0386431	25.6576	3.48169e-145	2.10468e-142
TMED10	ENSG00000170348	4340.99	0.79177	0.0413055	19.1683	6.80499e-82	1.42395e-79
ARMCX3	ENSG00000102401	734.108	1.41751	0.066061	21.4065	1.16257e-101	3.08535e-99
MTDH	ENSG00000147649	4460.73	0.856172	0.0382116	22.4045	3.56161e-111	1.21106e-108
HM13	ENSG00000101294	1322.3	1.17086	0.0612606	19.103	2.38207e-81	4.89043e-79
NANS	ENSG00000095380	438.616	1.33484	0.0764871	17.397	8.69939e-68	1.55177e-65
SELENOS	ENSG00000131871	534.495	1.23887	0.0711351	17.3777	1.21815e-67	2.13786e-65
ERLEC1	ENSG00000068912	826.739	1.28836	0.0702317	18.3211	5.61378e-75	1.07164e-72
STX5	ENSG00000162236	603.645	1.1867	0.0673725	17.5847	3.22679e-69	5.85179e-67
HSPA13	ENSG00000155304	1791.59	1.1749	0.0590874	19.8767	6.46929e-88	1.49771e-85
CLIC1	ENSG00000213719	2865.96	0.722958	0.0471435	15.3364	4.36895e-53	5.79739e-51
OSTC	ENSG00000198856	1790.54	1.27749	0.0719577	17.7504	1.71095e-70	3.1554e-68
SURF4	ENSG00000148248	2592.07	0.911413	0.0557519	16.3482	4.47924e-60	6.96266e-58
SLC33A1	ENSG00000169359	681.916	1.14918	0.0635796	18.0495	7.957e-73	1.49276e-70
SEC13	ENSG00000157020	1403.83	0.853186	0.0463124	18.4174	9.52487e-76	1.88437e-73
SDF2L1	ENSG00000128228	403.06	1.18563	0.10073	11.8029	3.77183e-32	3.10919e-30
SPCS3	ENSG00000129128	2607.72	0.9524	0.0556921	17.1007	1.46733e-65	2.4947e-63
MEI1	ENSG00000167077	171.889	2.19276	0.124957	16.8133	1.94951e-63	3.21404e-61
COPG1	ENSG00000181789	2858.89	1.13472	0.0512154	22.1494	1.05722e-108	3.28675e-106
CKAP4	ENSG00000136026	625.553	1.08849	0.0630391	17.2423	1.27897e-66	2.20896e-64
LMAN2	ENSG00000169223	1644.45	0.913024	0.0654097	13.961	2.69784e-44	2.85002e-42
EDEM2	ENSG00000088298	353.641	1.30525	0.0877186	14.8279	9.6778e-50	1.17005e-47
SRPRB	ENSG00000144867	1038.58	0.971518	0.0594791	16.3269	6.35483e-60	9.739e-58
PREB	ENSG00000138073	883.438	1.09751	0.0674785	16.2535	2.1096e-59	3.18813e-57
TMED7	ENSG00000134970	1044.05	0.819819	0.0578753	14.1653	1.50323e-45	1.68625e-43
OS9	ENSG00000135506	1403.53	0.668473	0.0533096	12.5421	4.39421e-36	4.05198e-34
GMPPA	ENSG00000144591	373.871	1.50559	0.0885596	16.9111	3.72722e-64	6.23937e-62
SND1	ENSG00000197157	4065.82	0.947771	0.043679	21.696	2.23791e-104	6.58127e-102
SLC1A4	ENSG00000115902	1070.26	0.917463	0.0550538	16.6575	2.67093e-62	4.27388e-60
CDK2AP2	ENSG00000167797	1042.89	1.12612	0.0876229	12.8659	7.00554e-38	6.62846e-36
CHCHD2	ENSG00000106153	3674.09	0.840191	0.0573768	14.6443	1.465e-48	1.73268e-46
SRPRA	ENSG00000182934	925.121	0.881074	0.052638	16.7279	8.20407e-63	1.33237e-60
SMIM14	ENSG00000163683	456.803	1.10705	0.0700764	15.7629	5.60047e-56	8.23496e-54
ARF1	ENSG00000143761	4883.62	0.779136	0.0511278	15.2393	1.94077e-52	2.514e-50
DAD1	ENSG00000129562	701.023	0.727443	0.0607013	11.9846	4.27793e-33	3.66521e-31
COPE	ENSG00000105669	1746.91	0.993017	0.0723263	13.7318	6.54477e-43	6.65548e-41
TMED5	ENSG00000117500	2189.06	0.731708	0.0494085	14.8083	1.29419e-49	1.54748e-47
MGAT2	ENSG00000168282	670.516	0.878746	0.0615453	14.2698	3.37748e-46	3.86846e-44
TMEM39A	ENSG00000176142	484.646	1.15296	0.0745622	15.4304	1.02232e-53	1.40809e-51
ARCN1	ENSG00000095139	3830.1	0.693518	0.0361066	19.2058	3.30934e-82	7.06058e-80
TMEM214	ENSG00000119777	619.524	1.18978	0.0796196	14.9233	2.32575e-50	2.94261e-48
SELENOK	ENSG00000113811	544.21	1.11227	0.0916376	12.1416	6.35812e-34	5.53461e-32
FKBP2	ENSG00000173486	210.161	1.41505	0.10053	13.9568	2.86059e-44	2.99289e-42
RRBP1	ENSG00000125844	567.922	1.43793	0.0779944	18.3759	2.05045e-75	3.9841e-73
ERO1B	ENSG00000086619	160	1.31977	0.107519	12.1577	5.22114e-34	4.58155e-32
MCFD2	ENSG00000180398	1156.3	0.641297	0.0498567	12.8627	7.29845e-38	6.84607e-36
ACADVL	ENSG00000072778	984.383	0.857421	0.0549864	15.5865	8.99641e-55	1.28802e-52
GORASP2	ENSG00000115806	870.546	0.751783	0.0533532	14.0853	4.67722e-45	5.08929e-43
SEC61G	ENSG00000132432	958.622	1.34634	0.0834157	16.1262	1.67092e-58	2.49058e-56
GMPPB	ENSG00000173540	418.354	1.30685	0.0826704	15.7531	6.53514e-56	9.48117e-54
CHI3L2	ENSG00000064886	2333.07	0.638685	0.0490827	13.0129	1.03316e-38	9.8612e-37
DNAJC10	ENSG00000077232	669.717	0.918204	0.0593325	15.4592	6.53792e-54	9.23884e-52
EDEM1	ENSG00000134109	1494.74	0.679753	0.050249	13.5262	1.09483e-41	1.09293e-39
SPCS2	ENSG00000118363	1047.53	0.89203	0.0646966	13.7852	3.13094e-43	3.21394e-41
RAB1A	ENSG00000138069	993.187	0.603751	0.0488786	12.3518	4.76576e-35	4.32135e-33
UFM1	ENSG00000120686	730.331	0.898395	0.0616706	14.5564	5.31728e-48	6.22122e-46
SEC31A	ENSG00000138674	1094.27	0.824828	0.0535545	15.395	1.76942e-53	2.40664e-51
CALU	ENSG00000128595	1840.96	0.721358	0.0511011	14.1154	3.05153e-45	3.35391e-43
EIF2AK3	ENSG00000172071	490.731	0.878419	0.064073	13.6946	1.09345e-42	1.10165e-40
SLC35B1	ENSG00000121073	360.525	0.738992	0.0756499	9.77248	1.4779e-22	8.69247e-21
NUS1	ENSG00000153989	812.3	0.795731	0.0566751	14.0339	9.67027e-45	1.0418e-42
HBP1	ENSG00000105856	478.013	0.765642	0.0664032	11.5269	9.65227e-31	7.72253e-29
SF3B5	ENSG00000169976	744.793	0.765457	0.0712473	10.7448	6.27073e-27	4.26449e-25
ALG2	ENSG00000119523	288.896	1.08689	0.0826573	13.1043	3.11152e-39	3.07786e-37
DUSP16	ENSG00000111266	337.612	1.18328	0.0790932	14.9032	3.14142e-50	3.92894e-48
LYSMD3	ENSG00000176018	603.999	0.86725	0.0709033	12.2247	2.29502e-34	2.03025e-32
DSTN	ENSG00000125868	397.682	0.987105	0.0871155	11.3233	1.00653e-29	7.55316e-28
TMEM263	ENSG00000151135	792.834	0.771928	0.0613817	12.5709	3.05073e-36	2.83718e-34
SRP19	ENSG00000153037	554.361	0.783489	0.0675635	11.5933	4.45448e-31	3.59031e-29
ERP44	ENSG00000023318	776.83	0.682632	0.0693087	9.8519	6.72587e-23	3.99914e-21
DERL2	ENSG00000072849	385.225	0.66653	0.0757882	8.79992	1.36916e-18	6.99426e-17
COPA	ENSG00000122218	3485.47	0.615234	0.0402	15.3032	7.27378e-53	9.53566e-51
COPB2	ENSG00000184432	2168.97	0.716309	0.0471715	15.1829	4.59287e-52	5.87942e-50
SRP68	ENSG00000167881	1539.2	0.616005	0.0430815	14.2961	2.31312e-46	2.67756e-44
QPCTL	ENSG00000011478	109.004	1.54267	0.132921	11.3835	5.05213e-30	3.84421e-28
FICD	ENSG00000198855	135.954	1.48203	0.121515	12.021	2.75512e-33	2.37925e-31
PDIA5	ENSG00000065485	139.729	1.30546	0.112783	11.4458	2.46935e-30	1.9056e-28
TSPYL2	ENSG00000184205	289.328	0.997542	0.0809062	12.2903	1.02095e-34	9.18094e-33
PRRC1	ENSG00000164244	1369.93	0.67168	0.0485521	13.8307	1.66349e-43	1.72386e-41
PGM3	ENSG00000013375	230.64	1.35384	0.0957812	14.0283	1.04634e-44	1.1162e-42
SIL1	ENSG00000120725	202.523	1.03174	0.102851	10.0052	1.44557e-23	8.78727e-22
SYVN1	ENSG00000162298	534.323	0.871653	0.0939181	9.28767	1.57709e-20	8.66685e-19
ABAT	ENSG00000183044	140.476	1.45064	0.109234	13.0672	5.07113e-39	4.97108e-37
TMEM258	ENSG00000134825	847.185	1.11774	0.089233	12.5203	5.77799e-36	5.28322e-34
SLC10A7	ENSG00000120519	166.531	1.18711	0.103904	11.3419	8.13683e-30	6.14839e-28
BET1	ENSG00000105829	243.382	0.94806	0.0885927	10.6751	1.33089e-26	8.88428e-25
MBNL2	ENSG00000139793	296.33	0.914217	0.0826773	11.0343	2.61011e-28	1.84419e-26
CORO1B	ENSG00000172725	747.381	1.09109	0.0918291	11.8753	1.58987e-32	1.33072e-30
TXNDC15	ENSG00000113621	371.348	0.71339	0.0776983	9.18019	4.30332e-20	2.30662e-18
TRIM16	ENSG00000221926	384.317	0.815616	0.0729413	11.1684	5.82416e-29	4.28194e-27
PDXK	ENSG00000160209	641.923	0.778849	0.0682119	11.4137	3.57224e-30	2.73729e-28
SEC24C	ENSG00000176986	1490.9	0.686753	0.0481672	14.2547	4.19307e-46	4.75258e-44
FKBP14	ENSG00000106080	102.101	1.49473	0.123124	11.8634	1.83403e-32	1.52337e-30
FNDC3A	ENSG00000102531	769.786	1.00973	0.0652944	15.4452	8.13248e-54	1.13448e-51
GOLPH3L	ENSG00000143457	551.228	0.723079	0.0627711	11.5101	1.17296e-30	9.31605e-29
TXNDC11	ENSG00000153066	303.369	0.711866	0.0808667	8.80299	1.33224e-18	6.8378e-17
NUCB2	ENSG00000070081	5383.78	0.639136	0.0604203	10.5785	3.7499e-26	2.45799e-24
MSTO1	ENSG00000125459	286.798	0.799702	0.0844364	9.46127	3.04235e-21	1.71522e-19
MTURN	ENSG00000180354	357.821	0.820855	0.0799762	10.2548	1.12626e-24	6.96295e-23
SLC30A7	ENSG00000162695	752.083	0.747503	0.0628752	11.8805	1.49479e-32	1.26084e-30
LARP1B	ENSG00000138709	488.413	0.797915	0.0804765	9.91055	3.74578e-23	2.23944e-21
EMP3	ENSG00000142227	287.306	0.939127	0.0891387	10.5172	7.20012e-26	4.66336e-24
GOLGA2	ENSG00000167110	510.579	0.817065	0.0698651	11.6828	1.56027e-31	1.27648e-29
SRP72	ENSG00000174780	2723.81	0.585417	0.0511384	11.4472	2.42994e-30	1.90217e-28
CREB3	ENSG00000107175	134.189	0.82179	0.106687	7.68715	1.50454e-14	6.27237e-13
TBL2	ENSG00000106638	408.035	0.598474	0.0765117	7.82326	5.14746e-15	2.17936e-13
RABAC1	ENSG00000105404	412.881	0.909884	0.118777	7.6754	1.64907e-14	6.84869e-13
DERL3	ENSG00000099958	44.0785	0.86622	0.172884	5.69863	1.20774e-08	2.95979e-07
WDR45	ENSG00000196998	176.514	0.978064	0.100276	9.71531	2.59462e-22	1.51785e-20
TXNDC5	ENSG00000239264	1243.25	1.37703	0.1431	9.65849	4.52505e-22	2.60514e-20
UGDH	ENSG00000109814	150.607	1.21295	0.109647	10.9904	4.25114e-28	2.9843e-26
PLCH2	ENSG00000149527	144.021	1.68419	0.151825	10.9638	5.70561e-28	3.95432e-26
CDC6	ENSG00000094804	1695.32	0.631925	0.0484506	13.0405	7.20133e-39	6.99622e-37
SLC38A10	ENSG00000157637	645.429	0.944312	0.0948381	9.95271	2.45418e-23	1.48355e-21
FAM174B	ENSG00000185442	179.037	0.80305	0.0997014	8.04376	8.7126e-16	3.8073e-14
FTSJ1	ENSG00000068438	388.393	0.605479	0.0699104	8.65764	4.81629e-18	2.4262e-16
RNF181	ENSG00000168894	389.714	0.63707	0.0808833	7.88074	3.25446e-15	1.39967e-13
NOMO2	ENSG00000185164	1217.78	0.623732	0.0603648	10.3315	5.07649e-25	3.17456e-23
GALK2	ENSG00000156958	248.78	0.903465	0.0882684	10.2091	1.80557e-24	1.10996e-22
YIPF5	ENSG00000145817	300.023	0.702334	0.0867318	8.09605	5.67721e-16	2.52138e-14
OST4	ENSG00000228474	1021.22	0.639187	0.0822246	7.77741	7.40235e-15	3.09788e-13
HSD17B4	ENSG00000133835	1010.06	0.666982	0.0558576	11.9367	7.61724e-33	6.47525e-31
YIF1B	ENSG00000167645	337.289	0.677771	0.10519	6.45559	1.07797e-10	3.39982e-09
ENTPD7	ENSG00000198018	163.326	1.02314	0.106184	9.59279	8.57348e-22	4.88419e-20
TRIM5	ENSG00000132256	191.264	1.04388	0.0997241	10.4286	1.83517e-25	1.16775e-23
ECI2	ENSG00000198721	765.085	0.618594	0.0638783	9.68273	3.57051e-22	2.07758e-20
B9D1	ENSG00000108641	49.606	1.29853	0.154561	8.19161	2.57759e-16	1.17351e-14
CHPF	ENSG00000123989	278.727	1.17629	0.150878	7.85631	3.95614e-15	1.68811e-13
HID1	ENSG00000167861	87.769	1.57488	0.133743	11.4458	2.46758e-30	1.9056e-28
ARL1	ENSG00000120805	633.884	0.623473	0.0813524	7.66556	1.78056e-14	7.36665e-13
HSD17B8	ENSG00000204228	161.008	0.85729	0.113288	7.5585	4.07746e-14	1.66168e-12
IL16	ENSG00000172349	228.093	1.06068	0.100376	10.5282	6.40684e-26	4.17442e-24
WFS1	ENSG00000109501	55.6897	1.40039	0.156339	8.70582	3.15296e-18	1.59569e-16
FAM3C	ENSG00000196937	389.377	0.65179	0.0804345	8.10307	5.35899e-16	2.3898e-14
BTN3A1	ENSG00000026950	129.69	1.11042	0.117844	9.3494	8.81463e-21	4.89347e-19
PAIP2B	ENSG00000124374	218.485	0.70634	0.0902905	7.81695	5.41181e-15	2.2824e-13
BTN3A3	ENSG00000111801	103.593	1.19434	0.127375	9.28073	1.68315e-20	9.15717e-19
TVP23B	ENSG00000171928	328.012	0.672585	0.0884207	7.60449	2.86031e-14	1.17446e-12
ST6GALNAC4	ENSG00000136840	41.7074	1.4483	0.160273	8.62222	6.5671e-18	3.27783e-16
KCNK6	ENSG00000099337	178.354	0.999207	0.101523	9.79364	1.19896e-22	7.09015e-21
NT5DC2	ENSG00000168268	542.392	0.624485	0.0697907	8.94479	3.72666e-19	1.95893e-17
RPL36AL	ENSG00000165502	1996.41	0.784328	0.0917344	8.55368	1.19223e-17	5.81733e-16
S100A6	ENSG00000197956	463.309	0.868166	0.0921013	9.42071	4.48035e-21	2.51292e-19
AC068631.2	ENSG00000283149	235.082	0.789578	0.130366	6.09875	1.069e-09	3.01341e-08
COG3	ENSG00000136152	363.332	0.829977	0.0765999	10.816	2.89039e-27	1.97801e-25
CCDC163	ENSG00000280670	72.0538	1.21433	0.138565	8.61634	6.913e-18	3.41911e-16
CCNC	ENSG00000112237	528.784	0.63542	0.0782635	8.11872	4.7113e-16	2.10962e-14
RWDD2A	ENSG00000013392	74.6186	1.42362	0.143586	9.67276	3.93629e-22	2.27823e-20
LAT	ENSG00000213658	743.854	0.593371	0.075721	7.83682	4.62097e-15	1.96409e-13
WIPI1	ENSG00000070540	71.0248	0.909625	0.142182	6.40908	1.46396e-10	4.55125e-09
AACS	ENSG00000081760	287.69	0.608255	0.0808261	7.52297	5.35474e-14	2.16598e-12
SEC63	ENSG00000025796	835.847	0.616968	0.0657301	9.38447	6.32356e-21	3.52855e-19
PTPRN2	ENSG00000155093	125.734	0.872906	0.123511	7.05821	1.68666e-12	6.13796e-11
MIA3	ENSG00000154305	926.17	0.610901	0.0544715	11.2106	3.61595e-29	2.69487e-27
CHPF2	ENSG00000033100	366.813	0.8604	0.0951334	9.03291	1.67171e-19	8.83001e-18
FBXO16	ENSG00000214050	55.5151	1.13481	0.151592	7.38199	1.55935e-13	6.14758e-12
BTN3A2	ENSG00000186470	251.789	0.772533	0.086599	8.90452	5.36193e-19	2.80496e-17
PLOD3	ENSG00000106397	148.057	0.819553	0.112669	7.26362	3.76853e-13	1.43878e-11
FAH	ENSG00000103876	196.169	0.793085	0.0936961	8.44649	3.00185e-17	1.42014e-15
ADM2	ENSG00000128165	48.0146	1.49329	0.161962	8.86241	7.83059e-19	4.03814e-17
RNASE4	ENSG00000258818	38.9393	1.09736	0.172794	6.36382	1.96797e-10	6.01503e-09
SGK3	ENSG00000104205	90.187	0.72664	0.130743	5.59713	2.17924e-08	5.05593e-07
ANG	ENSG00000214274	24.0483	1.14335	0.173757	6.41065	1.44897e-10	4.51754e-09
GOLGA5	ENSG00000066455	313.823	0.666798	0.0842134	7.91278	2.51708e-15	1.09117e-13
LIME1	ENSG00000203896	68.7235	1.00888	0.157574	6.40051	1.54859e-10	4.80064e-09
ANXA2	ENSG00000182718	98.0654	1.09246	0.148286	7.34459	2.06387e-13	8.04909e-12
DYRK4	ENSG00000010219	177.353	0.696841	0.0961814	7.23253	4.74082e-13	1.78494e-11
TMF1	ENSG00000144747	593.524	0.597393	0.0619125	9.6439	5.21659e-22	2.98746e-20
GFPT1	ENSG00000198380	2406.18	0.718137	0.0614731	11.6796	1.6213e-31	1.31652e-29
DNAJC12	ENSG00000108176	191.38	0.745302	0.0935314	7.95176	1.83886e-15	8.00344e-14
PILRA	ENSG00000085514	35.9529	1.14961	0.165093	6.85704	7.03034e-12	2.43621e-10
GOLGB1	ENSG00000173230	1370.32	0.884965	0.0795743	11.1148	1.06288e-28	7.65905e-27
NFXL1	ENSG00000170448	380.101	0.807858	0.0753852	10.6969	1.05215e-26	7.06695e-25
SELENOM	ENSG00000198832	20.312	1.49625	0.17538	7.0734	1.51184e-12	5.55755e-11
ISG20	ENSG00000172183	40.3331	1.18494	0.162865	7.10606	1.19402e-12	4.41908e-11
MOGS	ENSG00000115275	338.624	0.624346	0.0998604	6.25379	4.00615e-10	1.19101e-08
C16orf58	ENSG00000140688	293.022	0.59968	0.105122	5.70718	1.14866e-08	2.84059e-07
SLC35C1	ENSG00000181830	182.211	0.620286	0.0982159	6.30771	2.83202e-10	8.51249e-09
TCEAL9	ENSG00000185222	495.429	0.622101	0.0951484	6.53909	6.18937e-11	1.98662e-09
FERMT3	ENSG00000149781	417.284	0.644435	0.086204	7.47182	7.90904e-14	3.17558e-12
CYTH4	ENSG00000100055	24.5525	1.18146	0.172655	6.58555	4.53214e-11	1.48986e-09
FGFBP2	ENSG00000137441	16.9934	1.1956	0.176308	6.13856	8.32709e-10	2.37814e-08
TMEM241	ENSG00000134490	91.319	0.62261	0.121599	5.11868	3.07682e-07	5.96772e-06
SMPD1	ENSG00000166311	42.4595	0.98167	0.154916	6.28219	3.33834e-10	1.00068e-08
IFI27L1	ENSG00000165948	91.6433	0.625747	0.122116	5.13335	2.84635e-07	5.58039e-06
AL121845.2	ENSG00000273047	42.1233	0.953885	0.164753	5.79331	6.90106e-09	1.77519e-07
TMEM243	ENSG00000135185	51.7492	0.795394	0.149128	5.33766	9.41526e-08	1.97394e-06
TMED7-TICAM2	ENSG00000251201	76.7722	0.867565	0.139056	6.23084	4.63936e-10	1.37176e-08
CTSD	ENSG00000117984	291.495	0.651326	0.125248	5.21334	1.85467e-07	3.71651e-06
AL163636.2	ENSG00000259171	27.6915	1.19565	0.176358	6.76456	1.33716e-11	4.51851e-10
CTBS	ENSG00000117151	134.595	0.59109	0.107705	5.48327	4.17531e-08	9.25286e-07
GABARAPL1	ENSG00000139112	113.713	0.651506	0.132239	4.93952	7.83166e-07	1.40621e-05
TCTA	ENSG00000145022	178.031	0.674035	0.0923594	7.28103	3.31278e-13	1.26924e-11
IDE	ENSG00000119912	1342.25	0.590091	0.0513719	11.4823	1.61963e-30	1.27705e-28
TRADD	ENSG00000102871	62.8902	0.605207	0.155603	3.93395	8.35621e-05	0.000928743
SDCBP2	ENSG00000125775	38.4679	0.873011	0.163614	5.32078	1.03324e-07	2.15791e-06
LMNA	ENSG00000160789	27.4909	1.07037	0.173605	6.10618	1.02043e-09	2.88398e-08
ARSA	ENSG00000100299	57.1676	0.710037	0.151592	4.69615	2.65108e-06	4.36406e-05
SNPH	ENSG00000101298	76.84	0.951954	0.143618	6.57649	4.81697e-11	1.57398e-09
RAB24	ENSG00000169228	81.5686	0.765047	0.129802	5.8735	4.26676e-09	1.12413e-07
SYTL1	ENSG00000142765	61.3005	0.778204	0.142743	5.41616	6.08914e-08	1.31306e-06
IL17RE	ENSG00000163701	30.5901	1.05278	0.170165	6.04961	1.45195e-09	4.02001e-08
EFNA1	ENSG00000169242	79.8929	0.644664	0.133577	4.82133	1.42605e-06	2.44745e-05
DNAJC25	ENSG00000059769	67.9173	0.815002	0.133958	6.04339	1.50907e-09	4.16757e-08
P2RX1	ENSG00000108405	84.4496	0.655824	0.13895	4.72406	2.31188e-06	3.85821e-05
FZD2	ENSG00000180340	92.3279	0.608767	0.138981	4.38622	1.1534e-05	0.000161106
EML2	ENSG00000125746	106.219	0.657031	0.124829	5.25497	1.48047e-07	2.99981e-06
TMEM106A	ENSG00000184988	45.369	0.640939	0.154177	4.17279	3.00887e-05	0.00038025
FLNA	ENSG00000196924	2619.65	0.650852	0.076097	8.55075	1.22296e-17	5.91424e-16
LIMK1	ENSG00000106683	366.768	0.617359	0.08861	6.96103	3.37805e-12	1.21309e-10
SHC3	ENSG00000148082	190.312	0.790317	0.094626	8.31686	9.03232e-17	4.16444e-15
S100A4	ENSG00000196154	79.1757	0.809397	0.132953	6.06821	1.29344e-09	3.60869e-08
C14orf28	ENSG00000179476	21.7501	0.692927	0.174658	3.97447	7.05369e-05	0.000806913
TM9SF1	ENSG00000100926	223.948	0.589084	0.106043	5.54911	2.87134e-08	6.52255e-07
MCEE	ENSG00000124370	38.0305	0.585752	0.157301	3.73145	0.000190382	0.00193241
AC073896.1	ENSG00000144785	85.212	0.607581	0.165296	3.7052	0.000211227	0.00210473
KIAA0513	ENSG00000135709	34.2036	0.667189	0.166869	4.00682	6.15415e-05	0.000721588
ATP6V1G2	ENSG00000213760	62.3311	0.825493	0.141106	5.80195	6.55465e-09	1.69007e-07
FAM214B	ENSG00000005238	38.3727	0.645775	0.161365	3.9975	6.40148e-05	0.000746565
HCST	ENSG00000126264	35.7774	0.774376	0.165103	4.66007	3.16109e-06	5.08814e-05
AC138517.2	ENSG00000283288	4.76763	0.585421	0.154008	3.61709	0.000297938	NA
DQX1	ENSG00000144045	5.74616	0.836855	0.159465	4.36919	1.24709e-05	NA
BHLHA15	ENSG00000180535	4.44338	0.916826	0.152909	4.80815	1.52336e-06	NA
PDE10A	ENSG00000112541	40.4759	0.613765	0.153022	3.97764	6.96033e-05	0.000798893
FNDC3B	ENSG00000075420	126.928	0.591956	0.107218	5.49625	3.87951e-08	8.6502e-07
ZBTB7B	ENSG00000160685	28.5873	0.639721	0.168113	3.76279	0.000168028	0.00172972
AC008575.2	ENSG00000272869	76.2623	0.725157	0.140321	5.10377	3.32954e-07	6.42352e-06
TVP23C-CDRT4	ENSG00000259024	103.366	0.926879	0.159983	5.70104	1.19079e-08	2.93145e-07
STRA6	ENSG00000137868	43.2217	0.617732	0.151785	4.03119	5.54946e-05	0.000661377

## Sheet: HEK and SupT1 up XBP1s
S7 Data. List of genes upregulated in both HEK293DAX and SupT1DAX cells for +XBP1s vs. Basal
		HEK293DAX						SupT1DAX
Gene Symbol	ENSEMBL ID	baseMean_HEK293DAX	log2FoldChange_XBP1s_vs_Basal	lfcSE HEK293DAX	stat HEK293DAX	pvalue HEK293DAX	padj HEK293DAX	baseMean_SupT1DAX	log2FoldChange_XBP1s_vs_Basal	lfcSE SupT1DAX	stat SupT1DAX	pvalue SupT1DAX	padj SupT1DAX
QPCTL	ENSG00000011478	369.982	1.13106	0.167302	6.7606	1.3742e-11	4.10696e-10	109.004	1.54267	0.132921	11.3835	5.05213e-30	3.84421e-28
PGM3	ENSG00000013375	176.72	2.55361	0.169283	15.0848	2.03839e-51	2.23704e-49	230.64	1.35384	0.0957812	14.0283	1.04634e-44	1.1162e-42
RWDD2A	ENSG00000013392	52.025	2.86457	0.415758	6.89	5.57909e-12	1.7172e-10	74.6186	1.42362	0.143586	9.67276	3.93629e-22	2.27823e-20
ERP44	ENSG00000023318	179.588	2.57838	0.227107	11.3532	7.15247e-30	4.98773e-28	776.83	0.682632	0.0693087	9.8519	6.72587e-23	3.99914e-21
SEC63	ENSG00000025796	53.0513	2.60243	0.342222	7.6045	2.85997e-14	1.01841e-12	835.847	0.616968	0.0657301	9.38447	6.32356e-21	3.52855e-19
HSPA5	ENSG00000044574	4192.61	1.01487	0.086851	11.6852	1.51747e-31	1.12251e-29	9649.54	1.05675	0.042396	24.936	3.0281e-137	1.49767e-134
HERPUD1	ENSG00000051108	681.589	1.98485	0.0778678	25.49	2.54695e-143	1.00297e-140	773.482	1.35016	0.0676906	19.9456	1.63517e-88	3.86789e-86
SEC61A1	ENSG00000058262	4497.18	1.87719	0.108226	17.3451	2.14878e-67	2.99687e-65	4646.47	1.44267	0.0443495	32.5208	5.41715e-232	1.17888e-228
DNAJC25	ENSG00000059769	93.5121	2.13578	0.195211	10.9409	7.34863e-28	4.84684e-26	67.9173	0.815002	0.133958	6.04339	1.50907e-09	4.16757e-08
PDIA5	ENSG00000065485	1354.01	2.0453	0.0666665	30.6796	1.06491e-206	8.38707e-204	139.729	1.30546	0.112783	11.4458	2.46935e-30	1.9056e-28
GOLGA5	ENSG00000066455	314.978	2.69325	0.127353	21.1479	2.882e-99	6.22372e-97	313.823	0.666798	0.0842134	7.91278	2.51708e-15	1.09117e-13
TRAM1	ENSG00000067167	58.2212	1.7893	0.283774	6.30538	2.87481e-10	7.62194e-09	3427.77	1.16862	0.0467119	25.014	4.30992e-138	2.23316e-135
FTSJ1	ENSG00000068438	2966.74	1.71938	0.143426	11.9879	4.10985e-33	3.19923e-31	388.393	0.605479	0.0699104	8.65764	4.81629e-18	2.4262e-16
ERLEC1	ENSG00000068912	800.238	1.45185	0.0781584	18.5757	5.05179e-77	8.35042e-75	826.739	1.28836	0.0702317	18.3211	5.61378e-75	1.07164e-72
NUCB2	ENSG00000070081	4777.34	1.74298	0.0394016	44.2364	0	0	5383.78	0.639136	0.0604203	10.5785	3.7499e-26	2.45799e-24
WIPI1	ENSG00000070540	1351.38	0.853361	0.124534	6.85245	7.25967e-12	2.21412e-10	71.0248	0.909625	0.142182	6.40908	1.46396e-10	4.55125e-09
ACADVL	ENSG00000072778	13030.8	1.66892	0.0676232	24.6797	1.76574e-134	6.22143e-132	984.383	0.857421	0.0549864	15.5865	8.99641e-55	1.28802e-52
DERL2	ENSG00000072849	198.586	1.30654	0.138256	9.45016	3.38311e-21	1.67765e-19	385.225	0.66653	0.0757882	8.79992	1.36916e-18	6.99426e-17
LMAN1	ENSG00000074695	425.932	0.838615	0.08175	10.2583	1.08605e-24	6.34985e-23	3429.03	1.14079	0.0444056	25.684	1.76589e-145	1.13028e-142
MYDGF	ENSG00000074842	2156.48	0.637809	0.0671778	9.49435	2.21596e-21	1.12812e-19	875.978	1.48081	0.068674	21.5304	8.07885e-103	2.19765e-100
FNDC3B	ENSG00000075420	2838.2	2.16539	0.137609	15.7358	8.59315e-56	1.07527e-53	126.928	0.591956	0.107218	5.49625	3.87951e-08	8.6502e-07
DNAJC10	ENSG00000077232	2103.25	1.00851	0.0482638	20.8959	5.84052e-97	1.22186e-94	669.717	0.918204	0.0593325	15.4592	6.53792e-54	9.23884e-52
AACS	ENSG00000081760	1748.95	1.61578	0.0720208	22.4349	1.79834e-111	4.54302e-109	287.69	0.608255	0.0808261	7.52297	5.35474e-14	2.16598e-12
TMED2	ENSG00000086598	2810.8	2.46742	0.132692	18.5952	3.51547e-77	5.88358e-75	3946.97	0.968307	0.0367754	26.3281	9.1384e-153	8.28624e-150
ERO1B	ENSG00000086619	1846.25	1.51182	0.063488	23.8127	2.46703e-125	8.25775e-123	160	1.31977	0.107519	12.1577	5.22114e-34	4.58155e-32
EDEM2	ENSG00000088298	1739.68	1.79023	0.0756614	23.661	9.08398e-124	2.8285e-121	353.641	1.30525	0.0877186	14.8279	9.6778e-50	1.17005e-47
FKBP1A	ENSG00000088832	1804.69	1.54401	0.0566354	27.2623	1.18879e-163	6.36667e-161	3445.65	1.04664	0.0358039	29.2277	8.62798e-188	1.34116e-184
DNAJB11	ENSG00000090520	2041.72	1.51697	0.175769	8.63046	6.11051e-18	2.72712e-16	1514.76	0.852636	0.0574253	14.8575	6.21953e-50	7.62781e-48
CDC6	ENSG00000094804	117.276	4.85908	0.391083	12.4247	1.9201e-35	1.57719e-33	1695.32	0.631925	0.0484506	13.0405	7.20133e-39	6.99622e-37
ARCN1	ENSG00000095139	2328.05	1.20172	0.0672573	17.8675	2.11376e-71	3.29083e-69	3830.1	0.693518	0.0361066	19.2058	3.30934e-82	7.06058e-80
NANS	ENSG00000095380	20027.5	1.21185	0.0516457	23.4647	9.35834e-122	2.72389e-119	438.616	1.33484	0.0764871	17.397	8.69939e-68	1.55177e-65
KCNK6	ENSG00000099337	2741.63	0.970476	0.0477233	20.3355	6.24582e-92	1.21196e-89	178.354	0.999207	0.101523	9.79364	1.19896e-22	7.09015e-21
DERL3	ENSG00000099958	443.504	1.66315	0.0909085	18.2948	9.10206e-75	1.4508e-72	44.0785	0.86622	0.172884	5.69863	1.20774e-08	2.95979e-07
XBP1	ENSG00000100219	1907.77	0.912742	0.110644	8.24939	1.59209e-16	6.42062e-15	1674.61	2.25176	0.0557551	40.2458	0	0
TM9SF1	ENSG00000100926	1026.7	2.20726	0.0934854	23.6108	2.98773e-123	9.09153e-121	223.948	0.589084	0.106043	5.54911	2.87134e-08	6.52255e-07
HM13	ENSG00000101294	487.502	1.76018	0.183484	9.5931	8.548e-22	4.45328e-20	1322.3	1.17086	0.0612606	19.103	2.38207e-81	4.89043e-79
SEC23B	ENSG00000101310	1661.87	1.05835	0.101875	10.3887	2.79125e-25	1.67588e-23	1450.2	1.08005	0.0474126	22.7658	1.00198e-114	3.75951e-112
MAGT1	ENSG00000102158	760.534	1.83634	0.08556	21.4626	3.48315e-102	8.04067e-100	1764	0.76233	0.0513194	14.8573	6.23908e-50	7.62781e-48
ARMCX3	ENSG00000102401	473.275	0.925901	0.0977189	9.47515	2.66376e-21	1.33681e-19	734.108	1.41751	0.066061	21.4065	1.16257e-101	3.08535e-99
FNDC3A	ENSG00000102531	456.674	1.19676	0.103546	11.5578	6.74313e-31	4.96065e-29	769.786	1.00973	0.0652944	15.4452	8.13248e-54	1.13448e-51
DNAJC3	ENSG00000102580	3846.81	1.57626	0.0851581	18.5099	1.71957e-76	2.80772e-74	1724.76	1.29333	0.055123	23.4561	1.14506e-121	4.6146e-119
RABAC1	ENSG00000105404	1217.98	1.10673	0.160176	6.90947	4.86455e-12	1.50767e-10	412.881	0.909884	0.118777	7.6754	1.64907e-14	6.84869e-13
COPE	ENSG00000105669	1087.96	1.89199	0.127409	14.8497	6.9909e-50	7.42866e-48	1746.91	0.993017	0.0723263	13.7318	6.54477e-43	6.65548e-41
BET1	ENSG00000105829	371.574	1.04885	0.147508	7.11045	1.15663e-12	3.72263e-11	243.382	0.94806	0.0885927	10.6751	1.33089e-26	8.88428e-25
FKBP14	ENSG00000106080	1895.87	0.959392	0.0965255	9.93927	2.80886e-23	1.55404e-21	102.101	1.49473	0.123124	11.8634	1.83403e-32	1.52337e-30
PLOD3	ENSG00000106397	1981.83	1.80809	0.0530358	34.0918	9.75429e-255	1.08833e-251	148.057	0.819553	0.112669	7.26362	3.76853e-13	1.43878e-11
TBL2	ENSG00000106638	1449.07	1.51677	0.0582769	26.027	2.45319e-149	1.02643e-146	408.035	0.598474	0.0765117	7.82326	5.14746e-15	2.17936e-13
SEC61B	ENSG00000106803	2171.63	0.942956	0.0428568	22.0025	2.72579e-107	6.63557e-105	972.752	1.42648	0.0671867	21.2031	8.94726e-100	2.31798e-97
CREB3	ENSG00000107175	1011.51	3.87854	0.120772	32.1147	2.75073e-226	2.63068e-223	134.189	0.82179	0.106687	7.68715	1.50454e-14	6.27237e-13
DNAJC12	ENSG00000108176	500.769	2.111	0.19586	10.7781	4.36893e-27	2.75923e-25	191.38	0.745302	0.0935314	7.95176	1.83886e-15	8.00344e-14
B9D1	ENSG00000108641	733.509	0.774011	0.0735818	10.5191	7.05765e-26	4.27579e-24	49.606	1.29853	0.154561	8.19161	2.57759e-16	1.17351e-14
LRRC59	ENSG00000108829	9316	1.53306	0.0302692	50.6475	0	0	2915.64	0.991742	0.0386431	25.6576	3.48169e-145	2.10468e-142
WFS1	ENSG00000109501	5123.35	1.6395	0.100488	16.3154	7.67201e-60	1.00706e-57	55.6897	1.40039	0.156339	8.70582	3.15296e-18	1.59569e-16
UGDH	ENSG00000109814	52324.5	1.5404	0.0532856	28.9084	9.3651e-184	5.97092e-181	150.607	1.21295	0.109647	10.9904	4.25114e-28	2.9843e-26
MLEC	ENSG00000110917	1210.45	1.60979	0.0597799	26.9287	1.01412e-159	4.84933e-157	3695.37	0.839039	0.0349488	24.0059	2.41135e-127	1.04952e-124
BTN3A3	ENSG00000111801	2023.88	0.982909	0.147361	6.67005	2.55709e-11	7.42666e-10	103.593	1.19434	0.127375	9.28073	1.68315e-20	9.15717e-19
CCNC	ENSG00000112237	1440.31	1.31026	0.115191	11.3747	5.59079e-30	3.91911e-28	528.784	0.63542	0.0782635	8.11872	4.7113e-16	2.10962e-14
SLC39A7	ENSG00000112473	3786.51	1.46035	0.0649342	22.4897	5.23648e-112	1.37473e-109	950.935	1.09546	0.050448	21.6902	2.53912e-104	7.27057e-102
TXNDC15	ENSG00000113621	138.703	1.67231	0.163203	10.2468	1.22336e-24	7.12157e-23	371.348	0.71339	0.0776983	9.18019	4.30332e-20	2.30662e-18
SELENOK	ENSG00000113811	3381.87	2.18157	0.122276	17.8413	3.37517e-71	5.19427e-69	544.21	1.11227	0.0916376	12.1416	6.35812e-34	5.53461e-32
SSR3	ENSG00000114850	753.548	1.12944	0.152755	7.39381	1.4268e-13	4.88578e-12	3352.92	1.76404	0.0677332	26.032	2.15073e-149	1.56014e-146
MOGS	ENSG00000115275	1110.1	1.84425	0.115217	16.0067	1.14694e-57	1.49091e-55	338.624	0.624346	0.0998604	6.25379	4.00615e-10	1.19101e-08
GORASP2	ENSG00000115806	489.951	1.4104	0.128544	10.9721	5.20243e-28	3.44828e-26	870.546	0.751783	0.0533532	14.0853	4.67722e-45	5.08929e-43
SLC1A4	ENSG00000115902	1843.75	0.894419	0.0570159	15.6872	1.85069e-55	2.29434e-53	1070.26	0.917463	0.0550538	16.6575	2.67093e-62	4.27388e-60
TMED5	ENSG00000117500	1073.5	1.3326	0.0644262	20.6841	4.81672e-95	9.62554e-93	2189.06	0.731708	0.0494085	14.8083	1.29419e-49	1.54748e-47
SPCS2	ENSG00000118363	1542.04	0.976067	0.0979625	9.96368	2.19776e-23	1.22607e-21	1047.53	0.89203	0.0646966	13.7852	3.13094e-43	3.21394e-41
RPN2	ENSG00000118705	209.934	1.27352	0.127625	9.9786	1.89119e-23	1.06391e-21	3437.97	0.874113	0.0450726	19.3925	8.92324e-84	1.94187e-81
ALG2	ENSG00000119523	22526.8	2.45477	0.0889537	27.596	1.24249e-167	7.23291e-165	288.896	1.08689	0.0826573	13.1043	3.11152e-39	3.07786e-37
TMEM214	ENSG00000119777	1284.86	1.82166	0.145761	12.4975	7.69887e-36	6.4025e-34	619.524	1.18978	0.0796196	14.9233	2.32575e-50	2.94261e-48
IDE	ENSG00000119912	1733.59	0.830515	0.0817429	10.1601	2.98818e-24	1.73198e-22	1342.25	0.590091	0.0513719	11.4823	1.61963e-30	1.27705e-28
SLC10A7	ENSG00000120519	2077.64	1.06093	0.124871	8.4962	1.95899e-17	8.2741e-16	166.531	1.18711	0.103904	11.3419	8.13683e-30	6.14839e-28
UFM1	ENSG00000120686	380.62	1.29005	0.0942197	13.6919	1.13478e-42	1.09306e-40	730.331	0.898395	0.0616706	14.5564	5.31728e-48	6.22122e-46
SIL1	ENSG00000120725	930.221	1.47575	0.0621152	23.7583	9.02481e-125	2.94715e-122	202.523	1.03174	0.102851	10.0052	1.44557e-23	8.78727e-22
SERP1	ENSG00000120742	1122.69	1.30355	0.172664	7.54966	4.36391e-14	1.54573e-12	3511.74	1.16438	0.0409118	28.4551	4.21506e-178	5.09601e-175
ARL1	ENSG00000120805	1290.98	3.19527	0.0700612	45.6068	0	0	633.884	0.623473	0.0813524	7.66556	1.78056e-14	7.36665e-13
SLC35B1	ENSG00000121073	11157.5	2.38833	0.0773632	30.8717	2.8669e-209	2.39906e-206	360.525	0.738992	0.0756499	9.77248	1.4779e-22	8.69247e-21
COPA	ENSG00000122218	6155	1.70735	0.0364202	46.8793	0	0	3485.47	0.615234	0.0402	15.3032	7.27378e-53	9.53566e-51
CHPF	ENSG00000123989	3028.46	1.26759	0.125783	10.0776	6.94082e-24	3.98844e-22	278.727	1.17629	0.150878	7.85631	3.95614e-15	1.68811e-13
PAIP2B	ENSG00000124374	505.493	3.45181	0.127219	27.1329	4.03163e-162	1.99924e-159	218.485	0.70634	0.0902905	7.81695	5.41181e-15	2.2824e-13
SSR1	ENSG00000124783	724.243	0.884095	0.115872	7.6299	2.34939e-14	8.4107e-13	4463.87	1.31951	0.0517143	25.5101	1.52259e-143	8.49748e-141
MSTO1	ENSG00000125459	2695.34	2.02343	0.127937	15.8157	2.42349e-56	3.0903e-54	286.798	0.799702	0.0844364	9.46127	3.04235e-21	1.71522e-19
RRBP1	ENSG00000125844	1377.8	1.58984	0.068014	23.3753	7.62847e-121	2.17314e-118	567.922	1.43793	0.0779944	18.3759	2.05045e-75	3.9841e-73
DSTN	ENSG00000125868	541.083	0.850207	0.0946429	8.98332	2.62727e-19	1.21298e-17	397.682	0.987105	0.0871155	11.3233	1.00653e-29	7.55316e-28
CANX	ENSG00000127022	1018.05	1.82421	0.126247	14.4496	2.52209e-47	2.61769e-45	16168.3	0.85355	0.0395089	21.6044	1.63239e-103	4.55438e-101
SDF2L1	ENSG00000128228	11279.5	1.6715	0.0334488	49.9719	0	0	403.06	1.18563	0.10073	11.8029	3.77183e-32	3.10919e-30
DNAJB9	ENSG00000128590	8771.07	1.22655	0.080578	15.2219	2.53007e-52	2.82292e-50	679.447	2.0441	0.0777979	26.087	5.12066e-150	3.97985e-147
CALU	ENSG00000128595	475.006	1.12663	0.0848982	13.2703	3.44078e-40	3.13392e-38	1840.96	0.721358	0.0511011	14.1154	3.05153e-45	3.35391e-43
SPCS3	ENSG00000129128	64.9099	2.05452	0.283367	7.25039	4.15574e-13	1.39452e-11	2607.72	0.9524	0.0556921	17.1007	1.46733e-65	2.4947e-63
DAD1	ENSG00000129562	418.816	0.929869	0.11556	8.04664	8.51013e-16	3.32193e-14	701.023	0.727443	0.0607013	11.9846	4.27793e-33	3.66521e-31
SELENOS	ENSG00000131871	2847.1	1.25482	0.0417531	30.0534	1.97048e-198	1.38856e-195	534.495	1.23887	0.0711351	17.3777	1.21815e-67	2.13786e-65
TRIM5	ENSG00000132256	340.705	1.90047	0.169364	11.2212	3.20988e-29	2.22679e-27	191.264	1.04388	0.0997241	10.4286	1.83517e-25	1.16775e-23
SEC61G	ENSG00000132432	414.972	0.690382	0.106482	6.48355	8.95912e-11	2.46818e-09	958.622	1.34634	0.0834157	16.1262	1.67092e-58	2.49058e-56
HSD17B4	ENSG00000133835	1637.44	1.43341	0.131302	10.9169	9.56731e-28	6.24862e-26	1010.06	0.666982	0.0558576	11.9367	7.61724e-33	6.47525e-31
EDEM1	ENSG00000134109	903.599	1.56275	0.0767318	20.3664	3.32169e-92	6.54031e-90	1494.74	0.679753	0.050249	13.5262	1.09483e-41	1.09293e-39
FKBP11	ENSG00000134285	2478.47	1.54982	0.05672	27.324	2.19984e-164	1.22724e-161	619.967	2.88128	0.0768471	36.4975	1.21588e-291	4.41e-288
TMEM241	ENSG00000134490	1719.26	1.63676	0.104716	15.6305	4.5132e-55	5.44389e-53	91.319	0.62261	0.121599	5.11868	3.07682e-07	5.96772e-06
STT3A	ENSG00000134910	2005.04	0.968976	0.074411	13.0219	9.17964e-39	8.08593e-37	2480.22	1.10426	0.0352888	31.2804	8.63443e-215	1.56585e-211
TMED7	ENSG00000134970	300.234	2.33965	0.119686	19.5482	4.27146e-85	7.6254e-83	1044.05	0.819819	0.0578753	14.1653	1.50323e-45	1.68625e-43
TMEM243	ENSG00000135185	2592.14	1.46133	0.0684317	21.3545	3.54124e-101	8.03622e-99	51.7492	0.795394	0.149128	5.33766	9.41526e-08	1.97394e-06
OS9	ENSG00000135506	371.524	1.41146	0.10248	13.7731	3.70127e-43	3.67084e-41	1403.53	0.668473	0.0533096	12.5421	4.39421e-36	4.05198e-34
KIAA0513	ENSG00000135709	2626.8	1.2318	0.0461984	26.6633	1.25511e-156	5.79471e-154	34.2036	0.667189	0.166869	4.00682	6.15415e-05	0.000721588
CKAP4	ENSG00000136026	186.542	1.96337	0.130065	15.0953	1.73765e-51	1.92276e-49	625.553	1.08849	0.0630391	17.2423	1.27897e-66	2.20896e-64
COG3	ENSG00000136152	3534.36	0.786387	0.0757533	10.3809	3.02921e-25	1.81063e-23	363.332	0.829977	0.0765999	10.816	2.89039e-27	1.97801e-25
KDELR2	ENSG00000136240	358.328	0.623626	0.101402	6.15001	7.74783e-10	1.98727e-08	1119.96	1.07605	0.0519518	20.6983	3.58513e-95	8.86587e-93
ST6GALNAC4	ENSG00000136840	2292.46	1.51813	0.225345	6.73692	1.61782e-11	4.79225e-10	41.7074	1.4483	0.160273	8.62222	6.5671e-18	3.27783e-16
RAB1A	ENSG00000138069	3739.95	1.64289	0.0400231	41.0486	0	0	993.187	0.603751	0.0488786	12.3518	4.76576e-35	4.32135e-33
PREB	ENSG00000138073	252.707	0.75812	0.112026	6.76738	1.31132e-11	3.93659e-10	883.438	1.09751	0.0674785	16.2535	2.1096e-59	3.18813e-57
SEC31A	ENSG00000138674	826.374	1.49002	0.137293	10.8529	1.93219e-27	1.24976e-25	1094.27	0.824828	0.0535545	15.395	1.76942e-53	2.40664e-51
LARP1B	ENSG00000138709	1170.45	1.50101	0.0659911	22.7456	1.58496e-114	4.24419e-112	488.413	0.797915	0.0804765	9.91055	3.74578e-23	2.23944e-21
USO1	ENSG00000138768	2161.44	0.859185	0.0489287	17.5599	4.99269e-69	7.34583e-67	1738.63	1.09027	0.048458	22.49	5.19559e-112	1.82365e-109
GABARAPL1	ENSG00000139112	997.632	1.75259	0.0618426	28.3395	1.12849e-176	6.8679e-174	113.713	0.651506	0.132239	4.93952	7.83166e-07	1.40621e-05
MBNL2	ENSG00000139793	374.963	1.85889	0.111534	16.6666	2.29288e-62	3.06993e-60	296.33	0.914217	0.0826773	11.0343	2.61011e-28	1.84419e-26
WARS	ENSG00000140105	1546.06	1.96926	0.108249	18.192	5.97651e-74	9.41406e-72	1546.18	0.848256	0.0435776	19.4634	2.2435e-84	4.98194e-82
C16orf58	ENSG00000140688	1151.32	0.685878	0.103949	6.59821	4.16151e-11	1.18298e-09	293.022	0.59968	0.105122	5.70718	1.14866e-08	2.84059e-07
SYTL1	ENSG00000142765	2406.89	1.34795	0.153275	8.79432	1.43918e-18	6.55414e-17	61.3005	0.778204	0.142743	5.41616	6.08914e-08	1.31306e-06
GOLPH3L	ENSG00000143457	3745.87	1.1955	0.0688566	17.3622	1.59622e-67	2.24966e-65	551.228	0.723079	0.0627711	11.5101	1.17296e-30	9.31605e-29
ARF1	ENSG00000143761	956.812	3.08051	0.173017	17.8046	6.50635e-71	9.89926e-69	4883.62	0.779136	0.0511278	15.2393	1.94077e-52	2.514e-50
PDIA6	ENSG00000143870	1248.44	2.34928	0.1827	12.8587	7.68586e-38	6.68221e-36	3797.39	1.1038	0.0421116	26.212	1.94048e-151	1.62418e-148
GMPPA	ENSG00000144591	18790.6	1.37315	0.095903	14.3181	1.68748e-46	1.72471e-44	373.871	1.50559	0.0885596	16.9111	3.72722e-64	6.23937e-62
TMF1	ENSG00000144747	1591.55	0.648239	0.0784607	8.26195	1.43309e-16	5.79688e-15	593.524	0.597393	0.0619125	9.6439	5.21659e-22	2.98746e-20
SRPRB	ENSG00000144867	2108.05	1.30717	0.0491843	26.577	1.2537e-155	5.59528e-153	1038.58	0.971518	0.0594791	16.3269	6.35483e-60	9.739e-58
MANF	ENSG00000145050	1761.5	1.70524	0.0869305	19.6161	1.12607e-85	2.03742e-83	2135.44	1.33935	0.0708621	18.9265	6.8994e-80	1.39023e-77
YIPF5	ENSG00000145817	4990.76	2.0864	0.104865	19.8961	4.40003e-88	8.29746e-86	300.023	0.702334	0.0867318	8.09605	5.67721e-16	2.52138e-14
PLPP5	ENSG00000147535	753.951	1.85009	0.0746474	24.7843	1.32275e-135	4.78658e-133	349.858	2.13561	0.0842837	24.8262	4.67813e-136	2.21316e-133
MTDH	ENSG00000147649	719.844	2.44932	0.139611	17.5439	6.62444e-69	9.53705e-67	4460.73	0.856172	0.0382116	22.4045	3.56161e-111	1.21106e-108
SURF4	ENSG00000148248	3007.95	0.950239	0.0365519	25.997	5.35554e-149	2.17289e-146	2592.07	0.911413	0.0557519	16.3482	4.47924e-60	6.96266e-58
HYOU1	ENSG00000149428	1133.07	1.26087	0.106455	11.8442	2.30648e-32	1.76466e-30	4829.64	1.24293	0.0460483	26.9947	1.70442e-160	1.68598e-157
SEC24D	ENSG00000150961	967.064	1.02742	0.0852755	12.0482	1.98224e-33	1.55206e-31	1402.75	2.2142	0.0652722	33.805	1.66323e-250	4.5244e-247
TMEM263	ENSG00000151135	2381.68	2.12917	0.0997765	21.3394	4.88825e-101	1.07293e-98	792.834	0.771928	0.0613817	12.5709	3.05073e-36	2.83718e-34
SRP19	ENSG00000153037	388.723	1.02072	0.0885136	11.5317	9.12736e-31	6.64164e-29	554.361	0.783489	0.0675635	11.5933	4.45448e-31	3.59031e-29
TXNDC11	ENSG00000153066	805.871	1.857	0.116289	15.9688	2.10816e-57	2.71405e-55	303.369	0.711866	0.0808667	8.80299	1.33224e-18	6.8378e-17
NUS1	ENSG00000153989	178.663	1.35601	0.180166	7.52644	5.21408e-14	1.83232e-12	812.3	0.795731	0.0566751	14.0339	9.67027e-45	1.0418e-42
MIA3	ENSG00000154305	1706.18	0.795925	0.10435	7.62746	2.39429e-14	8.54857e-13	926.17	0.610901	0.0544715	11.2106	3.61595e-29	2.69487e-27
HSPA13	ENSG00000155304	1776.73	1.86115	0.0748601	24.8617	1.9324e-136	7.1869e-134	1791.59	1.1749	0.0590874	19.8767	6.46929e-88	1.49771e-85
PDIA4	ENSG00000155660	749.051	1.71105	0.0776373	22.039	1.21674e-107	3.01684e-105	7010.65	1.51043	0.039739	38.0142	0	0
GALK2	ENSG00000156958	2704.54	1.01526	0.0573733	17.6957	4.52902e-70	6.73768e-68	248.78	0.903465	0.0882684	10.2091	1.80557e-24	1.10996e-22
SEC13	ENSG00000157020	750.762	1.03375	0.0821268	12.5873	2.48108e-36	2.08926e-34	1403.83	0.853186	0.0463124	18.4174	9.52487e-76	1.88437e-73
SLC38A10	ENSG00000157637	2200.61	1.44089	0.197241	7.30523	2.76798e-13	9.35872e-12	645.429	0.944312	0.0948381	9.95271	2.45418e-23	1.48355e-21
PDXK	ENSG00000160209	1302.06	2.84113	0.0744972	38.1374	0	0	641.923	0.778849	0.0682119	11.4137	3.57224e-30	2.73729e-28
STX5	ENSG00000162236	1672.39	1.11203	0.0479911	23.1716	8.79908e-119	2.45439e-116	603.645	1.1867	0.0673725	17.5847	3.22679e-69	5.85179e-67
SYVN1	ENSG00000162298	1019.66	0.960219	0.0785438	12.2253	2.27849e-34	1.80513e-32	534.323	0.871653	0.0939181	9.28767	1.57709e-20	8.66685e-19
SLC30A7	ENSG00000162695	4765.34	2.61954	0.125963	20.796	4.70468e-96	9.69092e-94	752.083	0.747503	0.0628752	11.8805	1.49479e-32	1.26084e-30
SSR2	ENSG00000163479	777.357	1.63311	0.130065	12.5561	3.67807e-36	3.07786e-34	2868.69	1.30241	0.0577815	22.5364	1.82715e-112	6.62706e-110
SMIM14	ENSG00000163683	769.352	1.3929	0.0704583	19.7691	5.49285e-87	1.02144e-84	456.803	1.10705	0.0700764	15.7629	5.60047e-56	8.23496e-54
RPN1	ENSG00000163902	1804.05	1.45388	0.066862	21.7444	7.79949e-105	1.83206e-102	4414.08	1.05799	0.0410044	25.8001	8.84721e-147	6.01665e-144
PRRC1	ENSG00000164244	1206.84	0.918362	0.114414	8.02663	1.00184e-15	3.89932e-14	1369.93	0.67168	0.0485521	13.8307	1.66349e-43	1.72386e-41
RPL36AL	ENSG00000165502	209.715	1.78411	0.134855	13.2298	5.90531e-40	5.30645e-38	1996.41	0.784328	0.0917344	8.55368	1.19223e-17	5.81733e-16
SEC11C	ENSG00000166562	4548.53	0.953009	0.040601	23.4726	7.77501e-122	2.31333e-119	855.539	1.77769	0.0863781	20.534	1.07077e-93	2.58912e-91
HSP90B1	ENSG00000166598	684.763	1.16476	0.08763	13.2918	2.58225e-40	2.3844e-38	13686.9	1.0868	0.0489545	22.209	2.81093e-109	8.99581e-107
PPIB	ENSG00000166794	414.746	1.86341	0.109875	16.9593	1.6416e-64	2.22014e-62	5117.32	1.62714	0.0597398	27.2365	2.39889e-163	2.61023e-160
PDIA3	ENSG00000167004	5701.64	1.41053	0.0443105	31.8329	2.27287e-222	2.02877e-219	6885.61	1.15545	0.0489586	23.6025	3.63307e-123	1.52044e-120
GOLGA2	ENSG00000167110	132.984	1.26322	0.164205	7.69296	1.43765e-14	5.25922e-13	510.579	0.817065	0.0698651	11.6828	1.56027e-31	1.27648e-29
CDK2AP2	ENSG00000167797	378.813	1.40072	0.0992542	14.1125	3.181e-45	3.22655e-43	1042.89	1.12612	0.0876229	12.8659	7.00554e-38	6.62846e-36
HID1	ENSG00000167861	408.014	0.904868	0.118236	7.65307	1.96242e-14	7.08215e-13	87.769	1.57488	0.133743	11.4458	2.46758e-30	1.9056e-28
SRP68	ENSG00000167881	1427.22	2.01042	0.127135	15.8132	2.52144e-56	3.18487e-54	1539.2	0.616005	0.0430815	14.2961	2.31312e-46	2.67756e-44
MGAT2	ENSG00000168282	770.79	0.771327	0.0806797	9.56035	1.17356e-21	6.04338e-20	670.516	0.878746	0.0615453	14.2698	3.37748e-46	3.86846e-44
ARF4	ENSG00000168374	496.084	0.977025	0.0982053	9.9488	2.55246e-23	1.41804e-21	1598.09	1.24065	0.048602	25.5091	1.56189e-143	8.49748e-141
LMAN2	ENSG00000169223	659.496	1.96921	0.104342	18.8726	1.91554e-79	3.24647e-77	1644.45	0.913024	0.0654097	13.961	2.69784e-44	2.85002e-42
RAB24	ENSG00000169228	348.015	1.2232	0.128945	9.48623	2.39543e-21	1.21028e-19	81.5686	0.765047	0.129802	5.8735	4.26676e-09	1.12413e-07
SLC33A1	ENSG00000169359	1791.57	1.47339	0.172245	8.55402	1.18874e-17	5.1508e-16	681.916	1.14918	0.0635796	18.0495	7.957e-73	1.49276e-70
SF3B5	ENSG00000169976	595.477	1.54216	0.19075	8.08472	6.23069e-16	2.45361e-14	744.793	0.765457	0.0712473	10.7448	6.27073e-27	4.26449e-25
TMED10	ENSG00000170348	2104.66	1.82347	0.126976	14.3608	9.11551e-47	9.38828e-45	4340.99	0.79177	0.0413055	19.1683	6.80499e-82	1.42395e-79
NFXL1	ENSG00000170448	1148.82	1.18611	0.125402	9.45848	3.1246e-21	1.55521e-19	380.101	0.807858	0.0753852	10.6969	1.05215e-26	7.06695e-25
TVP23B	ENSG00000171928	706.616	2.25503	0.132417	17.0297	4.94419e-65	6.75488e-63	328.012	0.672585	0.0884207	7.60449	2.86031e-14	1.17446e-12
EIF2AK3	ENSG00000172071	5788.57	1.37638	0.107408	12.8145	1.36057e-37	1.17527e-35	490.731	0.878419	0.064073	13.6946	1.09345e-42	1.10165e-40
GOLGB1	ENSG00000173230	1416.87	1.26878	0.0531176	23.8862	4.26214e-126	1.46322e-123	1370.32	0.884965	0.0795743	11.1148	1.06288e-28	7.65905e-27
FKBP2	ENSG00000173486	1615.59	1.37626	0.0652069	21.1061	6.99723e-99	1.48708e-96	210.161	1.41505	0.10053	13.9568	2.86059e-44	2.99289e-42
GMPPB	ENSG00000173540	484.771	1.64727	0.138301	11.9108	1.04015e-32	8.0038e-31	418.354	1.30685	0.0826704	15.7531	6.53514e-56	9.48117e-54
SRP72	ENSG00000174780	4742.59	2.99477	0.0797369	37.5581	0	0	2723.81	0.585417	0.0511384	11.4472	2.42994e-30	1.90217e-28
TMEM39A	ENSG00000176142	1694.37	2.50692	0.15363	16.318	7.35363e-60	9.74829e-58	484.646	1.15296	0.0745622	15.4304	1.02232e-53	1.40809e-51
SEC24C	ENSG00000176986	83.5562	2.53481	0.206249	12.29	1.02451e-34	8.26331e-33	1490.9	0.686753	0.0481672	14.2547	4.19307e-46	4.75258e-44
CALR	ENSG00000179218	1430.19	1.62714	0.0842897	19.3042	4.95343e-83	8.61318e-81	7242.63	0.694975	0.0420261	16.5393	1.91184e-61	3.01488e-59
MCFD2	ENSG00000180398	2729.46	0.872032	0.059256	14.7164	5.06205e-49	5.29498e-47	1156.3	0.641297	0.0498567	12.8627	7.29845e-38	6.84607e-36
BHLHA15	ENSG00000180535	2804.85	1.19331	0.0392778	30.3812	9.73566e-203	7.24171e-200	4.44338	0.916826	0.152909	4.80815	1.52336e-06	NA
SSR4	ENSG00000180879	2884.79	1.47839	0.0714377	20.6949	3.85354e-95	7.81744e-93	1939.31	1.33687	0.0677762	19.7206	1.43506e-86	3.25311e-84
COPG1	ENSG00000181789	4438.54	1.13147	0.0530205	21.3403	4.80041e-101	1.07121e-98	2858.89	1.13472	0.0512154	22.1494	1.05722e-108	3.28675e-106
CREB3L2	ENSG00000182158	266.087	1.87856	0.119817	15.6786	2.11992e-55	2.604e-53	1254.47	1.56078	0.0546684	28.5035	1.05977e-178	1.44142e-175
SRPRA	ENSG00000182934	1120.34	1.95192	0.159603	12.2298	2.1539e-34	1.71658e-32	925.121	0.881074	0.052638	16.7279	8.20407e-63	1.33237e-60
CRELD2	ENSG00000184164	6090.51	1.528	0.0680246	22.4624	9.6745e-112	2.491e-109	344.081	1.54834	0.100316	15.3819	2.16599e-53	2.90965e-51
TSPYL2	ENSG00000184205	707.374	0.711872	0.0833826	8.53742	1.37247e-17	5.90281e-16	289.328	0.997542	0.0809062	12.2903	1.02095e-34	9.18094e-33
COPB2	ENSG00000184432	3818.27	1.58234	0.146195	10.8234	2.6658e-27	1.70777e-25	2168.97	0.716309	0.0471715	15.1829	4.59287e-52	5.87942e-50
TMED9	ENSG00000184840	675.446	1.37106	0.0892143	15.3682	2.6764e-53	3.06276e-51	1192.89	1.19454	0.0535901	22.2735	6.68479e-110	2.20416e-107
NOMO2	ENSG00000185164	1569.54	1.91797	0.142265	13.4816	2.0059e-41	1.89133e-39	1217.78	0.623732	0.0603648	10.3315	5.07649e-25	3.17456e-23
TCEAL9	ENSG00000185222	3604.43	1.42948	0.161038	8.87666	6.89001e-19	3.15926e-17	495.429	0.622101	0.0951484	6.53909	6.18937e-11	1.98662e-09
FAM174B	ENSG00000185442	1039.43	1.2396	0.0696766	17.7907	8.3372e-71	1.25423e-68	179.037	0.80305	0.0997014	8.04376	8.7126e-16	3.8073e-14
P4HB	ENSG00000185624	1563.69	1.02458	0.106212	9.64653	5.08453e-22	2.68019e-20	3103.63	1.15699	0.0548485	21.0931	9.19798e-99	2.32752e-96
FAM3C	ENSG00000196937	412.379	2.38488	0.135937	17.5441	6.60015e-69	9.53705e-67	389.377	0.65179	0.0804345	8.10307	5.35899e-16	2.3898e-14
SND1	ENSG00000197157	1773.31	2.09008	0.105908	19.7349	1.0823e-86	1.98506e-84	4065.82	0.947771	0.043679	21.696	2.23791e-104	6.58127e-102
ENTPD7	ENSG00000198018	1121.98	1.80368	0.0759817	23.7383	1.45002e-124	4.62246e-122	163.326	1.02314	0.106184	9.59279	8.57348e-22	4.88419e-20
GFPT1	ENSG00000198380	692.844	1.07712	0.0878995	12.254	1.59998e-34	1.28277e-32	2406.18	0.718137	0.0614731	11.6796	1.6213e-31	1.31652e-29
SELENOM	ENSG00000198832	2288.1	1.79906	0.189935	9.47199	2.74571e-21	1.37173e-19	20.312	1.49625	0.17538	7.0734	1.51184e-12	5.55755e-11
FICD	ENSG00000198855	527.358	0.896257	0.0809832	11.0672	1.80967e-28	1.22372e-26	135.954	1.48203	0.121515	12.021	2.75512e-33	2.37925e-31
OSTC	ENSG00000198856	297.455	1.96684	0.128875	15.2616	1.37908e-52	1.55164e-50	1790.54	1.27749	0.0719577	17.7504	1.71095e-70	3.1554e-68
FBXO16	ENSG00000214050	253.004	1.36412	0.124032	10.9981	3.90481e-28	2.60107e-26	55.5151	1.13481	0.151592	7.38199	1.55935e-13	6.14758e-12
TXNDC5	ENSG00000239264	4877.29	1.99211	0.039378	50.5893	0	0	1243.25	1.37703	0.1431	9.65849	4.52505e-22	2.60514e-20
ARFGAP3	ENSG00000242247	2455.11	2.79514	0.109968	25.4178	1.60172e-142	6.12725e-140	1223.01	1.04587	0.0457278	22.8545	1.31935e-115	5.12708e-113
DDOST	ENSG00000244038	55306.4	1.73154	0.0391385	44.2413	0	0	2788.56	1.04528	0.0474593	22.0235	1.71351e-107	5.17907e-105
RNASE4	ENSG00000258818	2656.71	1.31401	0.137388	9.56426	1.13002e-21	5.84164e-20	38.9393	1.09736	0.172794	6.36382	1.96797e-10	6.01503e-09
TVP23C-CDRT4	ENSG00000259024	1390.56	1.06903	0.0844497	12.6588	1.00047e-36	8.47801e-35	103.366	0.926879	0.159983	5.70104	1.19079e-08	2.93145e-07
AL163636.2	ENSG00000259171	195.761	1.6818	0.143177	11.7463	7.37539e-32	5.5477e-30	27.6915	1.19565	0.176358	6.76456	1.33716e-11	4.51851e-10
CCDC163	ENSG00000280670	1677.73	2.15429	0.0655183	32.8807	4.14392e-237	4.26792e-234	72.0538	1.21433	0.138565	8.61634	6.913e-18	3.41911e-16
AC068631.2	ENSG00000283149	154.855	1.21524	0.142027	8.55639	1.16453e-17	5.06231e-16	235.082	0.789578	0.130366	6.09875	1.069e-09	3.01341e-08

## Sheet: All genes up in HEK XBP1s&ATF6
S7 Data. List of all genes that were upregulated in HEK293DAX cells for +XBP1s/+ATF6 vs. Basal
baseMean is the mean of the count values for all samples, normalized for sequence depth
log2FoldChange_Condition_vs_Mock is the fold change of transcript expression in the condition-treated sample compared to the mock-treated sample, reported in log2 scale
IfcSE is the standard error estimate for the log2 fold change estimate
stat is the Wald test statistic for log2 fold change estimate
pvalue is the Wald test p-value
padj is Benjamini-Hochberg adjusted p-value
Gene Symbol	ENSEMBL ID	baseMean	log2FoldChange_XBP1s_vs_Basal	lfcSE	stat	pvalue	padj
GCLC	ENSG00000001084	662.13	0.759368	0.114944	6.60644	3.93682e-11	7.52986e-10
AK2	ENSG00000004455	2375.58	0.609928	0.0432167	14.1133	3.14714e-45	2.20509e-43
HOXA11	ENSG00000005073	531.949	0.899551	0.0888111	10.1288	4.11594e-24	1.68729e-22
PDK2	ENSG00000005882	299.53	0.733518	0.107885	6.7991	1.05276e-11	2.11987e-10
IFRD1	ENSG00000006652	681.493	0.855587	0.0672124	12.7296	4.04903e-37	2.44958e-35
CYB561	ENSG00000008283	86.4029	1.18467	0.180987	6.54561	5.92527e-11	1.11468e-09
DYRK4	ENSG00000010219	231.63	1.0145	0.15976	6.35018	2.15059e-10	3.79128e-09
QPCTL	ENSG00000011478	154.855	1.21616	0.14064	8.64736	5.27044e-18	1.64872e-16
PSMC4	ENSG00000013275	2551.09	0.901628	0.11081	8.13668	4.06278e-16	1.14803e-14
PGM3	ENSG00000013375	1677.73	1.61742	0.0663313	24.384	2.5305e-131	5.89005e-129
RWDD2A	ENSG00000013392	195.761	1.26517	0.145411	8.7007	3.29849e-18	1.04463e-16
ERP44	ENSG00000023318	1390.56	1.408	0.0834684	16.8687	7.64409e-64	7.66251e-62
SEC63	ENSG00000025796	2656.71	1.27723	0.137355	9.29878	1.42069e-20	5.04144e-19
SARS	ENSG00000031698	1550.35	0.92337	0.0726027	12.7181	4.68915e-37	2.82439e-35
HSPA5	ENSG00000044574	55306.4	3.94576	0.0388234	101.634	0	0
RCN1	ENSG00000049449	2259.99	0.710239	0.0704194	10.0858	6.38209e-24	2.60075e-22
CLPTM1L	ENSG00000049656	2935.05	0.917339	0.0491082	18.6799	7.21058e-78	9.16879e-76
MCUR1	ENSG00000050393	843.532	0.64024	0.0884827	7.23576	4.6294e-13	1.07029e-11
HERPUD1	ENSG00000051108	2455.11	4.52272	0.108196	41.8011	0	0
RRP12	ENSG00000052749	1409.15	0.837835	0.054591	15.3475	3.68173e-53	3.06431e-51
TTC17	ENSG00000052841	715.504	1.06491	0.0691256	15.4055	1.50358e-53	1.27461e-51
SEC61A1	ENSG00000058262	4877.29	1.67501	0.0396136	42.2837	0	0
MXD1	ENSG00000059728	547.48	0.808566	0.084932	9.52016	1.72917e-21	6.40071e-20
DNAJC25	ENSG00000059769	253.004	1.09023	0.125032	8.71961	2.79172e-18	8.91598e-17
SLC2A3	ENSG00000059804	291.611	0.978162	0.105592	9.26363	1.97591e-20	6.97563e-19
MPC1	ENSG00000060762	420.522	1.3698	0.0924036	14.8241	1.02284e-49	7.93599e-48
LTK	ENSG00000062524	131.566	2.45554	0.185784	13.2172	6.98413e-40	4.5242e-38
ISOC2	ENSG00000063241	347.224	1.91061	0.166546	11.472	1.8238e-30	9.14099e-29
DLX3	ENSG00000064195	54.2062	4.18756	0.362129	11.5637	6.29174e-31	3.21206e-29
CNN2	ENSG00000064666	1018.15	2.69017	0.111815	24.0591	6.70923e-128	1.51046e-125
HMG20B	ENSG00000064961	575.073	0.94891	0.115343	8.22688	1.92159e-16	5.54396e-15
AP3D1	ENSG00000065000	4751.38	1.03769	0.0398278	26.0545	1.19786e-149	3.65561e-147
PDIA5	ENSG00000065485	297.455	1.92394	0.128498	14.9726	1.1096e-50	8.75757e-49
MTHFD2	ENSG00000065911	2613.07	1.01063	0.0628819	16.0718	4.02136e-58	3.75682e-56
GOLGA5	ENSG00000066455	527.358	0.870245	0.0803239	10.8342	2.37053e-27	1.08878e-25
MTFR1	ENSG00000066855	634.089	1.32634	0.106315	12.4755	1.01571e-35	5.83631e-34
IDI1	ENSG00000067064	2033.71	1.49355	0.0927749	16.0986	2.60756e-58	2.45271e-56
TRAM1	ENSG00000067167	2288.1	1.52519	0.190035	8.02587	1.00811e-15	2.76335e-14
PRKCZ	ENSG00000067606	369.474	1.33789	0.0982031	13.6237	2.89709e-42	1.93135e-40
RASSF1	ENSG00000068028	220.002	0.939583	0.140562	6.68449	2.31732e-11	4.52684e-10
COASY	ENSG00000068120	1455.31	0.628666	0.0845561	7.4349	1.0465e-13	2.53914e-12
FTSJ1	ENSG00000068438	692.844	1.41071	0.0862264	16.3605	3.66198e-60	3.56667e-58
ERLEC1	ENSG00000068912	1121.98	1.52808	0.0763912	20.0033	5.15404e-89	7.52983e-87
NUCB2	ENSG00000070081	1773.31	2.54709	0.105212	24.2091	1.78498e-129	4.08552e-127
JMJD6	ENSG00000070495	482.502	0.606137	0.0863076	7.02298	2.17179e-12	4.69689e-11
WIPI1	ENSG00000070540	412.379	3.30195	0.131411	25.1269	2.52731e-139	6.67452e-137
ASNS	ENSG00000070669	1703.17	0.867876	0.0507014	17.1174	1.1013e-65	1.14577e-63
RPS6KA2	ENSG00000071242	122.631	1.35848	0.181875	7.46931	8.06172e-14	1.97347e-12
LMCD1	ENSG00000071282	183.973	0.901679	0.139251	6.47523	9.46698e-11	1.7451e-09
SEL1L	ENSG00000071537	3072.76	2.78527	0.133081	20.9292	2.90333e-97	4.80379e-95
ACADVL	ENSG00000072778	1563.69	0.761849	0.106468	7.15566	8.32709e-13	1.88085e-11
DERL2	ENSG00000072849	1039.43	1.6953	0.0677629	25.0181	3.88767e-138	1.00735e-135
LMAN1	ENSG00000074695	3604.43	1.08491	0.161143	6.7326	1.66661e-11	3.29792e-10
MYDGF	ENSG00000074842	1569.54	2.29982	0.141824	16.216	3.88912e-59	3.70898e-57
FNDC3B	ENSG00000075420	675.446	1.43927	0.0884035	16.2808	1.35201e-59	1.2984e-57
GPC4	ENSG00000076716	484.085	0.629646	0.0771282	8.16363	3.25099e-16	9.26262e-15
DNAJC10	ENSG00000077232	3818.27	1.66402	0.146124	11.3877	4.81514e-30	2.3449e-28
N4BP2	ENSG00000078177	459.856	1.46764	0.180383	8.13628	4.07594e-16	1.14938e-14
SDF4	ENSG00000078808	1354.37	1.12718	0.111787	10.0833	6.54904e-24	2.66089e-22
OSBPL6	ENSG00000079156	444.939	0.589337	0.085793	6.8693	6.45185e-12	1.32441e-10
PGM1	ENSG00000079739	591.04	0.597603	0.0834223	7.16359	7.85902e-13	1.78099e-11
ARG2	ENSG00000081181	378.355	1.00609	0.088771	11.3335	8.95047e-30	4.32806e-28
UBA5	ENSG00000081307	578.575	0.915423	0.13118	6.97835	2.98666e-12	6.35905e-11
AACS	ENSG00000081760	707.374	0.664326	0.0830474	7.99936	1.2507e-15	3.4079e-14
CADPS2	ENSG00000081803	551.077	1.18651	0.0816342	14.5345	7.32891e-48	5.47e-46
MRPL22	ENSG00000082515	588.237	0.717517	0.112229	6.39331	1.62331e-10	2.90651e-09
PLOD1	ENSG00000083444	1303.36	1.10966	0.0665931	16.6632	2.42574e-62	2.3966e-60
TMED2	ENSG00000086598	6090.51	1.54527	0.0679609	22.7377	1.90022e-114	3.72795e-112
ERO1B	ENSG00000086619	1120.34	1.98504	0.159448	12.4494	1.40821e-35	7.99129e-34
PPP1R15A	ENSG00000087074	241.38	1.06796	0.131158	8.14256	3.87006e-16	1.09809e-14
CNOT3	ENSG00000088038	1011.54	1.24789	0.0962542	12.9645	1.94549e-38	1.23122e-36
EDEM2	ENSG00000088298	266.087	1.81009	0.119279	15.1753	5.15392e-52	4.11505e-50
FKBP1A	ENSG00000088832	4438.54	1.25361	0.0527875	23.7482	1.14554e-124	2.42026e-122
ERP29	ENSG00000089248	1064.34	0.74704	0.118756	6.29052	3.16396e-10	5.46549e-09
LTBP4	ENSG00000090006	387.268	0.884016	0.110156	8.02511	1.01435e-15	2.77491e-14
DNAJB11	ENSG00000090520	2884.79	2.60555	0.0699051	37.2726	4.55898e-304	3.29518e-301
AARS	ENSG00000090861	1661.86	1.19102	0.0522432	22.7977	4.83514e-115	9.62333e-113
SLC7A8	ENSG00000092068	210.792	0.807769	0.121115	6.66946	2.56738e-11	4.97289e-10
CDC6	ENSG00000094804	2804.85	1.25956	0.0388736	32.4015	2.61698e-230	1.33107e-227
SUCO	ENSG00000094975	739.395	1.12067	0.144492	7.75594	8.76927e-15	2.251e-13
ARCN1	ENSG00000095139	2729.46	0.648276	0.0594415	10.9061	1.0776e-27	4.99957e-26
NANS	ENSG00000095380	1430.19	2.13934	0.083231	25.7036	1.06608e-145	2.98786e-143
TLL2	ENSG00000095587	107.131	1.85597	0.179982	10.312	6.21996e-25	2.66102e-23
ZNF184	ENSG00000096654	249.304	0.953719	0.101941	9.35561	8.31169e-21	3.0038e-19
SCD	ENSG00000099194	7692.06	0.740672	0.035555	20.8317	2.23336e-96	3.56636e-94
KCNK6	ENSG00000099337	83.5562	1.77463	0.213164	8.32517	8.42043e-17	2.47618e-15
DERL3	ENSG00000099958	1694.37	4.79483	0.150696	31.8179	3.66391e-222	1.79702e-219
PLA2G3	ENSG00000100078	36.7036	5.0241	0.573645	8.7582	1.98395e-18	6.39567e-17
KDELR3	ENSG00000100196	338.077	1.65187	0.115652	14.2831	2.788e-46	2.01514e-44
CBY1	ENSG00000100211	220.752	0.893173	0.128496	6.95096	3.62801e-12	7.61827e-11
XBP1	ENSG00000100219	4742.59	3.20222	0.0795726	40.2427	0	0
PACSIN2	ENSG00000100266	741.759	0.817533	0.061436	13.3071	2.10591e-40	1.37064e-38
PRMT5	ENSG00000100462	2402.2	0.69051	0.0587876	11.7459	7.4169e-32	3.88764e-30
PIGH	ENSG00000100564	424.817	0.769811	0.080102	9.61037	7.22865e-22	2.71975e-20
TIMM9	ENSG00000100575	368.059	0.7377	0.0982736	7.50659	6.06855e-14	1.49087e-12
CCNB1IP1	ENSG00000100814	746.785	0.69608	0.0730804	9.52485	1.65283e-21	6.13469e-20
SRP54	ENSG00000100883	1358.92	0.639572	0.0721485	8.86466	7.6736e-19	2.5578e-17
PCK2	ENSG00000100889	275.829	0.837626	0.097637	8.57898	9.57207e-18	2.96066e-16
EMC9	ENSG00000100908	348.087	1.54415	0.127929	12.0704	1.51398e-33	8.21796e-32
TM9SF1	ENSG00000100926	484.771	1.43265	0.138665	10.3317	5.06512e-25	2.18054e-23
ARFGAP1	ENSG00000101199	747.844	0.651439	0.065824	9.89667	4.30359e-23	1.70813e-21
TRIB3	ENSG00000101255	377.041	2.30715	0.126523	18.235	2.7231e-74	3.19627e-72
HM13	ENSG00000101294	1615.59	1.21009	0.0653282	18.5232	1.34172e-76	1.64517e-74
SEC23B	ENSG00000101310	1416.87	1.14342	0.0530946	21.5355	7.24489e-103	1.29559e-100
PIM2	ENSG00000102096	496.19	1.77535	0.12932	13.7283	6.8712e-43	4.6256e-41
EMD	ENSG00000102119	811.703	0.806149	0.1233	6.53811	6.2303e-11	1.16886e-09
MAGT1	ENSG00000102158	5788.57	1.99126	0.10713	18.5873	4.07512e-77	5.04177e-75
ARMCX3	ENSG00000102401	706.616	1.63732	0.133694	12.2467	1.74894e-34	9.64584e-33
FNDC3A	ENSG00000102531	1148.82	0.883501	0.125747	7.02603	2.12495e-12	4.60283e-11
DNAJC3	ENSG00000102580	2104.66	2.36569	0.126365	18.7211	3.32928e-78	4.27299e-76
MON1B	ENSG00000103111	620.637	0.791001	0.0737306	10.7283	7.5002e-27	3.37706e-25
SLC7A5	ENSG00000103257	628.598	1.04542	0.0801807	13.0383	7.406e-39	4.73054e-37
EEF2K	ENSG00000103319	374.636	0.705093	0.0891216	7.91158	2.54143e-15	6.75077e-14
EHD4	ENSG00000103966	447.006	0.676906	0.0813888	8.31694	9.02618e-17	2.643e-15
PDGFRL	ENSG00000104213	87.3474	1.35815	0.209868	6.47145	9.70652e-11	1.78447e-09
ESRP1	ENSG00000104413	133.655	1.77153	0.199263	8.8904	6.08908e-19	2.03458e-17
NDRG1	ENSG00000104419	1587.45	0.879044	0.0569512	15.435	9.51564e-54	8.16739e-52
SLC39A14	ENSG00000104635	2005.59	1.77968	0.0664097	26.7985	3.36794e-158	1.10124e-155
NUCB1	ENSG00000104805	899.222	1.77287	0.0855851	20.7147	2.55387e-95	3.98549e-93
NFKBIB	ENSG00000104825	367.447	0.807603	0.117689	6.86218	6.78164e-12	1.39003e-10
ILVBL	ENSG00000105135	502.562	0.728728	0.111098	6.55931	5.40565e-11	1.02112e-09
CNTD2	ENSG00000105219	18.9005	4.66017	0.647819	7.19362	6.30944e-13	1.44413e-11
RABAC1	ENSG00000105404	595.477	2.16937	0.18929	11.4605	2.08257e-30	1.03623e-28
RAB3D	ENSG00000105514	373.748	1.95846	0.133766	14.641	1.53761e-48	1.16022e-46
COPE	ENSG00000105669	1791.57	1.67698	0.172035	9.74792	1.88289e-22	7.26342e-21
DDX49	ENSG00000105671	976.81	1.18248	0.103654	11.4079	3.81704e-30	1.87883e-28
FKBP14	ENSG00000106080	659.496	1.56203	0.105175	14.8517	6.77886e-50	5.28943e-48
GARS	ENSG00000106105	1767.46	0.85085	0.0497293	17.1096	1.25759e-65	1.29853e-63
IMPDH1	ENSG00000106348	1555.06	0.712665	0.106839	6.67043	2.55047e-11	4.95377e-10
PLOD3	ENSG00000106397	496.084	0.822787	0.0983551	8.36547	5.98739e-17	1.77976e-15
TSPAN13	ENSG00000106537	627.867	0.872546	0.119065	7.32831	2.33078e-13	5.52827e-12
TBL2	ENSG00000106638	770.79	0.706534	0.0804693	8.78017	1.63226e-18	5.28676e-17
SEC61B	ENSG00000106803	1427.22	1.97209	0.127069	15.5198	2.54788e-54	2.20064e-52
AKNA	ENSG00000106948	96.7363	1.14337	0.164342	6.95725	3.46979e-12	7.30838e-11
KANK1	ENSG00000107104	282.847	0.809687	0.0996498	8.12532	4.46166e-16	1.25557e-14
CREB3	ENSG00000107175	408.014	0.905462	0.117596	7.69977	1.36308e-14	3.46651e-13
SETX	ENSG00000107290	2044.81	0.880655	0.121178	7.26743	3.66383e-13	8.54251e-12
NSMCE4A	ENSG00000107672	703.818	0.725752	0.0735263	9.87064	5.58072e-23	2.20865e-21
LIPA	ENSG00000107798	1612.86	0.992834	0.0870807	11.4013	4.11877e-30	2.02011e-28
SFXN3	ENSG00000107819	401.506	0.738932	0.110045	6.71483	1.88287e-11	3.7045e-10
DNAJC12	ENSG00000108176	378.813	1.41603	0.0983624	14.396	5.47942e-47	4.0026e-45
GOSR2	ENSG00000108433	535.658	0.803597	0.0908133	8.84889	8.83929e-19	2.91803e-17
CDK5RAP3	ENSG00000108465	1313.29	0.958713	0.11345	8.45056	2.89903e-17	8.78861e-16
B9D1	ENSG00000108641	132.984	1.3464	0.162192	8.30127	1.03004e-16	3.00969e-15
LRRC59	ENSG00000108829	5701.64	1.30472	0.0443135	29.443	1.54629e-190	6.06718e-188
WFS1	ENSG00000109501	414.746	1.57677	0.110652	14.2498	4.49535e-46	3.21535e-44
RAPGEF2	ENSG00000109756	657.285	0.829753	0.0748232	11.0895	1.41032e-28	6.67862e-27
UGDH	ENSG00000109814	684.763	1.6836	0.0849419	19.8206	1.97878e-87	2.83069e-85
EHD1	ENSG00000110047	401.043	1.43062	0.0835325	17.1266	9.40538e-66	9.85986e-64
OSBP	ENSG00000110048	1062.28	1.07474	0.0583188	18.4287	7.73117e-76	9.31334e-74
CCDC86	ENSG00000110104	834.074	0.864362	0.139317	6.20428	5.49492e-10	9.22514e-09
CARS	ENSG00000110619	451.682	0.696874	0.0786155	8.86433	7.69659e-19	2.55926e-17
PITPNM1	ENSG00000110697	317.352	1.00163	0.107311	9.3339	1.02041e-20	3.65881e-19
MLEC	ENSG00000110917	4548.53	1.07097	0.0402581	26.6026	6.33458e-156	2.02309e-153
KRT18	ENSG00000111057	2393.79	1.27645	0.102777	12.4196	2.04484e-35	1.14619e-33
DUSP16	ENSG00000111266	976.647	0.608904	0.0807943	7.53648	4.82837e-14	1.1969e-12
COPZ1	ENSG00000111481	1701.29	0.648409	0.0640773	10.1192	4.54243e-24	1.85658e-22
TBC1D30	ENSG00000111490	238.904	0.692903	0.106929	6.48	9.17209e-11	1.69529e-09
BTN3A3	ENSG00000111801	209.715	1.00632	0.140317	7.17174	7.40515e-13	1.68091e-11
DSE	ENSG00000111817	512.792	0.62075	0.0782647	7.93142	2.16648e-15	5.79967e-14
MAN1A1	ENSG00000111885	1200.84	1.13287	0.128904	8.78847	1.51607e-18	4.9337e-17
ARFGEF3	ENSG00000112379	955.518	1.32196	0.104156	12.6921	6.54352e-37	3.89014e-35
SLC39A7	ENSG00000112473	1804.05	1.31549	0.0669157	19.6589	4.84693e-86	6.79214e-84
GMDS	ENSG00000112699	315.459	0.720403	0.108929	6.61349	3.75354e-11	7.19935e-10
VEGFA	ENSG00000112715	395.049	0.806895	0.109052	7.39919	1.37014e-13	3.29529e-12
PRSS16	ENSG00000112812	210.153	1.00041	0.12442	8.04055	8.94343e-16	2.46132e-14
HMGCS1	ENSG00000112972	4250.01	2.11315	0.0815945	25.8981	6.98981e-148	2.04236e-145
DAP	ENSG00000112977	1046	1.39653	0.0789748	17.6833	5.63927e-70	6.09796e-68
LOX	ENSG00000113083	191.631	2.61259	0.133921	19.5085	9.29917e-85	1.27706e-82
ARRDC3	ENSG00000113369	234.976	1.60683	0.18584	8.64631	5.31932e-18	1.66023e-16
TXNDC15	ENSG00000113621	769.352	1.08191	0.0712292	15.1891	4.17632e-52	3.354e-50
STC2	ENSG00000113739	694.599	1.56851	0.0731936	21.4296	7.07459e-102	1.24558e-99
SELENOK	ENSG00000113811	777.357	2.21628	0.128502	17.2471	1.17623e-66	1.24255e-64
TFG	ENSG00000114354	1070.6	0.983606	0.0549221	17.9091	1.00129e-71	1.10893e-69
CBLB	ENSG00000114423	130.061	0.945107	0.154608	6.11293	9.78167e-10	1.5935e-08
SSR3	ENSG00000114850	4765.34	2.36596	0.126018	18.7747	1.21549e-78	1.57475e-76
STEAP3	ENSG00000115107	1353.98	1.84789	0.0725352	25.4758	3.66033e-143	1.00535e-140
MOGS	ENSG00000115275	1019.66	0.943783	0.0782548	12.0604	1.70994e-33	9.2451e-32
HDLBP	ENSG00000115677	14835.1	1.37626	0.0215507	63.8612	0	0
GORASP2	ENSG00000115806	1672.39	0.871469	0.0483109	18.0388	9.66823e-73	1.0973e-70
SLC1A4	ENSG00000115902	1302.06	2.98081	0.0739329	40.3177	0	0
AMPD2	ENSG00000116337	519.94	0.700655	0.103773	6.75177	1.46047e-11	2.90256e-10
EDEM3	ENSG00000116406	1225.41	1.00521	0.149628	6.71807	1.84146e-11	3.62823e-10
ARHGEF2	ENSG00000116584	830.326	0.756149	0.0779923	9.69517	3.16097e-22	1.20918e-20
SRM	ENSG00000116649	2571.53	1.14423	0.14538	7.87061	3.52907e-15	9.28443e-14
DNAJC6	ENSG00000116675	525.812	0.742096	0.0888098	8.35601	6.48739e-17	1.91843e-15
CTH	ENSG00000116761	185.975	1.99597	0.13788	14.4761	1.71485e-47	1.27298e-45
UAP1	ENSG00000117143	1761.44	1.73603	0.0497498	34.8951	8.82131e-267	5.76871e-264
GPR89A	ENSG00000117262	391.306	0.729103	0.119271	6.11301	9.77665e-10	1.5935e-08
P3H1	ENSG00000117385	564.788	0.724163	0.10632	6.81115	9.68242e-12	1.9583e-10
EBNA1BP2	ENSG00000117395	1248.86	0.756435	0.109131	6.93146	4.16513e-12	8.71948e-11
B4GALT2	ENSG00000117411	645.566	0.762996	0.112073	6.80805	9.89298e-12	1.99794e-10
AKR1A1	ENSG00000117448	837.811	0.854147	0.0807186	10.5818	3.62008e-26	1.59342e-24
CCDC181	ENSG00000117477	217.085	1.19192	0.117101	10.1786	2.47114e-24	1.02217e-22
DHDDS	ENSG00000117682	346.802	0.681623	0.0903347	7.54553	4.50445e-14	1.11862e-12
MESDC2	ENSG00000117899	1230.39	1.08591	0.0574553	18.9001	1.13905e-79	1.50409e-77
SPCS2	ENSG00000118363	750.762	1.02606	0.0816354	12.5689	3.13185e-36	1.82245e-34
CTGF	ENSG00000118523	330.729	0.662848	0.100751	6.57909	4.73333e-11	8.97829e-10
RPN2	ENSG00000118705	2704.54	1.06613	0.0571157	18.6661	9.34915e-78	1.17791e-75
PKD2	ENSG00000118762	293.695	0.709852	0.111356	6.37464	1.83388e-10	3.26649e-09
CCND2	ENSG00000118971	1693.56	0.693757	0.0783299	8.85686	8.22967e-19	2.72333e-17
FGF23	ENSG00000118972	17.5776	3.38567	0.523737	6.46444	1.01675e-10	1.86173e-09
TJP2	ENSG00000119139	1434.79	1.04081	0.0522055	19.9369	1.94951e-88	2.81817e-86
ALG2	ENSG00000119523	749.051	1.45486	0.0781356	18.6197	2.22617e-77	2.77928e-75
RHOQ	ENSG00000119729	1389.81	1.92167	0.167592	11.4664	1.94622e-30	9.71909e-29
TMEM214	ENSG00000119777	1776.73	1.67862	0.0749816	22.3871	5.25993e-111	9.76143e-109
GOT1	ENSG00000120053	827.385	0.734642	0.0782002	9.39438	5.75569e-21	2.09663e-19
SLC10A7	ENSG00000120519	178.663	1.27049	0.179933	7.06093	1.65395e-12	3.64001e-11
UFM1	ENSG00000120686	805.871	1.61801	0.116604	13.8761	8.84056e-44	6.10088e-42
ALG5	ENSG00000120697	317.83	1.06589	0.0927021	11.498	1.35001e-30	6.81605e-29
SIL1	ENSG00000120725	388.723	1.25648	0.0856708	14.6664	1.05796e-48	8.07164e-47
SERP1	ENSG00000120742	2381.68	2.09132	0.099723	20.9713	1.19864e-97	2.00743e-95
ARL1	ENSG00000120805	967.064	0.91499	0.0852732	10.7301	7.3517e-27	3.32108e-25
SLC35B1	ENSG00000121073	1133.07	1.82269	0.105223	17.322	3.20765e-67	3.44146e-65
CLCC1	ENSG00000121940	801.318	1.01886	0.0645908	15.7741	4.68835e-56	4.20818e-54
COPA	ENSG00000122218	3007.95	1.07631	0.0360081	29.8909	2.58383e-196	1.07526e-193
ZC3H7A	ENSG00000122299	726.426	0.750089	0.0820945	9.13691	6.42635e-20	2.23425e-18
ACOT9	ENSG00000123130	442.346	0.825093	0.0877	9.40813	5.05057e-21	1.84467e-19
PRDX4	ENSG00000123131	1718.75	0.829197	0.0946796	8.75793	1.98871e-18	6.39602e-17
OPTN	ENSG00000123240	567.975	0.792358	0.0740822	10.6957	1.06654e-26	4.78651e-25
MORF4L2	ENSG00000123562	4272.7	1.14952	0.0392102	29.3169	6.30917e-189	2.40677e-186
RAB9B	ENSG00000123570	66.7723	1.67776	0.232032	7.23076	4.80306e-13	1.10672e-11
CHPF	ENSG00000123989	719.844	1.94822	0.140396	13.8766	8.78235e-44	6.09131e-42
PAIP2B	ENSG00000124374	753.951	2.15945	0.0730799	29.5492	6.72991e-192	2.71829e-189
SSR1	ENSG00000124783	4990.76	1.71132	0.104985	16.3006	9.77545e-60	9.45396e-58
RNF113A	ENSG00000125352	291.959	1.81549	0.158093	11.4837	1.59391e-30	8.018e-29
MIF4GD	ENSG00000125457	291.105	1.2207	0.155014	7.87475	3.41432e-15	9.01708e-14
MSTO1	ENSG00000125459	1761.5	2.66496	0.0852991	31.2425	2.82079e-214	1.24961e-211
EML2	ENSG00000125746	292.368	1.3705	0.141628	9.67676	3.78537e-22	1.44401e-20
GZF1	ENSG00000125812	275.588	1.40044	0.110552	12.6677	8.92761e-37	5.26193e-35
RRBP1	ENSG00000125844	2108.05	1.17514	0.0492064	23.8818	4.73232e-126	1.03157e-123
CANX	ENSG00000127022	18790.6	1.50693	0.0958732	15.7179	1.13982e-55	1.00988e-53
ADM2	ENSG00000128165	28.777	2.16373	0.330438	6.54807	5.8285e-11	1.09949e-09
SDF2L1	ENSG00000128228	1248.44	3.52307	0.181507	19.41	6.34755e-84	8.63079e-82
ATF4	ENSG00000128272	4678.11	0.829751	0.106311	7.80498	5.9513e-15	1.5479e-13
CDC42EP1	ENSG00000128283	533.778	0.80224	0.118479	6.77113	1.27779e-11	2.54686e-10
DNAJB9	ENSG00000128590	956.812	2.93047	0.1731	16.9293	2.73504e-64	2.76179e-62
CALU	ENSG00000128595	3745.87	1.07583	0.0688769	15.6196	5.35084e-55	4.65083e-53
FEZF1	ENSG00000128610	18.4637	3.47199	0.522679	6.64269	3.08007e-11	5.94917e-10
CHAC1	ENSG00000128965	62.2766	2.58649	0.32438	7.97365	1.54051e-15	4.16454e-14
COPB1	ENSG00000129083	1570.66	0.69246	0.0752176	9.20609	3.38205e-20	1.19092e-18
SPCS3	ENSG00000129128	2406.89	1.10282	0.153378	7.19018	6.47038e-13	1.4785e-11
BCL2L2	ENSG00000129473	388.839	0.664801	0.0844511	7.87202	3.48952e-15	9.198e-14
DAD1	ENSG00000129562	1151.32	0.931489	0.103197	9.02635	1.77489e-19	6.09364e-18
SESN2	ENSG00000130766	546.442	1.02733	0.0983371	10.447	1.51165e-25	6.63243e-24
HABP4	ENSG00000130956	300.487	0.794947	0.111444	7.13313	9.8109e-13	2.19793e-11
ARHGEF9	ENSG00000131089	151.417	0.760168	0.119636	6.35399	2.09803e-10	3.70338e-09
ZNF227	ENSG00000131115	1300.07	0.680033	0.0486276	13.9845	1.93777e-44	1.35083e-42
MAP1B	ENSG00000131711	2284.03	0.603658	0.0962549	6.27145	3.57701e-10	6.14038e-09
SELENOS	ENSG00000131871	1546.06	2.28124	0.107735	21.1746	1.63868e-99	2.813e-97
HSD17B7	ENSG00000132196	227.722	1.36765	0.111639	12.2507	1.66598e-34	9.22538e-33
ARFIP2	ENSG00000132254	567.377	0.920266	0.129786	7.09065	1.33484e-12	2.96624e-11
TRIM5	ENSG00000132256	374.963	2.448	0.107361	22.8015	4.42915e-115	8.94494e-113
TIMM10B	ENSG00000132286	235.91	0.767037	0.112272	6.83196	8.37625e-12	1.70164e-10
SEC61G	ENSG00000132432	997.632	1.5184	0.0621853	24.4173	1.11976e-131	2.69784e-129
MMACHC	ENSG00000132763	387.023	0.597578	0.0837701	7.13354	9.78191e-13	2.19502e-11
ZBED3	ENSG00000132846	453.51	0.650153	0.0727489	8.93694	4.0009e-19	1.34338e-17
TPT1	ENSG00000133112	8819.27	0.699265	0.0387375	18.0514	7.69769e-73	8.80936e-71
RNF128	ENSG00000133135	322.336	0.630783	0.0965564	6.5328	6.4553e-11	1.20613e-09
MED10	ENSG00000133398	473.777	0.76986	0.108834	7.07373	1.50822e-12	3.33532e-11
MICAL2	ENSG00000133816	252.508	1.91556	0.106025	18.0671	5.78897e-73	6.73728e-71
HSD17B4	ENSG00000133835	2161.44	0.841682	0.0486577	17.298	4.86767e-67	5.18199e-65
SARAF	ENSG00000133872	1407.17	1.30477	0.0575527	22.6708	8.69462e-114	1.65838e-111
BHLHE40	ENSG00000134107	468.072	0.72947	0.0780084	9.35118	8.66776e-21	3.12426e-19
EDEM1	ENSG00000134109	1170.45	2.28551	0.0635022	35.991	1.15812e-283	7.9522e-281
FKBP11	ENSG00000134285	826.374	1.47546	0.137126	10.7599	5.32305e-27	2.42058e-25
TIMM17A	ENSG00000134375	1415.92	1.17256	0.0534269	21.9469	9.2697e-107	1.69734e-104
TMEM241	ENSG00000134490	252.707	1.11875	0.107564	10.4008	2.45859e-25	1.07187e-23
YARS	ENSG00000134684	1963.6	0.637975	0.0496471	12.8502	8.57873e-38	5.30683e-36
TMEM258	ENSG00000134825	464.858	1.20808	0.173269	6.97229	3.11832e-12	6.59844e-11
TMEM165	ENSG00000134851	602.025	0.594269	0.0843365	7.0464	1.83607e-12	4.0151e-11
TPP2	ENSG00000134900	1111.85	0.787605	0.08201	9.60377	7.70739e-22	2.89196e-20
STT3A	ENSG00000134910	3739.95	1.5954	0.0399102	39.9748	0	0
TMED7	ENSG00000134970	2292.46	1.71026	0.225212	7.59397	3.10241e-14	7.78891e-13
FAM189A2	ENSG00000135063	85.3556	1.41829	0.193763	7.31974	2.48444e-13	5.87242e-12
PSAT1	ENSG00000135069	2647.66	1.13789	0.04492	25.3316	1.43444e-141	3.86258e-139
TES	ENSG00000135269	1697.28	1.09614	0.0559171	19.603	1.45806e-85	2.02258e-83
OS9	ENSG00000135506	3534.36	1.81908	0.0745982	24.3851	2.46363e-131	5.83328e-129
NHSL1	ENSG00000135540	335.456	0.680975	0.0873986	7.7916	6.61644e-15	1.71441e-13
KIAA0513	ENSG00000135709	186.542	0.880263	0.138241	6.36759	1.92017e-10	3.41135e-09
FAM129A	ENSG00000135842	899.431	1.04962	0.0888715	11.8106	3.44262e-32	1.8114e-30
TMBIM1	ENSG00000135926	670.556	0.592302	0.0798062	7.42176	1.15576e-13	2.78947e-12
MFSD9	ENSG00000135953	363.234	1.53156	0.100557	15.2308	2.20971e-52	1.78506e-50
CKAP4	ENSG00000136026	2626.8	1.4426	0.0455479	31.6723	3.74278e-220	1.7724e-217
COG3	ENSG00000136152	371.524	1.13856	0.103335	11.0181	3.1246e-28	1.45953e-26
KDELR2	ENSG00000136240	2592.14	1.35503	0.0684359	19.8	2.97718e-87	4.21501e-85
EPRS	ENSG00000136628	4506.79	0.629105	0.0559915	11.2357	2.72251e-29	1.30273e-27
UGGT1	ENSG00000136731	3563.16	1.00266	0.126644	7.91716	2.42992e-15	6.46708e-14
ST6GALNAC4	ENSG00000136840	300.234	2.21271	0.119648	18.4934	2.33327e-76	2.83564e-74
DPM2	ENSG00000136908	545.22	0.786483	0.107882	7.29021	3.09464e-13	7.26474e-12
MYC	ENSG00000136997	662.709	0.825317	0.102286	8.06871	7.10457e-16	1.98307e-14
POLR1E	ENSG00000137054	534.117	0.682575	0.0777396	8.78027	1.63083e-18	5.28676e-17
DNAJB5	ENSG00000137094	99.3996	1.51242	0.210531	7.18385	6.77751e-13	1.54584e-11
CNPY3	ENSG00000137161	696.404	1.23103	0.126077	9.76415	1.60446e-22	6.22429e-21
PPIL1	ENSG00000137168	1091.42	0.654801	0.056699	11.5487	7.49271e-31	3.79695e-29
SULF1	ENSG00000137573	352.668	3.19184	0.128983	24.7463	3.40111e-135	8.49227e-133
IFT172	ENSG00000138002	323.532	0.637093	0.103703	6.14346	8.07435e-10	1.32638e-08
RAB1A	ENSG00000138069	2005.04	1.10181	0.0740125	14.8868	4.01489e-50	3.15066e-48
PREB	ENSG00000138073	1719.26	1.531	0.104726	14.6191	2.12152e-48	1.59207e-46
SEC31A	ENSG00000138674	2478.47	1.94885	0.0559088	34.8577	3.25283e-266	2.03051e-263
LARP1B	ENSG00000138709	903.599	1.80428	0.0756386	23.854	9.21425e-126	1.97718e-123
USO1	ENSG00000138768	1637.44	1.12748	0.131571	8.56936	1.0406e-17	3.20417e-16
GABARAPL1	ENSG00000139112	414.972	0.909415	0.104523	8.7006	3.3013e-18	1.04463e-16
FAM222A	ENSG00000139438	124.87	1.19584	0.190436	6.27951	3.39635e-10	5.84488e-09
SLC7A1	ENSG00000139514	2299.28	1.22591	0.0426087	28.7714	4.88619e-182	1.81357e-179
MBNL2	ENSG00000139793	340.705	1.67627	0.169851	9.86905	5.66991e-23	2.2375e-21
WARS	ENSG00000140105	2847.1	1.89766	0.0403675	47.0097	0	0
ARRDC4	ENSG00000140450	443.884	1.08003	0.11608	9.30423	1.34963e-20	4.80169e-19
ADAMTS17	ENSG00000140470	180.878	1.0123	0.134025	7.55302	4.25285e-14	1.05805e-12
MCTP2	ENSG00000140563	319.13	1.24915	0.141223	8.84518	9.13774e-19	3.00932e-17
C16orf58	ENSG00000140688	418.816	1.12047	0.114032	9.82593	8.7067e-23	3.41626e-21
CDR2	ENSG00000140743	420.496	0.875171	0.0821527	10.653	1.68864e-26	7.5049e-25
KATNB1	ENSG00000140854	530.739	1.1406	0.0931572	12.2438	1.81353e-34	9.96208e-33
CBX8	ENSG00000141570	205.372	1.20826	0.11753	10.2805	8.6288e-25	3.65738e-23
CBX4	ENSG00000141582	461.332	1.19323	0.0935813	12.7507	3.08938e-37	1.87728e-35
FKBP10	ENSG00000141756	2282.55	0.663543	0.0707616	9.37716	6.77733e-21	2.46225e-19
DPP9	ENSG00000142002	1047.97	0.679337	0.0758564	8.95557	3.37998e-19	1.14047e-17
SCYL1	ENSG00000142186	745.124	0.805956	0.103608	7.77889	7.31662e-15	1.89226e-13
TMEM50B	ENSG00000142188	1329.05	2.14765	0.0756121	28.4035	1.82876e-177	6.43956e-175
SH3BGRL3	ENSG00000142669	483.333	1.69149	0.188689	8.96444	3.11864e-19	1.05488e-17
CYR61	ENSG00000142871	317.439	0.728572	0.117962	6.1763	6.56199e-10	1.08573e-08
PSMA5	ENSG00000143106	1331.63	1.02137	0.106016	9.63417	5.73558e-22	2.16988e-20
RGS16	ENSG00000143333	297.223	1.13793	0.110626	10.2863	8.12553e-25	3.45473e-23
TUFT1	ENSG00000143367	352.367	0.600478	0.0908034	6.61294	3.7675e-11	7.21606e-10
GOLPH3L	ENSG00000143457	475.006	0.806277	0.0860126	9.37394	6.98719e-21	2.53179e-19
ATP8B2	ENSG00000143515	945.52	1.3304	0.084587	15.7281	9.70492e-56	8.6544e-54
ARF1	ENSG00000143761	8771.07	1.23034	0.0805464	15.2749	1.12378e-52	9.2412e-51
PLEKHA6	ENSG00000143850	246.833	2.19747	0.119866	18.3327	4.5359e-75	5.41665e-73
PDIA6	ENSG00000143870	11279.5	2.34643	0.0329519	71.2078	0	0
GMPPA	ENSG00000144591	1018.05	2.01108	0.125747	15.993	1.42957e-57	1.30882e-55
SRPRB	ENSG00000144867	1377.8	1.4652	0.068037	21.5354	7.26431e-103	1.29559e-100
EIF2A	ENSG00000144895	900.074	0.626117	0.0616929	10.1489	3.34994e-24	1.38152e-22
MANF	ENSG00000145050	2695.34	3.14237	0.127069	24.7295	5.14988e-135	1.26291e-132
CISD2	ENSG00000145354	469.103	1.02081	0.0980936	10.4065	2.3151e-25	1.01253e-23
TIFA	ENSG00000145365	271.054	1.02336	0.10665	9.59549	8.35215e-22	3.12534e-20
SETD7	ENSG00000145391	1517.22	0.698225	0.0876995	7.96156	1.69884e-15	4.58354e-14
ZNF300	ENSG00000145908	454.094	0.655201	0.102594	6.38634	1.699e-10	3.03413e-09
NHP2	ENSG00000145912	1627.9	1.1274	0.129571	8.70106	3.2881e-18	1.04463e-16
CREB5	ENSG00000146592	294.293	0.689267	0.098258	7.01487	2.3016e-12	4.93872e-11
PSPH	ENSG00000146733	404.549	0.686954	0.0808194	8.49986	1.89815e-17	5.77987e-16
MSN	ENSG00000147065	1138.81	0.614626	0.051315	11.9775	4.66092e-33	2.48095e-31
NSDHL	ENSG00000147383	608.655	1.71083	0.118567	14.4293	3.38669e-47	2.50051e-45
CETN2	ENSG00000147400	496.038	1.38214	0.0861013	16.0525	5.48776e-58	5.09213e-56
PLPP5	ENSG00000147535	505.493	3.27627	0.127382	25.7202	6.95669e-146	1.99034e-143
MTDH	ENSG00000147649	3028.46	1.14783	0.1258	9.12424	7.22387e-20	2.50519e-18
SURF4	ENSG00000148248	6155	1.84084	0.0361733	50.8896	0	0
HMCN2	ENSG00000148357	24.9366	2.88554	0.460314	6.26863	3.64231e-10	6.2369e-09
ANKRD1	ENSG00000148677	93.5808	1.25718	0.167726	7.49545	6.60716e-14	1.62029e-12
HYOU1	ENSG00000149428	11157.5	3.53744	0.077007	45.9366	0	0
TMCO3	ENSG00000150403	457.874	0.870922	0.0886559	9.82363	8.90785e-23	3.48523e-21
CTAGE5	ENSG00000150527	321.215	0.862246	0.0939034	9.18227	4.22108e-20	1.48256e-18
SEC24D	ENSG00000150961	1290.98	3.00079	0.0701915	42.7515	0	0
SLC7A11	ENSG00000151012	663.73	2.22736	0.225041	9.89757	4.26493e-23	1.69769e-21
SRP19	ENSG00000153037	930.221	1.41461	0.0618264	22.8804	7.29093e-116	1.49442e-113
TXNDC11	ENSG00000153066	380.62	1.51732	0.0918167	16.5255	2.40337e-61	2.35754e-59
NR4A2	ENSG00000153234	171.688	1.74069	0.137318	12.6763	7.99949e-37	4.73521e-35
CEBPG	ENSG00000153879	1963.71	1.07885	0.0712029	15.1518	7.37727e-52	5.85619e-50
NUS1	ENSG00000153989	2077.64	1.10276	0.124744	8.84019	9.55587e-19	3.13949e-17
MIA3	ENSG00000154305	1733.59	0.760767	0.0816822	9.31374	1.23405e-20	4.40186e-19
SLFN13	ENSG00000154760	104.797	1.58946	0.19448	8.17287	3.01137e-16	8.59775e-15
CCDC174	ENSG00000154781	219.031	0.68117	0.107116	6.35921	2.02796e-10	3.58429e-09
ACSS1	ENSG00000154930	319.638	0.907537	0.104327	8.69895	3.34984e-18	1.05755e-16
PI4K2A	ENSG00000155252	604.266	0.855802	0.0839712	10.1916	2.16125e-24	9.02142e-23
HSPA13	ENSG00000155304	1284.86	1.44122	0.146108	9.86409	5.9573e-23	2.34417e-21
PDIA4	ENSG00000155660	22526.8	3.89139	0.0887569	43.8433	0	0
RAB39B	ENSG00000155961	66.9144	1.60566	0.240486	6.67674	2.4431e-11	4.75902e-10
AIFM1	ENSG00000156709	1336.58	0.737389	0.0518948	14.2093	8.02288e-46	5.70871e-44
GALK2	ENSG00000156958	209.934	1.41617	0.125309	11.3014	1.2909e-29	6.19857e-28
SEC13	ENSG00000157020	1542.04	1.21637	0.0974256	12.4851	8.99947e-36	5.19284e-34
C1orf27	ENSG00000157181	440.566	0.914368	0.104432	8.75559	2.03032e-18	6.51458e-17
TSC22D3	ENSG00000157514	427.651	0.891378	0.0804034	11.0863	1.46184e-28	6.8988e-27
SLC38A10	ENSG00000157637	1073.5	0.860192	0.0656882	13.0951	3.51346e-39	2.25469e-37
CSRP1	ENSG00000159176	825.971	1.16423	0.104846	11.1042	1.19748e-28	5.71005e-27
HK2	ENSG00000159399	896.137	0.965382	0.0596218	16.1918	5.76481e-59	5.45987e-57
ALDH4A1	ENSG00000159423	317.119	0.884806	0.129292	6.84346	7.73024e-12	1.5774e-10
MED8	ENSG00000159479	360.176	0.65509	0.104687	6.25761	3.9092e-10	6.66894e-09
PDXK	ENSG00000160209	1843.75	1.1407	0.0561704	20.3079	1.09597e-91	1.63598e-89
SHC1	ENSG00000160691	745.187	1.91354	0.0997391	19.1855	4.89511e-82	6.59064e-80
ORAI2	ENSG00000160991	254.931	0.630476	0.101519	6.21041	5.28451e-10	8.89366e-09
STX5	ENSG00000162236	489.951	1.63292	0.127326	12.8247	1.19194e-37	7.34033e-36
SYVN1	ENSG00000162298	1110.1	2.33914	0.114192	20.4843	2.97431e-93	4.58947e-91
ATF3	ENSG00000162772	578.654	1.16933	0.090523	12.9175	3.58454e-38	2.2581e-36
SSR2	ENSG00000163479	3381.87	2.08761	0.122277	17.0727	2.36813e-65	2.42698e-63
AZI2	ENSG00000163512	410.943	0.758134	0.111568	6.79524	1.08131e-11	2.17101e-10
SMIM14	ENSG00000163683	138.703	1.1778	0.166473	7.075	1.49453e-12	3.31038e-11
CRELD1	ENSG00000163703	651.509	2.96585	0.140864	21.0547	2.07135e-98	3.51184e-96
KLF15	ENSG00000163884	97.3515	1.8292	0.194094	9.42433	4.32845e-21	1.58514e-19
RPN1	ENSG00000163902	3786.51	1.67455	0.0646428	25.9047	5.89178e-148	1.75895e-145
STARD4	ENSG00000164211	833.066	1.15566	0.186343	6.20182	5.58138e-10	9.35886e-09
PRRC1	ENSG00000164244	1440.31	1.42747	0.11488	12.4258	1.89414e-35	1.06707e-33
ERAP1	ENSG00000164307	280.155	1.18715	0.115102	10.3139	6.09497e-25	2.6157e-23
C7orf57	ENSG00000164746	29.6897	5.17009	0.631925	8.18149	2.80364e-16	8.02133e-15
PIGA	ENSG00000165195	521.284	1.43425	0.112118	12.7924	1.80771e-37	1.10334e-35
VCP	ENSG00000165280	8102.59	1.19643	0.051301	23.3217	2.67214e-120	5.56008e-118
RPL36AL	ENSG00000165502	2023.88	1.23206	0.147097	8.37586	5.48229e-17	1.6367e-15
HSPA12A	ENSG00000165868	410.297	0.730883	0.0843572	8.66415	4.549e-18	1.42629e-16
GPT2	ENSG00000166123	321.467	0.837275	0.106616	7.85316	4.05683e-15	1.06322e-13
TMEM41B	ENSG00000166471	418.105	1.07534	0.166205	6.46999	9.80117e-11	1.79946e-09
ZNF3	ENSG00000166526	537.332	0.622402	0.0808318	7.69997	1.36103e-14	3.46651e-13
TMED3	ENSG00000166557	1108.46	0.756831	0.0859933	8.80105	1.3554e-18	4.43184e-17
SEC11C	ENSG00000166562	1210.45	1.80884	0.0588244	30.7498	1.23006e-207	5.2789e-205
HSP90B1	ENSG00000166598	52324.5	3.44189	0.053062	64.8654	0	0
ATF7IP2	ENSG00000166669	170.874	1.06838	0.132374	8.07094	6.97615e-16	1.95119e-14
PPIB	ENSG00000166794	5123.35	2.04879	0.10027	20.4327	8.55811e-93	1.30587e-90
STX3	ENSG00000166900	427.181	0.9005	0.0869877	10.352	4.09673e-25	1.7692e-23
MARS	ENSG00000166986	2647.33	0.63468	0.0629776	10.0779	6.92143e-24	2.80389e-22
PDIA3	ENSG00000167004	9316	2.09102	0.0297217	70.3532	0	0
GOLGA2	ENSG00000167110	733.509	0.659836	0.0735036	8.97692	2.78451e-19	9.44189e-18
TPM4	ENSG00000167460	3905.31	0.652106	0.0423544	15.3964	1.7299e-53	1.45747e-51
MVD	ENSG00000167508	237.456	1.52695	0.122451	12.4699	1.08991e-35	6.21069e-34
ZNF526	ENSG00000167625	260.152	0.72582	0.099939	7.26263	3.79629e-13	8.83635e-12
YIF1B	ENSG00000167645	490.511	1.53236	0.157818	9.70966	2.74253e-22	1.05204e-20
SPRYD3	ENSG00000167778	274.861	0.80104	0.106619	7.51308	5.77507e-14	1.42642e-12
CDK2AP2	ENSG00000167797	500.769	2.96624	0.193236	15.3504	3.52198e-53	2.94923e-51
MIS12	ENSG00000167842	1095.35	1.79666	0.0799454	22.4736	7.52561e-112	1.41574e-109
HID1	ENSG00000167861	1011.51	3.31386	0.1215	27.2746	8.48869e-164	2.8433e-161
SRP68	ENSG00000167881	2171.63	0.772177	0.0429623	17.9734	3.14966e-72	3.51661e-70
BEST1	ENSG00000167995	66.5971	1.19151	0.188623	6.31685	2.66943e-10	4.6522e-09
SLC3A2	ENSG00000168003	1431.97	0.977201	0.100548	9.71874	2.50874e-22	9.65056e-21
DDIT4	ENSG00000168209	630.128	1.1775	0.138007	8.53224	1.43543e-17	4.38062e-16
MGAT2	ENSG00000168282	1449.07	1.22652	0.0587359	20.8819	7.81397e-97	1.26246e-94
ARF4	ENSG00000168374	1981.83	1.72005	0.0529643	32.4756	2.35772e-231	1.24533e-228
ZBTB5	ENSG00000168795	579.858	1.02229	0.0795425	12.8521	8.36939e-38	5.20076e-36
PARM1	ENSG00000169116	803.944	1.48098	0.0735319	20.1406	3.25161e-90	4.80154e-88
LMAN2	ENSG00000169223	1895.87	1.11191	0.0961874	11.5598	6.58654e-31	3.35011e-29
RAB24	ENSG00000169228	371.574	1.02673	0.147159	6.97705	3.01437e-12	6.4081e-11
SLC50A1	ENSG00000169241	417.924	2.33594	0.16361	14.2775	3.02073e-46	2.17192e-44
SLC33A1	ENSG00000169359	1087.96	1.68634	0.127605	13.2153	7.16317e-40	4.6184e-38
LRRC45	ENSG00000169683	792.692	1.25594	0.117856	10.6566	1.6248e-26	7.24458e-25
CENPX	ENSG00000169689	640.961	1.31225	0.182939	7.17316	7.32838e-13	1.66624e-11
CSGALNACT2	ENSG00000169826	535.019	0.851117	0.12242	6.95245	3.58997e-12	7.54993e-11
REPS2	ENSG00000169891	165.214	1.56341	0.160383	9.74797	1.88203e-22	7.26342e-21
SF3B5	ENSG00000169976	1217.98	1.39367	0.159755	8.72382	2.68966e-18	8.61004e-17
ZNF778	ENSG00000170100	220.435	0.718834	0.114135	6.29812	3.01277e-10	5.22404e-09
TMED10	ENSG00000170348	3846.81	1.51431	0.0851343	17.7873	8.86427e-71	9.66135e-69
KRT8	ENSG00000170421	2753.71	0.605449	0.093306	6.48885	8.64938e-11	1.60083e-09
NFXL1	ENSG00000170448	456.674	1.31193	0.102455	12.8049	1.5388e-37	9.43411e-36
TRABD	ENSG00000170638	1086.06	0.827756	0.123727	6.6902	2.22872e-11	4.35997e-10
SHCBP1	ENSG00000171241	874.088	1.20227	0.084965	14.1502	1.86164e-45	1.31107e-43
LPAR3	ENSG00000171517	225.839	0.782514	0.110861	7.05853	1.68278e-12	3.69754e-11
CAMTA1	ENSG00000171735	666.043	1.06065	0.0694414	15.2741	1.13869e-52	9.30813e-51
RNASEH1	ENSG00000171865	370.294	0.637267	0.081285	7.83991	4.50877e-15	1.17941e-13
EIF2AK3	ENSG00000172071	760.534	2.22442	0.0837198	26.5698	1.51534e-155	4.72959e-153
CYCS	ENSG00000172115	3003.87	0.868066	0.105082	8.26088	1.44606e-16	4.19846e-15
DPAGT1	ENSG00000172269	715.04	1.56103	0.0873669	17.8675	2.11076e-71	2.31896e-69
STARD5	ENSG00000172345	109.433	1.94644	0.178736	10.89	1.28604e-27	5.92656e-26
GTPBP2	ENSG00000172432	815.422	0.900579	0.0998907	9.01565	1.95715e-19	6.68595e-18
RAD9A	ENSG00000172613	279	1.77046	0.132039	13.4086	5.38379e-41	3.53759e-39
SLFN11	ENSG00000172716	5323.7	1.79314	0.0573259	31.2798	8.79836e-215	4.0276e-212
DHCR7	ENSG00000172893	736.51	0.650331	0.103895	6.25948	3.86272e-10	6.59786e-09
CKS1B	ENSG00000173207	693.639	0.689049	0.0941844	7.31595	2.55564e-13	6.03035e-12
GLRX	ENSG00000173221	451.325	2.51892	0.132134	19.0634	5.08181e-81	6.77559e-79
GOLGB1	ENSG00000173230	1661.87	0.899415	0.101961	8.82115	1.1329e-18	3.71317e-17
STOX2	ENSG00000173320	488.207	1.30311	0.131584	9.90327	4.02899e-23	1.61167e-21
FKBP2	ENSG00000173486	487.502	2.60736	0.180989	14.4062	4.73158e-47	3.4748e-45
GMPPB	ENSG00000173540	1026.7	2.54061	0.092496	27.4672	4.32598e-166	1.48522e-163
ZNF622	ENSG00000173545	512.01	0.761108	0.0746186	10.2	1.9833e-24	8.30386e-23
PC	ENSG00000173599	235.524	1.31899	0.12335	10.6931	1.0963e-26	4.90406e-25
ATP2A2	ENSG00000174437	9168.26	1.26436	0.0604672	20.9099	4.35457e-97	7.1192e-95
SRP72	ENSG00000174780	1907.77	0.67872	0.110786	6.12638	8.98982e-10	1.46973e-08
YIF1A	ENSG00000174851	446.761	1.20971	0.175634	6.8877	5.67008e-12	1.16918e-10
CTBP2	ENSG00000175029	1648.02	0.801812	0.0557997	14.3694	8.04699e-47	5.84705e-45
TVP23C	ENSG00000175106	109.818	1.52296	0.186668	8.15869	3.38668e-16	9.62925e-15
DDIT3	ENSG00000175197	377.42	3.09298	0.164335	18.8212	5.06497e-79	6.62449e-77
ATG13	ENSG00000175224	845.899	0.976465	0.0706591	13.8194	1.94724e-43	1.33707e-41
CALCB	ENSG00000175868	51.1336	2.06143	0.254763	8.09155	5.89112e-16	1.65108e-14
UBE2O	ENSG00000175931	1364.92	0.722285	0.0568985	12.6943	6.3627e-37	3.79908e-35
LYSMD3	ENSG00000176018	828.959	1.34206	0.213852	6.27564	3.48189e-10	5.98458e-09
TMEM39A	ENSG00000176142	443.504	1.4349	0.0914012	15.6989	1.53824e-55	1.35414e-53
SEC24C	ENSG00000176986	2741.63	0.858823	0.0477151	17.999	1.98409e-72	2.23341e-70
ZFAND2A	ENSG00000178381	75.9666	1.82537	0.240397	7.59314	3.1225e-14	7.8108e-13
PER1	ENSG00000179094	193.436	1.17605	0.129825	9.05873	1.31975e-19	4.54238e-18
FARSA	ENSG00000179115	1780.22	0.694109	0.0995377	6.97333	3.09534e-12	6.55992e-11
CALR	ENSG00000179218	20027.5	2.41991	0.051317	47.1561	0	0
GRM8	ENSG00000179603	100.616	2.51498	0.209791	11.988	4.10713e-33	2.19468e-31
MYADM	ENSG00000179820	180.14	1.0345	0.120297	8.59954	8.00392e-18	2.48683e-16
FZD2	ENSG00000180340	104.557	1.10518	0.17225	6.41614	1.3977e-10	2.51568e-09
MCFD2	ENSG00000180398	2328.05	1.38894	0.0668244	20.7849	5.92521e-96	9.35297e-94
BHLHA15	ENSG00000180535	117.276	4.67465	0.391385	11.9439	6.98834e-33	3.69119e-31
SSR4	ENSG00000180879	2041.72	2.03992	0.175382	11.6313	2.8566e-31	1.48037e-29
TMEM132E	ENSG00000181291	540.16	1.40802	0.0891233	15.7985	3.18588e-56	2.89746e-54
TMEM45A	ENSG00000181458	161.92	1.37759	0.140654	9.79416	1.19289e-22	4.65397e-21
COPG1	ENSG00000181789	1804.69	1.40319	0.0566865	24.7536	2.83586e-135	7.21202e-133
CREB3L2	ENSG00000182158	1739.68	1.71618	0.0756058	22.699	4.57963e-114	8.85803e-112
SHMT2	ENSG00000182199	3317.2	1.27327	0.109427	11.6357	2.71204e-31	1.41614e-29
CYB5D1	ENSG00000182224	411.329	0.659603	0.0868663	7.59331	3.11844e-14	7.8108e-13
FBXL6	ENSG00000182325	258.119	1.57078	0.190608	8.2409	1.70924e-16	4.95212e-15
BRICD5	ENSG00000182685	77.1007	1.24206	0.19998	6.21092	5.2676e-10	8.87607e-09
ALG12	ENSG00000182858	582.258	1.75981	0.111477	15.7863	3.86891e-56	3.49551e-54
SRPRA	ENSG00000182934	1846.25	1.29713	0.0636911	20.366	3.3506e-92	5.05647e-90
PYCR1	ENSG00000183010	592.057	1.73092	0.130057	13.3089	2.05469e-40	1.34367e-38
ARHGEF37	ENSG00000183111	91.1878	1.2484	0.180938	6.89964	5.21353e-12	1.0799e-10
CRELD2	ENSG00000184164	2810.8	4.32357	0.131284	32.9329	7.42631e-238	4.07942e-235
TSPYL2	ENSG00000184205	1748.95	2.41299	0.070402	34.2745	1.88263e-257	1.1241e-254
COPB2	ENSG00000184432	2103.25	0.741647	0.0486204	15.2538	1.55289e-52	1.26189e-50
POU3F2	ENSG00000184486	322.554	1.30338	0.108912	11.9673	5.273e-33	2.79591e-31
XPOT	ENSG00000184575	4080.22	0.825257	0.098442	8.38318	5.15166e-17	1.54135e-15
SEPT5-GP1BB	ENSG00000184702	93.8335	2.35207	0.214648	10.9578	6.09785e-28	2.8387e-26
TMED9	ENSG00000184840	2838.2	2.34246	0.137465	17.0405	4.11234e-65	4.18332e-63
TARSL2	ENSG00000185418	580.843	0.667578	0.0780431	8.55397	1.1893e-17	3.65384e-16
FAM174B	ENSG00000185442	198.586	1.56399	0.134445	11.6329	2.80404e-31	1.45863e-29
P4HB	ENSG00000185624	13030.8	2.29018	0.0674315	33.9631	7.81944e-253	4.47435e-250
SLC52A2	ENSG00000185803	408.192	1.70735	0.123574	13.8164	2.0306e-43	1.38737e-41
ARL17A	ENSG00000185829	615.514	0.700296	0.108503	6.45413	1.08842e-10	1.9824e-09
ZNF555	ENSG00000186300	143.274	1.58715	0.143034	11.0963	1.3077e-28	6.21406e-27
ZNF75D	ENSG00000186376	249.51	1.20281	0.108526	11.0831	1.51515e-28	7.12589e-27
PLCD1	ENSG00000187091	52.2386	2.65275	0.284531	9.32322	1.12859e-20	4.03617e-19
PTMA	ENSG00000187514	22045.7	0.599597	0.0517686	11.5822	5.07072e-31	2.59837e-29
C2orf88	ENSG00000187699	184.056	0.863707	0.134938	6.40077	1.54594e-10	2.77159e-09
ZNF70	ENSG00000187792	308.782	1.3812	0.108779	12.6973	6.12009e-37	3.67018e-35
EIF4EBP1	ENSG00000187840	706.182	1.26679	0.168634	7.51207	5.81979e-14	1.43489e-12
COL14A1	ENSG00000187955	789.828	1.09831	0.07422	14.7981	1.50699e-49	1.16267e-47
TMEM120A	ENSG00000189077	151.653	1.23252	0.154163	7.9949	1.29675e-15	3.5264e-14
BLOC1S3	ENSG00000189114	140.604	1.32657	0.169709	7.81674	5.42077e-15	1.41259e-13
LONP1	ENSG00000196365	1280.84	0.860754	0.0625615	13.7585	4.52683e-43	3.06241e-41
SLC6A9	ENSG00000196517	273.985	2.28713	0.124926	18.3079	7.15654e-75	8.47248e-73
BORCS6	ENSG00000196544	131.404	1.52495	0.206719	7.37694	1.61963e-13	3.88175e-12
FAM3C	ENSG00000196937	1351.38	0.851536	0.124383	6.84606	7.59118e-12	1.55133e-10
ANXA6	ENSG00000197043	2472.35	1.98724	0.0506782	39.2129	0	0
SND1	ENSG00000197157	4777.34	1.78026	0.0392334	45.3762	0	0
ZNF165	ENSG00000197279	135.665	2.01757	0.159823	12.6238	1.56163e-36	9.12591e-35
ATAD3A	ENSG00000197785	1120.11	0.646238	0.0735239	8.78949	1.50238e-18	4.90076e-17
AKAP17A	ENSG00000197976	612.71	1.28257	0.090518	14.1692	1.42116e-45	1.00602e-43
ENTPD7	ENSG00000198018	800.238	1.8254	0.0763394	23.9117	2.31354e-126	5.12449e-124
GFPT1	ENSG00000198380	2966.74	1.81224	0.143334	12.6435	1.21587e-36	7.13572e-35
ECI2	ENSG00000198721	974.074	0.750153	0.0931441	8.05368	8.03422e-16	2.22448e-14
PNP	ENSG00000198805	2016.23	1.62825	0.13054	12.4732	1.0457e-35	5.98356e-34
SELENOM	ENSG00000198832	58.2212	1.99114	0.280074	7.10933	1.16606e-12	2.60382e-11
UBE2J1	ENSG00000198833	1900.75	1.47755	0.0921717	16.0304	7.84082e-58	7.22671e-56
FICD	ENSG00000198855	314.978	2.69146	0.126553	21.2675	2.27299e-100	3.95126e-98
OSTC	ENSG00000198856	1354.01	1.90223	0.0667253	28.5084	9.22786e-179	3.3349e-176
PJA2	ENSG00000198961	1587.63	1.20919	0.132934	9.09614	9.35989e-20	3.22963e-18
EFCAB2	ENSG00000203666	53.885	1.36031	0.222366	6.11742	9.51024e-10	1.55296e-08
HIST2H2BF	ENSG00000203814	65.0922	1.52514	0.217247	7.02034	2.21333e-12	4.77407e-11
MRPS18B	ENSG00000204568	847.299	0.672246	0.0774617	8.67843	4.01261e-18	1.26099e-16
TRIM27	ENSG00000204713	1599.63	0.945925	0.0684951	13.8101	2.2151e-43	1.50594e-41
OLIG2	ENSG00000205927	67.1394	1.7306	0.21073	8.21238	2.16846e-16	6.24306e-15
TMX2	ENSG00000213593	716.262	0.634226	0.0793489	7.99288	1.31827e-15	3.57783e-14
FBXO16	ENSG00000214050	93.5121	2.11265	0.19374	10.9045	1.09636e-27	5.06945e-26
ANG	ENSG00000214274	45.5924	2.87677	0.372428	7.72436	1.12414e-14	2.87483e-13
UBE2QL1	ENSG00000215218	90.2852	1.15657	0.176289	6.56066	5.35718e-11	1.01336e-09
FANCG	ENSG00000221829	491.207	0.674985	0.102542	6.58252	4.6253e-11	8.78551e-10
ARL17B	ENSG00000228696	220.933	1.1726	0.114886	10.2067	1.85047e-24	7.79525e-23
TXNDC5	ENSG00000239264	4497.18	1.82459	0.108208	16.862	8.57098e-64	8.52936e-62
PCDHGC3	ENSG00000240184	1041.89	1.01407	0.0657625	15.4202	1.19686e-53	1.0209e-51
MTFP1	ENSG00000242114	319.052	1.56152	0.155601	10.0354	1.06527e-23	4.29014e-22
ARFGAP3	ENSG00000242247	681.589	1.43662	0.0795773	18.0532	7.44976e-73	8.59727e-71
DDOST	ENSG00000244038	4192.61	1.27222	0.0866287	14.6859	7.93482e-49	6.08765e-47
TMED7-TICAM2	ENSG00000251201	189.274	1.44063	0.205882	6.99737	2.6082e-12	5.5792e-11
TRNP1	ENSG00000253368	153.007	1.03276	0.12826	8.05208	8.14002e-16	2.24923e-14
MPV17L2	ENSG00000254858	496.064	2.15912	0.179615	12.0208	2.76243e-33	1.48189e-31
C17orf100	ENSG00000256806	90.3267	2.28219	0.189702	12.0304	2.45957e-33	1.3246e-31
RNASE4	ENSG00000258818	53.0513	3.12112	0.335864	9.29281	1.50266e-20	5.31856e-19
TUBB3	ENSG00000258947	295.767	1.81943	0.176488	10.3091	6.41129e-25	2.73436e-23
TVP23C-CDRT4	ENSG00000259024	179.588	2.5929	0.226523	11.4465	2.44818e-30	1.21375e-28
AL163636.2	ENSG00000259171	52.025	3.87653	0.40493	9.57335	1.03498e-21	3.86232e-20
SLC22A31	ENSG00000259803	59.8376	4.86024	0.424845	11.44	2.63776e-30	1.30303e-28
RBM15B	ENSG00000259956	1104.6	0.772171	0.0562631	13.7243	7.26572e-43	4.86732e-41
CCPG1	ENSG00000260916	896.447	0.915477	0.130047	7.03961	1.92784e-12	4.19573e-11
AC008575.2	ENSG00000272869	66.7959	1.53132	0.229332	6.67729	2.43409e-11	4.7482e-10
INO80B-WBP1	ENSG00000274049	166.996	1.25006	0.186556	6.70075	2.07359e-11	4.06808e-10
CCDC163	ENSG00000280670	176.72	2.47706	0.168987	14.6583	1.19175e-48	9.04217e-47
AC068631.2	ENSG00000283149	369.982	2.51482	0.160573	15.6615	2.77234e-55	2.425e-53

## Sheet: All genes up SupT1 XBP1s&ATF6
S7 Data. List of all genes that were upregulated in SupT1DAX cells for +XBP1s/+ATF6 vs. Basal
baseMean is the mean of the count values for all samples, normalized for sequence depth
log2FoldChange_Condition_vs_Mock is the fold change of transcript expression in the condition-treated sample compared to the mock-treated sample, reported in log2 scale
IfcSE is the standard error estimate for the log2 fold change estimate
stat is the Wald test statistic for log2 fold change estimate
pvalue is the Wald test p-value
padj is Benjamini-Hochberg adjusted p-value
GeneSymbol	ENSEMBL ID	baseMean	log2FoldChange_DT/SupT1	lfcSE_DT/SupT1	stat_DT/SupT1	pvalue_DT/SupT1	padj_DT/SupT1
FKBP11	ENSG00000134285	619.967	3.17118	0.0765071	40.2145	0	0
HERPUD1	ENSG00000051108	773.482	2.70212	0.0647028	41.2577	0	0
HSP90B1	ENSG00000166598	13686.9	2.19022	0.0487381	44.9308	0	0
HSPA5	ENSG00000044574	9649.54	2.25221	0.0419951	53.6114	0	0
HYOU1	ENSG00000149428	4829.64	1.96944	0.0457078	43.0634	0	0
PDIA4	ENSG00000155660	7010.65	2.64458	0.0392515	67.3166	0	0
PDIA6	ENSG00000143870	3797.39	1.63688	0.0417792	39.1598	0	0
XBP1	ENSG00000100219	1674.61	2.56376	0.055527	45.9617	0	0
PPIB	ENSG00000166794	5117.32	2.15167	0.0595926	36.0853	3.85162e-285	5.03022e-282
FKBP1A	ENSG00000088832	3445.65	1.24696	0.0357046	34.9126	4.78799e-267	5.6278e-264
SEC24D	ENSG00000150961	1402.75	2.28298	0.0653041	34.8321	7.94705e-266	8.49178e-263
TMED2	ENSG00000086598	3946.97	1.26288	0.0366109	34.4844	1.37574e-260	1.34754e-257
MANF	ENSG00000145050	2135.44	2.41532	0.0700795	34.3961	2.88651e-259	2.60985e-256
STT3A	ENSG00000134910	2480.22	1.21029	0.035281	34.2875	1.20685e-257	1.01324e-254
SERP1	ENSG00000120742	3511.74	1.39384	0.0408062	34.1439	1.64474e-255	1.28882e-252
SEC61A1	ENSG00000058262	4646.47	1.51124	0.0443666	34.0518	3.81128e-254	2.79986e-251
RPN1	ENSG00000163902	4414.08	1.38698	0.040853	33.9401	1.70827e-252	1.18112e-249
DNAJC3	ENSG00000102580	1724.76	1.83253	0.0545979	33.5117	3.25332e-246	2.12442e-243
DNAJB9	ENSG00000128590	679.447	2.60254	0.0770025	33.4055	1.14014e-244	7.05328e-242
PDIA3	ENSG00000167004	6885.61	1.58988	0.0488394	32.5471	2.30266e-232	1.35327e-229
CALR	ENSG00000179218	7242.63	1.34787	0.0417858	32.2514	3.3621e-228	1.88182e-225
MZB1	ENSG00000170476	1456.68	1.97681	0.0622863	31.6674	4.37062e-220	2.3351e-217
ARF4	ENSG00000168374	1598.09	1.50693	0.0483613	31.1216	1.22953e-212	6.28344e-210
DDOST	ENSG00000244038	2788.56	1.46087	0.0471764	30.9488	2.63504e-210	1.29051e-207
TRAM1	ENSG00000067167	3427.77	1.43924	0.046588	30.8804	2.19243e-209	1.03079e-206
MYDGF	ENSG00000074842	875.978	2.03088	0.0678984	29.7811	6.85864e-195	3.10063e-192
PLPP5	ENSG00000147535	349.858	2.54505	0.083366	29.7173	4.59339e-194	1.99966e-191
SSR2	ENSG00000163479	2868.69	1.70794	0.0575819	29.6397	4.6085e-193	1.93458e-190
TMED9	ENSG00000184840	1192.89	1.55739	0.0531293	29.26	3.34643e-188	1.35634e-185
SSR3	ENSG00000114850	3352.92	1.93414	0.0677031	28.5477	2.9984e-179	1.17477e-176
WARS	ENSG00000140105	1546.18	1.18964	0.0431266	27.5631	3.08185e-167	1.16852e-164
P4HB	ENSG00000185624	3103.63	1.50731	0.0546813	27.5523	4.1505e-167	1.52453e-164
DNAJB11	ENSG00000090520	1514.76	1.53884	0.0565756	27.1689	1.51458e-162	5.39466e-160
CREB3L2	ENSG00000182158	1254.47	1.48478	0.0549499	26.9845	2.24409e-160	7.75795e-158
SEC11C	ENSG00000166562	855.539	2.30559	0.0858606	26.7069	3.91103e-157	1.31344e-154
KDELR2	ENSG00000136240	1119.96	1.3672	0.0515736	26.4696	2.16885e-154	7.08129e-152
SSR1	ENSG00000124783	4463.87	1.36725	0.0517395	26.4194	8.19782e-154	2.60425e-151
MLEC	ENSG00000110917	3695.37	0.923315	0.0349649	26.4035	1.25037e-153	3.8676e-151
MAGT1	ENSG00000102158	1764	1.30514	0.0507173	25.7134	8.28143e-146	2.49589e-143
CANX	ENSG00000127022	16168.3	1.0155	0.0394962	25.7109	8.83663e-146	2.59664e-143
LMAN1	ENSG00000074695	3429.03	1.1418	0.0444822	25.6629	3.0376e-145	8.70827e-143
SEC61B	ENSG00000106803	972.752	1.71971	0.0668808	25.649	4.33398e-145	1.21289e-142
SSR4	ENSG00000180879	1939.31	1.72967	0.067544	25.5808	2.4938e-144	6.81678e-142
SLC39A7	ENSG00000112473	950.935	1.2853	0.0502348	25.5421	6.71286e-144	1.79325e-141
CRELD2	ENSG00000184164	344.081	2.55334	0.0979082	25.5324	8.61763e-144	2.25092e-141
RPN2	ENSG00000118705	3437.97	1.12713	0.0449515	25.0679	1.11511e-138	2.84935e-136
SEC23B	ENSG00000101310	1450.2	1.18155	0.0474106	24.9018	7.11521e-137	1.77941e-134
USO1	ENSG00000138768	1738.63	1.20071	0.0484436	24.7714	1.82451e-135	4.46778e-133
SEL1L	ENSG00000071537	1695.88	1.12538	0.0456143	24.6575	3.05543e-134	7.32929e-132
ARFGAP3	ENSG00000242247	1223.01	1.12913	0.0457643	24.6503	3.65659e-134	8.5959e-132
LRRC59	ENSG00000108829	2915.64	0.949446	0.0387994	24.4658	3.41718e-132	7.87559e-130
TMED10	ENSG00000170348	4340.99	0.999589	0.0412289	24.2413	8.16694e-130	1.84604e-127
ARMCX3	ENSG00000102401	734.108	1.59979	0.0658869	24.2033	2.05499e-129	4.55741e-127
MTDH	ENSG00000147649	4460.73	0.921601	0.0382376	24.0994	2.53433e-128	5.5164e-126
HM13	ENSG00000101294	1322.3	1.45144	0.0610168	23.7582	9.03166e-125	1.93015e-122
NANS	ENSG00000095380	438.616	1.80396	0.0753688	23.7531	1.02149e-124	2.14404e-122
SELENOS	ENSG00000131871	534.495	1.6693	0.0702352	23.6447	1.33806e-123	2.75922e-121
ERLEC1	ENSG00000068912	826.739	1.62039	0.0698224	23.1451	1.62861e-118	3.30045e-116
STX5	ENSG00000162236	603.645	1.54622	0.0666946	23.0963	5.04767e-118	1.0056e-115
HSPA13	ENSG00000155304	1791.59	1.35905	0.0589995	23.0188	3.02078e-117	5.91771e-115
CLIC1	ENSG00000213719	2865.96	1.07066	0.0469107	22.8169	3.11901e-115	6.00997e-113
OSTC	ENSG00000198856	1790.54	1.6231	0.0717612	22.5961	4.73182e-113	8.97062e-111
SURF4	ENSG00000148248	2592.07	1.25443	0.0555534	22.5713	8.30198e-113	1.54891e-110
SLC33A1	ENSG00000169359	681.916	1.42775	0.0631294	22.554	1.22755e-112	2.25448e-110
SEC13	ENSG00000157020	1403.83	1.03824	0.0461513	22.4821	6.21058e-112	1.12306e-109
SDF2L1	ENSG00000128228	403.06	2.21874	0.0985329	22.2671	7.70891e-110	1.37289e-107
ANXA6	ENSG00000197043	1905.06	0.965545	0.0435178	22.1794	5.42392e-109	9.51534e-107
SPCS3	ENSG00000129128	2607.72	1.21659	0.0555592	21.8894	3.27859e-106	5.66714e-104
MEI1	ENSG00000167077	171.889	2.88319	0.123156	21.834	1.10317e-105	1.87923e-103
COPG1	ENSG00000181789	2858.89	1.10714	0.0513159	21.5697	3.46143e-103	5.81224e-101
CKAP4	ENSG00000136026	625.553	1.34795	0.0625932	21.4761	2.60483e-102	4.31228e-100
LMAN2	ENSG00000169223	1644.45	1.37357	0.0650289	21.1048	7.18209e-99	1.17248e-96
EDEM2	ENSG00000088298	353.641	1.84022	0.0864003	21.0957	8.71895e-99	1.40387e-96
SRPRB	ENSG00000144867	1038.58	1.2333	0.0591788	20.8157	3.12031e-96	4.95623e-94
PREB	ENSG00000138073	883.438	1.39248	0.0671275	20.7066	3.0202e-95	4.73326e-93
TMED7	ENSG00000134970	1044.05	1.18806	0.0573438	20.6957	3.78603e-95	5.85539e-93
OS9	ENSG00000135506	1403.53	1.08881	0.0527695	20.6195	1.83337e-94	2.79862e-92
GMPPA	ENSG00000144591	373.871	1.81106	0.0879988	20.4053	1.50036e-92	2.26093e-90
SND1	ENSG00000197157	4065.82	0.891433	0.0437897	20.3557	4.13575e-92	6.15337e-90
SLC1A4	ENSG00000115902	1070.26	1.09568	0.0548972	19.9405	1.81322e-88	2.66408e-86
CDK2AP2	ENSG00000167797	1042.89	1.73555	0.0870626	19.8975	4.27832e-88	6.20832e-86
CHCHD2	ENSG00000106153	3674.09	1.13928	0.057264	19.8907	4.89461e-88	7.01601e-86
SRPRA	ENSG00000182934	925.121	1.03864	0.0524983	19.7632	6.17285e-87	8.74165e-85
SMIM14	ENSG00000163683	456.803	1.37831	0.069509	19.7477	8.38866e-87	1.17381e-84
ARF1	ENSG00000143761	4883.62	0.980863	0.0510773	19.2012	3.61391e-82	4.9974e-80
DAD1	ENSG00000129562	701.023	1.14553	0.0598012	19.1219	1.66104e-81	2.27022e-79
COPE	ENSG00000105669	1746.91	1.37669	0.0720839	19.0847	3.38725e-81	4.57629e-79
TMED5	ENSG00000117500	2189.06	0.93132	0.0492941	18.8874	1.44722e-79	1.93303e-77
SARAF	ENSG00000133872	2270.74	0.875726	0.0469421	18.6504	1.25251e-77	1.65416e-75
MGAT2	ENSG00000168282	670.516	1.14007	0.0610915	18.629	1.87083e-77	2.44331e-75
TMEM39A	ENSG00000176142	484.646	1.38312	0.0741914	18.575	5.12441e-77	6.61894e-75
ARCN1	ENSG00000095139	3830.1	0.671778	0.0362237	18.5441	9.10601e-77	1.16339e-74
TMEM214	ENSG00000119777	619.524	1.4557	0.0792859	18.3084	7.09838e-75	8.97143e-73
SELENOK	ENSG00000113811	544.21	1.6261	0.0908363	17.8368	3.66253e-71	4.57973e-69
FKBP2	ENSG00000173486	210.161	1.79859	0.0993598	17.8085	6.07494e-71	7.5163e-69
RRBP1	ENSG00000125844	567.922	1.39154	0.078314	17.7189	2.99892e-70	3.67181e-68
ERO1B	ENSG00000086619	160	1.90629	0.105155	17.6696	7.19233e-70	8.71532e-68
MCFD2	ENSG00000180398	1156.3	0.873343	0.0495625	17.6114	2.01294e-69	2.41429e-67
ACADVL	ENSG00000072778	984.383	0.967751	0.0549641	17.594	2.74064e-69	3.25389e-67
GORASP2	ENSG00000115806	870.546	0.931927	0.0531427	17.5203	1.00294e-68	1.17886e-66
SEC61G	ENSG00000132432	958.622	1.46299	0.0833958	17.5196	1.01507e-68	1.1813e-66
GMPPB	ENSG00000173540	418.354	1.42278	0.0826271	17.1446	6.89443e-66	7.94481e-64
CHI3L2	ENSG00000064886	2333.07	0.835879	0.0489728	17.065	2.70261e-65	3.08412e-63
TMEM41B	ENSG00000166471	672.378	0.930798	0.0545982	17.0271	5.17405e-65	5.84767e-63
DNAJC10	ENSG00000077232	669.717	1.01049	0.0593562	17.0009	8.08344e-65	9.04884e-63
EDEM1	ENSG00000134109	1494.74	0.852198	0.0501279	16.9939	9.11088e-65	1.01028e-62
SPCS2	ENSG00000118363	1047.53	1.09667	0.0645188	16.9843	1.07254e-64	1.17819e-62
RAB1A	ENSG00000138069	993.187	0.82239	0.0485611	16.9251	2.94011e-64	3.19982e-62
UFM1	ENSG00000120686	730.331	1.04004	0.0615649	16.8721	7.22106e-64	7.78682e-62
SEC31A	ENSG00000138674	1094.27	0.901808	0.0536027	16.8142	1.92037e-63	2.052e-61
CALU	ENSG00000128595	1840.96	0.856378	0.0510544	16.7697	4.06531e-63	4.30484e-61
EIF2AK3	ENSG00000172071	490.731	1.0671	0.0637481	16.7024	1.25853e-62	1.32079e-60
STT3B	ENSG00000163527	2815.49	0.619323	0.0374069	16.5548	1.47741e-61	1.53677e-59
SLC35B1	ENSG00000121073	360.525	1.22786	0.0740229	16.5187	2.6914e-61	2.77498e-59
NUS1	ENSG00000153989	812.3	0.933063	0.056578	16.4771	5.35687e-61	5.47519e-59
COPZ1	ENSG00000111481	1424.43	0.877161	0.0538334	16.2871	1.21788e-59	1.23405e-57
HBP1	ENSG00000105856	478.013	1.06979	0.0656439	16.2605	1.88159e-59	1.89027e-57
STARD4	ENSG00000164211	943.293	0.818747	0.0518762	15.7732	4.76087e-56	4.74231e-54
SF3B5	ENSG00000169976	744.793	1.11411	0.0707116	15.7344	8.78591e-56	8.67812e-54
ALG2	ENSG00000119523	288.896	1.28909	0.0822268	15.5888	8.67954e-55	8.50161e-53
SELENOF	ENSG00000183291	2041.54	0.809283	0.0520835	15.534	2.0432e-54	1.98478e-52
DUSP16	ENSG00000111266	337.612	1.23125	0.0792936	15.4645	6.02756e-54	5.80721e-52
LYSMD3	ENSG00000176018	603.999	1.09303	0.070576	15.4625	6.21302e-54	5.93722e-52
UBXN4	ENSG00000144224	2170.33	0.641738	0.0421845	15.2106	3.0068e-52	2.82736e-50
DSTN	ENSG00000125868	397.682	1.31661	0.0864483	15.1773	4.99898e-52	4.66333e-50
TMEM263	ENSG00000151135	792.834	0.922326	0.0612592	15.0432	3.82732e-51	3.51456e-49
SLC39A14	ENSG00000104635	902.734	0.772596	0.0514751	15.0025	7.07016e-51	6.44206e-49
SRP19	ENSG00000153037	554.361	1.00792	0.0671748	14.9826	9.5344e-51	8.62056e-49
ANXA5	ENSG00000164111	1289.92	0.68101	0.0454841	14.9679	1.18986e-50	1.0676e-48
TMEM50B	ENSG00000142188	280.735	1.35587	0.090118	14.9556	1.43284e-50	1.27588e-48
ERP44	ENSG00000023318	776.83	1.02606	0.0687756	14.9033	3.13675e-50	2.77214e-48
DERL2	ENSG00000072849	385.225	1.10142	0.0744596	14.7483	3.15456e-49	2.76707e-47
COPA	ENSG00000122218	3485.47	0.587243	0.0403232	14.5628	4.84511e-48	4.21847e-46
COPB2	ENSG00000184432	2168.97	0.689075	0.0473324	14.5567	5.29348e-48	4.57497e-46
SRP68	ENSG00000167881	1539.2	0.625313	0.0432645	14.4508	2.47626e-47	2.12452e-45
QPCTL	ENSG00000011478	109.004	1.96671	0.131583	14.4017	5.05075e-47	4.30192e-45
FICD	ENSG00000198855	135.954	1.77526	0.120708	14.3699	7.99805e-47	6.76324e-45
PDIA5	ENSG00000065485	139.729	1.63322	0.111672	14.3352	1.31949e-46	1.10781e-44
TSPYL2	ENSG00000184205	289.328	1.15594	0.0806536	14.266	3.564e-46	2.97101e-44
PRRC1	ENSG00000164244	1369.93	0.691899	0.048706	14.2021	8.88656e-46	7.35582e-44
PGM3	ENSG00000013375	230.64	1.37134	0.0961169	14.1615	1.58473e-45	1.30258e-43
DDIT3	ENSG00000175197	165.699	1.47752	0.103126	14.1408	2.12817e-45	1.73712e-43
SIL1	ENSG00000120725	202.523	1.44618	0.101522	14.1051	3.53252e-45	2.86353e-43
SYVN1	ENSG00000162298	534.323	1.31404	0.0932555	14.0564	7.04252e-45	5.66971e-43
ABAT	ENSG00000183044	140.476	1.55781	0.1092	14.0035	1.48392e-44	1.18653e-42
TMEM258	ENSG00000134825	847.185	1.2493	0.089193	13.9924	1.73448e-44	1.37751e-42
SLC10A7	ENSG00000120519	166.531	1.45524	0.103076	13.9375	3.74942e-44	2.95776e-42
MORF4L2	ENSG00000123562	1996.85	0.67438	0.0485081	13.9001	6.32237e-44	4.95421e-42
BET1	ENSG00000105829	243.382	1.22621	0.0877708	13.8861	7.68932e-44	5.98545e-42
MBNL2	ENSG00000139793	296.33	1.13292	0.0821796	13.728	6.90267e-43	5.30288e-41
COPB1	ENSG00000129083	2565.97	0.60309	0.0441115	13.6708	1.51774e-42	1.15841e-40
TTC17	ENSG00000052841	1007.43	0.67547	0.049403	13.6682	1.57133e-42	1.19158e-40
CORO1B	ENSG00000172725	747.381	1.2424	0.0917589	13.5217	1.16488e-41	8.66583e-40
PJA2	ENSG00000198961	1466.79	0.705988	0.0522429	13.5106	1.3536e-41	1.00064e-39
ITM2C	ENSG00000135916	2120.69	0.646942	0.0480623	13.4582	2.75436e-41	2.02342e-39
TXNDC15	ENSG00000113621	371.348	1.03237	0.0768536	13.3967	6.31999e-41	4.61399e-39
TRIM16	ENSG00000221926	384.317	0.964417	0.0727479	13.2275	6.08695e-40	4.41642e-38
PDXK	ENSG00000160209	641.923	0.900724	0.0681544	13.2039	8.33481e-40	6.01027e-38
SEC24C	ENSG00000176986	1490.9	0.637961	0.0484386	13.169	1.32348e-39	9.48544e-38
FKBP14	ENSG00000106080	102.101	1.65719	0.122784	13.11	2.88702e-39	2.05661e-37
FNDC3A	ENSG00000102531	769.786	0.854835	0.065867	12.9708	1.79055e-38	1.25275e-36
GOLPH3L	ENSG00000143457	551.228	0.812265	0.0628097	12.9179	3.56677e-38	2.45168e-36
TXNDC11	ENSG00000153066	303.369	1.02646	0.0798927	12.8067	1.50488e-37	1.01657e-35
C12orf57	ENSG00000111678	1101.27	0.955447	0.0745651	12.8055	1.52664e-37	1.02538e-35
NUCB2	ENSG00000070081	5383.78	0.760156	0.0604123	12.5822	2.647e-36	1.73815e-34
NEU1	ENSG00000204386	455.412	0.804062	0.063849	12.5741	2.93113e-36	1.91403e-34
MSTO1	ENSG00000125459	286.798	1.05459	0.0837614	12.5442	4.27592e-36	2.77675e-34
MTURN	ENSG00000180354	357.821	0.997311	0.0796872	12.4871	8.77743e-36	5.6377e-34
SLC30A7	ENSG00000162695	752.083	0.785529	0.0630297	12.454	1.3307e-35	8.50057e-34
LARP1B	ENSG00000138709	488.413	0.999517	0.0801991	12.4432	1.52228e-35	9.67182e-34
SEC22B	ENSG00000265808	1036.72	0.690739	0.0560146	12.3276	6.43183e-35	4.04277e-33
EMP3	ENSG00000142227	287.306	1.08319	0.0889676	12.1352	6.87417e-34	4.18648e-32
GOLGA2	ENSG00000167110	510.579	0.849829	0.070082	12.113	9.01541e-34	5.43421e-32
KDELR1	ENSG00000105438	1057.35	0.736493	0.0608625	12.0956	1.11362e-33	6.67833e-32
SRP72	ENSG00000174780	2723.81	0.6187	0.0512013	12.0829	1.30039e-33	7.75875e-32
CREB3	ENSG00000107175	134.189	1.2786	0.104473	12.0789	1.3646e-33	8.10074e-32
KRTCAP2	ENSG00000163463	335.929	0.893781	0.0743756	11.9859	4.21147e-33	2.47508e-31
TBL2	ENSG00000106638	408.035	0.907506	0.0757469	11.9579	5.90699e-33	3.43717e-31
RABAC1	ENSG00000105404	412.881	1.41881	0.118156	11.9569	5.97181e-33	3.45777e-31
DERL3	ENSG00000099958	44.0785	2.39566	0.168518	11.9223	9.06058e-33	5.22049e-31
THAP5	ENSG00000177683	620.399	0.717733	0.0601658	11.9206	9.24511e-33	5.30083e-31
DAP	ENSG00000112977	912.674	0.590097	0.0495112	11.9146	9.93725e-33	5.67002e-31
SH3BGRL3	ENSG00000142669	766.502	0.864541	0.073096	11.8185	3.13073e-32	1.77771e-30
TMEM165	ENSG00000134851	553.669	0.858083	0.0726717	11.7926	4.26186e-32	2.39684e-30
ZNHIT1	ENSG00000106400	490.551	0.981003	0.0833038	11.7553	6.62988e-32	3.67583e-30
WDR45	ENSG00000196998	176.514	1.17392	0.099782	11.678	1.65081e-31	9.06711e-30
PRDX5	ENSG00000126432	1008.22	0.673682	0.0577779	11.6557	2.14566e-31	1.17303e-29
TXNDC5	ENSG00000239264	1243.25	1.66879	0.143049	11.6452	2.42841e-31	1.32146e-29
SLC30A5	ENSG00000145740	852.306	0.650286	0.0558314	11.6421	2.51659e-31	1.36313e-29
UGDH	ENSG00000109814	150.607	1.28833	0.10978	11.6383	2.63204e-31	1.41913e-29
PLCH2	ENSG00000149527	144.021	1.78082	0.151831	11.5466	7.68262e-31	4.12336e-29
TAX1BP1	ENSG00000106052	1245.13	0.618105	0.0537634	11.494	1.41412e-30	7.4872e-29
SLC38A10	ENSG00000157637	645.429	1.08667	0.0947731	11.4515	2.30984e-30	1.20132e-28
FAM174B	ENSG00000185442	179.037	1.13417	0.0984789	11.4345	2.81033e-30	1.45518e-28
LIPA	ENSG00000107798	450.139	0.774269	0.0676129	11.4341	2.82428e-30	1.45599e-28
FTSJ1	ENSG00000068438	388.393	0.790841	0.0695383	11.3548	7.02331e-30	3.60489e-28
ATP6V0D1	ENSG00000159720	628.314	0.691997	0.0608989	11.354	7.08124e-30	3.61882e-28
RNF181	ENSG00000168894	389.714	0.909273	0.0802633	11.3108	1.16045e-29	5.87926e-28
NOMO2	ENSG00000185164	1217.78	0.683097	0.0604348	11.3003	1.3072e-29	6.59436e-28
GALK2	ENSG00000156958	248.78	1.00074	0.088283	11.2954	1.38288e-29	6.94631e-28
YIPF5	ENSG00000145817	300.023	0.974003	0.0860351	11.2891	1.48495e-29	7.42727e-28
HAX1	ENSG00000143575	839.903	0.700867	0.0620642	11.2865	1.53025e-29	7.62141e-28
OST4	ENSG00000228474	1021.22	0.922031	0.0819823	11.2412	2.55862e-29	1.26361e-27
ATP6AP2	ENSG00000182220	832.36	0.680689	0.0605492	11.2365	2.69976e-29	1.32774e-27
MESDC2	ENSG00000117899	664.87	0.732502	0.0653731	11.1973	4.20237e-29	2.05811e-27
HSD17B4	ENSG00000133835	1010.06	0.628035	0.0561708	11.1786	5.19017e-29	2.53134e-27
YIF1B	ENSG00000167645	337.289	1.16233	0.104198	11.1166	1.04208e-28	4.99942e-27
ENTPD7	ENSG00000198018	163.326	1.18425	0.10588	11.1011	1.23924e-28	5.89716e-27
TRIM5	ENSG00000132256	191.264	1.11178	0.0998849	11.077	1.6228e-28	7.69127e-27
SCFD1	ENSG00000092108	601.036	0.769968	0.0697013	11.0388	2.48263e-28	1.17192e-26
ECI2	ENSG00000198721	765.085	0.705103	0.0639135	11.0278	2.80671e-28	1.3196e-26
B9D1	ENSG00000108641	49.606	1.79115	0.152492	10.9795	4.79322e-28	2.22686e-26
HMGCS1	ENSG00000112972	2897.05	0.606324	0.055329	10.9576	6.10979e-28	2.82734e-26
CHPF	ENSG00000123989	278.727	1.66161	0.150506	10.9544	6.32951e-28	2.91753e-26
HID1	ENSG00000167861	87.769	1.50831	0.134572	10.9386	7.53541e-28	3.45981e-26
ARL1	ENSG00000120805	633.884	0.884226	0.0810089	10.9047	1.09438e-27	4.98581e-26
HSD17B8	ENSG00000204228	161.008	1.22742	0.112074	10.8558	1.87181e-27	8.36548e-26
ERP29	ENSG00000089248	1057.63	0.627488	0.0578412	10.8447	2.11301e-27	9.40768e-26
IL16	ENSG00000172349	228.093	1.0949	0.100637	10.8375	2.28531e-27	1.01364e-25
CD63	ENSG00000135404	680.692	0.778805	0.0721201	10.7909	3.80113e-27	1.64865e-25
MPC2	ENSG00000143158	647.843	0.659342	0.0611298	10.7784	4.35412e-27	1.88156e-25
WFS1	ENSG00000109501	55.6897	1.76648	0.155235	10.7625	5.17674e-27	2.22884e-25
FAM3C	ENSG00000196937	389.377	0.858079	0.0800547	10.7028	9.87213e-27	4.20424e-25
BTN3A1	ENSG00000026950	129.69	1.26757	0.117566	10.6585	1.59125e-26	6.72789e-25
PAIP2B	ENSG00000124374	218.485	0.954436	0.0895139	10.6204	2.39599e-26	1.00222e-24
CETN2	ENSG00000147400	309.247	1.03672	0.0974524	10.605	2.82344e-26	1.16444e-24
BTN3A3	ENSG00000111801	103.593	1.35699	0.127059	10.5158	7.30808e-26	2.98261e-24
TVP23B	ENSG00000171928	328.012	0.923776	0.087876	10.4871	9.90169e-26	4.01326e-24
FTL	ENSG00000087086	2121.7	0.621946	0.0595394	10.4445	1.55288e-25	6.27236e-24
HLA-C	ENSG00000204525	1566.14	0.793608	0.075958	10.4437	1.56622e-25	6.30458e-24
CUTA	ENSG00000112514	808.181	0.710995	0.0684932	10.3755	3.20661e-25	1.25918e-23
ST6GALNAC4	ENSG00000136840	41.7074	1.78879	0.159106	10.363	3.65149e-25	1.42118e-23
KCNK6	ENSG00000099337	178.354	1.05959	0.10172	10.3576	3.86597e-25	1.49969e-23
NT5DC2	ENSG00000168268	542.392	0.723356	0.0697954	10.3557	3.94467e-25	1.52519e-23
RPL36AL	ENSG00000165502	1996.41	0.943539	0.0917013	10.2888	7.91404e-25	3.03002e-23
S100A6	ENSG00000197956	463.309	0.949145	0.0921462	10.289	7.90013e-25	3.03002e-23
TRAPPC1	ENSG00000170043	768.892	0.589586	0.057614	10.2282	1.48188e-24	5.60065e-23
AC068631.2	ENSG00000283149	235.082	1.32532	0.129377	10.1999	1.98414e-24	7.47487e-23
TMEM205	ENSG00000105518	187.316	0.915408	0.0905426	10.0592	8.37088e-24	3.09407e-22
PLOD1	ENSG00000083444	302.156	0.925015	0.0921201	10.0144	1.31798e-23	4.8411e-22
COG3	ENSG00000136152	363.332	0.773081	0.0772259	9.99898	1.53978e-23	5.63818e-22
CCDC163	ENSG00000280670	72.0538	1.41334	0.138014	9.97291	2.00266e-23	7.24284e-22
HEXA	ENSG00000213614	521.432	0.621316	0.0623598	9.95513	2.39522e-23	8.63601e-22
PLP2	ENSG00000102007	596.211	0.728907	0.0732807	9.93789	2.84793e-23	1.02369e-21
CCNC	ENSG00000112237	528.784	0.776486	0.0781511	9.92821	3.13833e-23	1.12099e-21
RWDD2A	ENSG00000013392	74.6186	1.465	0.143856	9.92181	3.3462e-23	1.18825e-21
LAT	ENSG00000213658	743.854	0.74782	0.0756091	9.88519	4.82648e-23	1.68841e-21
WIPI1	ENSG00000070540	71.0248	1.41864	0.139878	9.88426	4.87144e-23	1.69908e-21
AACS	ENSG00000081760	287.69	0.795919	0.0804027	9.87878	5.14537e-23	1.78931e-21
ATP6V0B	ENSG00000117410	533.21	0.882026	0.0893308	9.85581	6.46943e-23	2.24312e-21
SEC63	ENSG00000025796	835.847	0.649111	0.0658824	9.85005	6.85115e-23	2.36154e-21
PTPRN2	ENSG00000155093	125.734	1.21619	0.122367	9.83536	7.92846e-23	2.72489e-21
MSMO1	ENSG00000052802	850.598	0.629582	0.0642076	9.80026	1.12291e-22	3.82572e-21
TMEM59	ENSG00000116209	1028.35	0.61285	0.0632897	9.67969	3.67814e-22	1.22473e-20
SEC11A	ENSG00000140612	814.978	0.70186	0.0727653	9.64182	5.32351e-22	1.75273e-20
HLA-A	ENSG00000206503	1500.63	0.627291	0.0653276	9.59941	8.0401e-22	2.58913e-20
CHPF2	ENSG00000033100	366.813	0.915879	0.0952567	9.59854	8.10833e-22	2.60397e-20
FBXO16	ENSG00000214050	55.5151	1.48807	0.150299	9.53405	1.51268e-21	4.77957e-20
TMX4	ENSG00000125827	509.761	0.696797	0.0733733	9.48826	2.34915e-21	7.34359e-20
BTN3A2	ENSG00000186470	251.789	0.821994	0.086845	9.44439	3.57492e-21	1.11163e-19
CRELD1	ENSG00000163703	72.2761	1.39427	0.144071	9.43946	3.74713e-21	1.16211e-19
PRMT2	ENSG00000160310	441.951	0.647039	0.0685867	9.42501	4.30075e-21	1.3268e-19
PLOD3	ENSG00000106397	148.057	1.06095	0.111956	9.41422	4.76614e-21	1.45889e-19
FAH	ENSG00000103876	196.169	0.882751	0.0937554	9.38423	6.33777e-21	1.92491e-19
MYL6	ENSG00000092841	4351	0.723172	0.0773045	9.35367	8.46552e-21	2.55138e-19
TIMP1	ENSG00000102265	322.308	0.746493	0.0797904	9.33877	9.74638e-21	2.9299e-19
MAN1A2	ENSG00000198162	1573.27	0.671904	0.0720179	9.32773	1.08159e-20	3.24312e-19
ADM2	ENSG00000128165	48.0146	1.58216	0.162004	9.32112	1.15119e-20	3.44303e-19
CD3D	ENSG00000167286	5566.35	0.614376	0.065911	9.32055	1.15734e-20	3.44974e-19
PNPLA8	ENSG00000135241	310.79	0.81003	0.0867625	9.32037	1.1593e-20	3.44974e-19
RNASE4	ENSG00000258818	38.9393	1.71831	0.171667	9.29822	1.4281e-20	4.23886e-19
ALG5	ENSG00000120697	414.082	0.802785	0.0866544	9.25089	2.22631e-20	6.54202e-19
SERF2	ENSG00000140264	3087.41	0.64456	0.0697472	9.2402	2.46045e-20	7.19406e-19
MAGED2	ENSG00000102316	607.111	0.61056	0.0660654	9.23601	2.55866e-20	7.46266e-19
TCEAL8	ENSG00000180964	640.764	0.61156	0.0663979	9.20646	3.37056e-20	9.73405e-19
SGK3	ENSG00000104205	90.187	1.19679	0.128438	9.19737	3.66809e-20	1.05415e-18
TMEM208	ENSG00000168701	211.203	0.852315	0.0923776	9.19163	3.86918e-20	1.10653e-18
C20orf24	ENSG00000101084	626.134	0.692915	0.0754603	9.17678	4.44188e-20	1.26416e-18
ANG	ENSG00000214274	24.0483	1.83076	0.171792	9.16555	4.92961e-20	1.38951e-18
GOLGA5	ENSG00000066455	313.823	0.772469	0.0841917	9.16215	5.08744e-20	1.43057e-18
LIME1	ENSG00000203896	68.7235	1.47031	0.1564	9.13512	6.53321e-20	1.82402e-18
TMED3	ENSG00000166557	367.939	0.674702	0.0738917	9.11885	7.59264e-20	2.11479e-18
ANXA2	ENSG00000182718	98.0654	1.36343	0.147755	9.09557	9.40918e-20	2.60839e-18
ARFIP2	ENSG00000132254	341.856	0.722231	0.0795761	9.06173	1.28396e-19	3.50969e-18
DYRK4	ENSG00000010219	177.353	0.871305	0.0957534	9.06047	1.29891e-19	3.54232e-18
SHC1	ENSG00000160691	444.166	0.650516	0.0721024	9.01474	1.9734e-19	5.32004e-18
GOSR2	ENSG00000108433	455.296	0.587377	0.0651578	9.00775	2.10335e-19	5.63161e-18
ULBP2	ENSG00000131015	167.444	0.949338	0.104917	8.99881	2.28173e-19	6.09533e-18
COX7A2L	ENSG00000115944	720.469	0.609353	0.0677803	8.98647	2.55292e-19	6.77358e-18
FIS1	ENSG00000214253	414.947	0.685189	0.0762009	8.98399	2.6112e-19	6.91263e-18
DNAJC12	ENSG00000108176	191.38	0.841642	0.0935548	8.96679	3.05271e-19	8.02719e-18
PILRA	ENSG00000085514	35.9529	1.56007	0.163675	8.95514	3.39296e-19	8.90197e-18
MTFP1	ENSG00000242114	291.483	0.932655	0.104556	8.90233	5.46873e-19	1.41585e-17
GOLGB1	ENSG00000173230	1370.32	0.710612	0.0798446	8.89925	5.62266e-19	1.44614e-17
AKR1A1	ENSG00000117448	328.5	0.629547	0.0714319	8.80297	1.33244e-18	3.37532e-17
SIRT2	ENSG00000068903	277.665	0.678599	0.0769722	8.80019	1.36588e-18	3.45259e-17
NFXL1	ENSG00000170448	380.101	0.666561	0.0763327	8.72662	2.62394e-18	6.52047e-17
TMEM179B	ENSG00000185475	189.056	0.884304	0.101479	8.68074	3.93206e-18	9.72997e-17
GUK1	ENSG00000143774	764.811	0.751871	0.0865951	8.6748	4.14271e-18	1.02297e-16
UAP1	ENSG00000117143	438.02	0.687971	0.0792918	8.6684	4.38243e-18	1.07539e-16
DDX49	ENSG00000105671	639.681	0.649078	0.0754002	8.60294	7.77003e-18	1.8715e-16
MFSD1	ENSG00000118855	304.852	0.658225	0.0764923	8.59181	8.56066e-18	2.05771e-16
RPS19BP1	ENSG00000187051	420.303	0.735274	0.0861629	8.52658	1.50735e-17	3.58652e-16
SELENOM	ENSG00000198832	20.312	2.06834	0.174312	8.49967	1.90125e-17	4.47841e-16
ATP8B2	ENSG00000143515	505.844	0.615185	0.0723562	8.49535	1.97343e-17	4.62988e-16
ISG20	ENSG00000172183	40.3331	1.44494	0.162171	8.49535	1.97341e-17	4.62988e-16
NUCB1	ENSG00000104805	243.753	0.831917	0.0977654	8.48475	2.16191e-17	5.06197e-16
SPCS1	ENSG00000114902	946.278	0.604657	0.0714831	8.45574	2.77327e-17	6.4294e-16
MOGS	ENSG00000115275	338.624	0.842491	0.0995212	8.45053	2.89973e-17	6.69615e-16
METTL7A	ENSG00000185432	314.361	0.658728	0.0779439	8.44111	3.14341e-17	7.24465e-16
CLSTN3	ENSG00000139182	260.389	0.772439	0.0918679	8.39268	4.75202e-17	1.07414e-15
DCTN3	ENSG00000137100	443.827	0.616346	0.0734378	8.38335	5.14442e-17	1.15617e-15
PSME2	ENSG00000100911	509.445	0.613011	0.0736823	8.31463	9.20387e-17	2.0221e-15
GCHFR	ENSG00000137880	192.898	0.848533	0.101698	8.30719	9.79935e-17	2.14891e-15
CIB1	ENSG00000185043	590.157	0.695831	0.0838626	8.29001	1.13239e-16	2.47401e-15
C16orf58	ENSG00000140688	293.022	0.868511	0.104618	8.28112	1.22018e-16	2.65592e-15
SLC35C1	ENSG00000181830	182.211	0.809404	0.0977323	8.25045	1.57801e-16	3.40955e-15
PGRMC2	ENSG00000164040	696.981	0.614371	0.0750364	8.18487	2.72592e-16	5.82554e-15
S100A11	ENSG00000163191	375.886	0.702581	0.0863909	8.12541	4.45837e-16	9.42513e-15
WDR83OS	ENSG00000105583	430.454	0.646421	0.0799324	8.07847	6.55829e-16	1.36195e-14
MGAT1	ENSG00000131446	549.882	0.742266	0.0919829	8.0626	7.46867e-16	1.54554e-14
SAR1B	ENSG00000152700	478.204	0.61005	0.0756211	8.05962	7.65314e-16	1.58065e-14
YPEL5	ENSG00000119801	243.323	0.766107	0.0951466	8.03096	9.67159e-16	1.98049e-14
RHOQ	ENSG00000119729	361.799	0.588886	0.073387	8.01739	1.08016e-15	2.20421e-14
TCEAL9	ENSG00000185222	495.429	0.762303	0.095062	8.01353	1.11459e-15	2.26658e-14
ATRAID	ENSG00000138085	517.878	0.587372	0.0734152	7.99386	1.30776e-15	2.64569e-14
FERMT3	ENSG00000149781	417.284	0.689511	0.0863701	7.97685	1.50115e-15	3.0317e-14
SDF4	ENSG00000078808	631.055	0.633577	0.0795345	7.96135	1.70177e-15	3.4251e-14
ZFAND2A	ENSG00000178381	134.751	0.840298	0.105269	7.937	2.07137e-15	4.1336e-14
BCKDHA	ENSG00000248098	242.919	0.859403	0.108178	7.92522	2.27742e-15	4.5294e-14
CYTH4	ENSG00000100055	24.5525	1.46334	0.172034	7.83808	4.57505e-15	8.9925e-14
CISD2	ENSG00000145354	384.024	0.6407	0.0820574	7.79985	6.19826e-15	1.20024e-13
FADD	ENSG00000168040	408.304	0.637162	0.0821798	7.74594	9.48754e-15	1.81033e-13
AC133555.5	ENSG00000261740	448.79	0.587642	0.0758609	7.74052	9.90088e-15	1.88005e-13
NPC2	ENSG00000119655	296.541	0.614234	0.0795587	7.70862	1.27183e-14	2.39569e-13
FGFBP2	ENSG00000137441	16.9934	1.80225	0.176161	7.69406	1.42544e-14	2.67218e-13
IKBIP	ENSG00000166130	319.934	0.662532	0.0860872	7.68569	1.52172e-14	2.84814e-13
TMEM241	ENSG00000134490	91.319	0.929492	0.120137	7.66115	1.84279e-14	3.40035e-13
NDUFAF3	ENSG00000178057	377.848	0.610957	0.0798013	7.6485	2.0334e-14	3.73446e-13
SMPD1	ENSG00000166311	42.4595	1.21199	0.154099	7.64644	2.06625e-14	3.78888e-13
IFI27L1	ENSG00000165948	91.6433	0.926276	0.120677	7.61211	2.69659e-14	4.89887e-13
AL121845.2	ENSG00000273047	42.1233	1.28434	0.163859	7.60261	2.90213e-14	5.26415e-13
TMEM243	ENSG00000135185	51.7492	1.14372	0.147549	7.58364	3.35999e-14	6.02951e-13
CCDC167	ENSG00000198937	309.552	0.820514	0.108104	7.57306	3.64528e-14	6.51004e-13
TMED7-TICAM2	ENSG00000251201	76.7722	1.05935	0.138545	7.5729	3.64992e-14	6.51004e-13
TMC6	ENSG00000141524	308.526	0.812484	0.107245	7.55877	4.06913e-14	7.23163e-13
CTSD	ENSG00000117984	291.495	0.943425	0.124861	7.53917	4.72958e-14	8.34708e-13
EMC7	ENSG00000134153	490.141	0.640601	0.0850929	7.52202	5.39375e-14	9.46241e-13
CHMP2A	ENSG00000130724	416.472	0.588538	0.0784176	7.4992	6.42109e-14	1.11482e-12
EHD1	ENSG00000110047	257.291	0.70998	0.0948552	7.47104	7.95658e-14	1.3613e-12
MTFR1	ENSG00000066855	221.683	0.733009	0.0979973	7.46402	8.39227e-14	1.4296e-12
AL163636.2	ENSG00000259171	27.6915	1.3691	0.176386	7.44321	9.82665e-14	1.65714e-12
CTBS	ENSG00000117151	134.595	0.799757	0.10702	7.43707	1.02944e-13	1.73353e-12
YIF1A	ENSG00000174851	265.099	0.851484	0.114217	7.43045	1.08229e-13	1.81473e-12
MPV17L2	ENSG00000254858	172.13	0.909719	0.122043	7.41898	1.18021e-13	1.97049e-12
ADORA2A	ENSG00000128271	221.715	0.825574	0.111619	7.37469	1.64727e-13	2.72704e-12
DHRS7	ENSG00000100612	300.117	0.711215	0.0963953	7.36842	1.72657e-13	2.8543e-12
TAP1	ENSG00000168394	360.809	0.602992	0.0819425	7.34909	1.99559e-13	3.28058e-12
GABARAPL1	ENSG00000139112	113.713	0.96812	0.13127	7.32788	2.33829e-13	3.79618e-12
TRAPPC6A	ENSG00000007255	195.917	0.724589	0.098777	7.31388	2.59544e-13	4.19626e-12
PLEKHF1	ENSG00000166289	217.664	0.769345	0.104956	7.30845	2.70244e-13	4.36326e-12
TCTA	ENSG00000145022	178.031	0.679488	0.0929562	7.29434	3.00135e-13	4.81937e-12
COX14	ENSG00000178449	169.62	0.789767	0.10789	7.29257	3.04094e-13	4.87629e-12
TRAF3IP2	ENSG00000056972	40.05	1.19577	0.16	7.27017	3.59039e-13	5.73389e-12
CALCOCO1	ENSG00000012822	213.051	0.665078	0.0913796	7.26607	3.70091e-13	5.90238e-12
PRDX4	ENSG00000123131	491.072	0.612292	0.0842053	7.26549	3.71701e-13	5.92002e-12
SRM	ENSG00000116649	1074.06	0.622063	0.0856668	7.25954	3.88403e-13	6.17766e-12
RNF13	ENSG00000082996	283.868	0.628477	0.0870719	7.205	5.80419e-13	9.06008e-12
MRPS14	ENSG00000120333	326.45	0.649527	0.0900632	7.20429	5.83483e-13	9.09583e-12
ROMO1	ENSG00000125995	324.552	0.733738	0.102158	7.1743	7.26759e-13	1.12399e-11
ALKBH7	ENSG00000125652	129.899	0.947344	0.131292	7.16715	7.6575e-13	1.17655e-11
RGS14	ENSG00000169220	118.598	0.852048	0.118889	7.1275	1.02212e-12	1.53828e-11
TRADD	ENSG00000102871	62.8902	1.11521	0.153909	7.11072	1.15435e-12	1.72624e-11
SDCBP2	ENSG00000125775	38.4679	1.19222	0.162617	7.09904	1.25626e-12	1.86912e-11
BTG2	ENSG00000159388	272.699	0.614772	0.0865082	7.09644	1.28013e-12	1.90223e-11
REXO2	ENSG00000076043	240.201	0.686233	0.0970424	7.06141	1.64823e-12	2.42772e-11
WBP1	ENSG00000239779	164.474	0.756419	0.106868	7.05084	1.77841e-12	2.59089e-11
LMNA	ENSG00000160789	27.4909	1.27055	0.173341	7.04151	1.90168e-12	2.76639e-11
ALOX5AP	ENSG00000132965	188.39	0.692311	0.0984408	7.01931	2.2297e-12	3.21569e-11
NDUFA7	ENSG00000267855	348.821	0.594307	0.0849868	6.98515	2.84542e-12	4.05395e-11
ARSA	ENSG00000100299	57.1676	1.06652	0.150269	6.96905	3.19098e-12	4.54078e-11
NRBF2	ENSG00000148572	236.994	0.612202	0.0877838	6.95958	3.41286e-12	4.8331e-11
IFT27	ENSG00000100360	143.08	0.773945	0.110657	6.95916	3.42299e-12	4.84161e-11
SIT1	ENSG00000137078	228.44	0.633215	0.0910912	6.9368	4.01076e-12	5.63906e-11
SNPH	ENSG00000101298	76.84	1.00668	0.14383	6.93003	4.20741e-12	5.89438e-11
SLC52A2	ENSG00000185803	220.59	0.915935	0.131767	6.91851	4.56405e-12	6.35614e-11
DEDD2	ENSG00000160570	247.383	0.761058	0.110303	6.88274	5.87129e-12	8.11896e-11
MPG	ENSG00000103152	232.043	0.808888	0.117489	6.86706	6.55395e-12	9.00996e-11
RAB24	ENSG00000169228	81.5686	0.896003	0.129603	6.85694	7.03526e-12	9.63781e-11
SYTL1	ENSG00000142765	61.3005	0.982417	0.142111	6.80346	1.02139e-11	1.37993e-10
HSD17B11	ENSG00000198189	260.743	0.591022	0.0867745	6.80134	1.03653e-11	1.39879e-10
YIPF2	ENSG00000130733	138.645	0.711693	0.104731	6.77069	1.28166e-11	1.7158e-10
IL17RE	ENSG00000163701	30.5901	1.19044	0.170037	6.74083	1.57481e-11	2.07982e-10
TM7SF2	ENSG00000149809	161.035	0.77583	0.114565	6.74004	1.58346e-11	2.08888e-10
GRN	ENSG00000030582	301.599	0.76672	0.113615	6.73549	1.63383e-11	2.1457e-10
TRPV2	ENSG00000187688	158.917	0.673228	0.099846	6.72393	1.76883e-11	2.30753e-10
PPP2R5B	ENSG00000068971	96.5506	0.900756	0.133136	6.71169	1.92384e-11	2.4959e-10
SERPINF1	ENSG00000132386	208.122	0.634516	0.0944776	6.70348	2.0352e-11	2.63166e-10
EFNA1	ENSG00000169242	79.8929	0.897214	0.132646	6.69513	2.15484e-11	2.78023e-10
PBXIP1	ENSG00000163346	292.484	0.61703	0.0921263	6.69057	2.22308e-11	2.85887e-10
UROD	ENSG00000126088	238.864	0.594531	0.0887078	6.68939	2.24097e-11	2.87873e-10
TIMM17B	ENSG00000126768	346.771	0.634997	0.0948863	6.68225	2.35305e-11	3.01282e-10
C12orf10	ENSG00000139637	340.099	0.616424	0.0925824	6.65303	2.87119e-11	3.65634e-10
SLC39A11	ENSG00000133195	114.942	0.719861	0.108319	6.6152	3.71052e-11	4.65458e-10
PLD3	ENSG00000105223	313.891	0.711766	0.107517	6.60802	3.89487e-11	4.85991e-10
HSD17B7	ENSG00000132196	157.959	0.735389	0.110976	6.60113	4.08024e-11	5.07504e-10
C2CD2L	ENSG00000172375	190.431	0.747814	0.113133	6.59287	4.31404e-11	5.34154e-10
CCPG1	ENSG00000260916	291.928	0.597651	0.0906709	6.58465	4.55949e-11	5.61176e-10
TRABD	ENSG00000170638	349.791	0.703267	0.106656	6.58359	4.59212e-11	5.64601e-10
DNAJC25	ENSG00000059769	67.9173	0.886076	0.134166	6.54441	5.97323e-11	7.22318e-10
B4GALT7	ENSG00000027847	75.497	0.864625	0.130808	6.54031	6.13917e-11	7.41622e-10
ORMDL2	ENSG00000123353	174.838	0.630635	0.0964593	6.52585	6.76173e-11	8.07697e-10

## Sheet: HEK and SupT1 up XBP1s&ATF6
S7 Data. List of genes upregulated in both HEK293DAX and SupT1DAX cells for +XBP1s/+ATF6 vs. Basal
		HEK293DAX						SupT1DAX
Gene Symbol	ENSEMBL ID	baseMean_HEK293DAX	log2FoldChange_XBP1s&ATF6_vs_Basal	lfcSE HEK293DAX	stat HEK293DAX	pvalue HEK293DAX	padj HEK293DAX	baseMean_SupT1DAX	log2FoldChange_XBP1s&ATF6_vs_Basal	lfcSE SupT1DAX	stat SupT1DAX	pvalue SupT1DAX	padj SupT1DAX
DYRK4	ENSG00000010219	231.63	1.0145	0.15976	6.35018	2.15059e-10	3.79128e-09	177.353	0.871305	0.0957534	9.06047	1.29891e-19	3.54232e-18
QPCTL	ENSG00000011478	154.855	1.21616	0.14064	8.64736	5.27044e-18	1.64872e-16	109.004	1.96671	0.131583	14.4017	5.05075e-47	4.30192e-45
PGM3	ENSG00000013375	1677.73	1.61742	0.0663313	24.384	2.5305e-131	5.89005e-129	230.64	1.37134	0.0961169	14.1615	1.58473e-45	1.30258e-43
RWDD2A	ENSG00000013392	195.761	1.26517	0.145411	8.7007	3.29849e-18	1.04463e-16	74.6186	1.465	0.143856	9.92181	3.3462e-23	1.18825e-21
ERP44	ENSG00000023318	1390.56	1.408	0.0834684	16.8687	7.64409e-64	7.66251e-62	776.83	1.02606	0.0687756	14.9033	3.13675e-50	2.77214e-48
SEC63	ENSG00000025796	2656.71	1.27723	0.137355	9.29878	1.42069e-20	5.04144e-19	835.847	0.649111	0.0658824	9.85005	6.85115e-23	2.36154e-21
HSPA5	ENSG00000044574	55306.4	3.94576	0.0388234	101.634	0	0	9649.54	2.25221	0.0419951	53.6114	0	0
HERPUD1	ENSG00000051108	2455.11	4.52272	0.108196	41.8011	0	0	773.482	2.70212	0.0647028	41.2577	0	0
TTC17	ENSG00000052841	715.504	1.06491	0.0691256	15.4055	1.50358e-53	1.27461e-51	1007.43	0.67547	0.049403	13.6682	1.57133e-42	1.19158e-40
SEC61A1	ENSG00000058262	4877.29	1.67501	0.0396136	42.2837	0	0	4646.47	1.51124	0.0443666	34.0518	3.81128e-254	2.79986e-251
DNAJC25	ENSG00000059769	253.004	1.09023	0.125032	8.71961	2.79172e-18	8.91598e-17	67.9173	0.886076	0.134166	6.54441	5.97323e-11	7.22318e-10
PDIA5	ENSG00000065485	297.455	1.92394	0.128498	14.9726	1.1096e-50	8.75757e-49	139.729	1.63322	0.111672	14.3352	1.31949e-46	1.10781e-44
GOLGA5	ENSG00000066455	527.358	0.870245	0.0803239	10.8342	2.37053e-27	1.08878e-25	313.823	0.772469	0.0841917	9.16215	5.08744e-20	1.43057e-18
MTFR1	ENSG00000066855	634.089	1.32634	0.106315	12.4755	1.01571e-35	5.83631e-34	221.683	0.733009	0.0979973	7.46402	8.39227e-14	1.4296e-12
TRAM1	ENSG00000067167	2288.1	1.52519	0.190035	8.02587	1.00811e-15	2.76335e-14	3427.77	1.43924	0.046588	30.8804	2.19243e-209	1.03079e-206
FTSJ1	ENSG00000068438	692.844	1.41071	0.0862264	16.3605	3.66198e-60	3.56667e-58	388.393	0.790841	0.0695383	11.3548	7.02331e-30	3.60489e-28
ERLEC1	ENSG00000068912	1121.98	1.52808	0.0763912	20.0033	5.15404e-89	7.52983e-87	826.739	1.62039	0.0698224	23.1451	1.62861e-118	3.30045e-116
NUCB2	ENSG00000070081	1773.31	2.54709	0.105212	24.2091	1.78498e-129	4.08552e-127	5383.78	0.760156	0.0604123	12.5822	2.647e-36	1.73815e-34
WIPI1	ENSG00000070540	412.379	3.30195	0.131411	25.1269	2.52731e-139	6.67452e-137	71.0248	1.41864	0.139878	9.88426	4.87144e-23	1.69908e-21
SEL1L	ENSG00000071537	3072.76	2.78527	0.133081	20.9292	2.90333e-97	4.80379e-95	1695.88	1.12538	0.0456143	24.6575	3.05543e-134	7.32929e-132
ACADVL	ENSG00000072778	1563.69	0.761849	0.106468	7.15566	8.32709e-13	1.88085e-11	984.383	0.967751	0.0549641	17.594	2.74064e-69	3.25389e-67
DERL2	ENSG00000072849	1039.43	1.6953	0.0677629	25.0181	3.88767e-138	1.00735e-135	385.225	1.10142	0.0744596	14.7483	3.15456e-49	2.76707e-47
LMAN1	ENSG00000074695	3604.43	1.08491	0.161143	6.7326	1.66661e-11	3.29792e-10	3429.03	1.1418	0.0444822	25.6629	3.0376e-145	8.70827e-143
MYDGF	ENSG00000074842	1569.54	2.29982	0.141824	16.216	3.88912e-59	3.70898e-57	875.978	2.03088	0.0678984	29.7811	6.85864e-195	3.10063e-192
DNAJC10	ENSG00000077232	3818.27	1.66402	0.146124	11.3877	4.81514e-30	2.3449e-28	669.717	1.01049	0.0593562	17.0009	8.08344e-65	9.04884e-63
SDF4	ENSG00000078808	1354.37	1.12718	0.111787	10.0833	6.54904e-24	2.66089e-22	631.055	0.633577	0.0795345	7.96135	1.70177e-15	3.4251e-14
AACS	ENSG00000081760	707.374	0.664326	0.0830474	7.99936	1.2507e-15	3.4079e-14	287.69	0.795919	0.0804027	9.87878	5.14537e-23	1.78931e-21
PLOD1	ENSG00000083444	1303.36	1.10966	0.0665931	16.6632	2.42574e-62	2.3966e-60	302.156	0.925015	0.0921201	10.0144	1.31798e-23	4.8411e-22
TMED2	ENSG00000086598	6090.51	1.54527	0.0679609	22.7377	1.90022e-114	3.72795e-112	3946.97	1.26288	0.0366109	34.4844	1.37574e-260	1.34754e-257
ERO1B	ENSG00000086619	1120.34	1.98504	0.159448	12.4494	1.40821e-35	7.99129e-34	160	1.90629	0.105155	17.6696	7.19233e-70	8.71532e-68
EDEM2	ENSG00000088298	266.087	1.81009	0.119279	15.1753	5.15392e-52	4.11505e-50	353.641	1.84022	0.0864003	21.0957	8.71895e-99	1.40387e-96
FKBP1A	ENSG00000088832	4438.54	1.25361	0.0527875	23.7482	1.14554e-124	2.42026e-122	3445.65	1.24696	0.0357046	34.9126	4.78799e-267	5.6278e-264
ERP29	ENSG00000089248	1064.34	0.74704	0.118756	6.29052	3.16396e-10	5.46549e-09	1057.63	0.627488	0.0578412	10.8447	2.11301e-27	9.40768e-26
DNAJB11	ENSG00000090520	2884.79	2.60555	0.0699051	37.2726	4.55898e-304	3.29518e-301	1514.76	1.53884	0.0565756	27.1689	1.51458e-162	5.39466e-160
ARCN1	ENSG00000095139	2729.46	0.648276	0.0594415	10.9061	1.0776e-27	4.99957e-26	3830.1	0.671778	0.0362237	18.5441	9.10601e-77	1.16339e-74
NANS	ENSG00000095380	1430.19	2.13934	0.083231	25.7036	1.06608e-145	2.98786e-143	438.616	1.80396	0.0753688	23.7531	1.02149e-124	2.14404e-122
KCNK6	ENSG00000099337	83.5562	1.77463	0.213164	8.32517	8.42043e-17	2.47618e-15	178.354	1.05959	0.10172	10.3576	3.86597e-25	1.49969e-23
DERL3	ENSG00000099958	1694.37	4.79483	0.150696	31.8179	3.66391e-222	1.79702e-219	44.0785	2.39566	0.168518	11.9223	9.06058e-33	5.22049e-31
XBP1	ENSG00000100219	4742.59	3.20222	0.0795726	40.2427	0	0	1674.61	2.56376	0.055527	45.9617	0	0
HM13	ENSG00000101294	1615.59	1.21009	0.0653282	18.5232	1.34172e-76	1.64517e-74	1322.3	1.45144	0.0610168	23.7582	9.03166e-125	1.93015e-122
SEC23B	ENSG00000101310	1416.87	1.14342	0.0530946	21.5355	7.24489e-103	1.29559e-100	1450.2	1.18155	0.0474106	24.9018	7.11521e-137	1.77941e-134
MAGT1	ENSG00000102158	5788.57	1.99126	0.10713	18.5873	4.07512e-77	5.04177e-75	1764	1.30514	0.0507173	25.7134	8.28143e-146	2.49589e-143
ARMCX3	ENSG00000102401	706.616	1.63732	0.133694	12.2467	1.74894e-34	9.64584e-33	734.108	1.59979	0.0658869	24.2033	2.05499e-129	4.55741e-127
FNDC3A	ENSG00000102531	1148.82	0.883501	0.125747	7.02603	2.12495e-12	4.60283e-11	769.786	0.854835	0.065867	12.9708	1.79055e-38	1.25275e-36
DNAJC3	ENSG00000102580	2104.66	2.36569	0.126365	18.7211	3.32928e-78	4.27299e-76	1724.76	1.83253	0.0545979	33.5117	3.25332e-246	2.12442e-243
SLC39A14	ENSG00000104635	2005.59	1.77968	0.0664097	26.7985	3.36794e-158	1.10124e-155	902.734	0.772596	0.0514751	15.0025	7.07016e-51	6.44206e-49
NUCB1	ENSG00000104805	899.222	1.77287	0.0855851	20.7147	2.55387e-95	3.98549e-93	243.753	0.831917	0.0977654	8.48475	2.16191e-17	5.06197e-16
RABAC1	ENSG00000105404	595.477	2.16937	0.18929	11.4605	2.08257e-30	1.03623e-28	412.881	1.41881	0.118156	11.9569	5.97181e-33	3.45777e-31
COPE	ENSG00000105669	1791.57	1.67698	0.172035	9.74792	1.88289e-22	7.26342e-21	1746.91	1.37669	0.0720839	19.0847	3.38725e-81	4.57629e-79
DDX49	ENSG00000105671	976.81	1.18248	0.103654	11.4079	3.81704e-30	1.87883e-28	639.681	0.649078	0.0754002	8.60294	7.77003e-18	1.8715e-16
FKBP14	ENSG00000106080	659.496	1.56203	0.105175	14.8517	6.77886e-50	5.28943e-48	102.101	1.65719	0.122784	13.11	2.88702e-39	2.05661e-37
PLOD3	ENSG00000106397	496.084	0.822787	0.0983551	8.36547	5.98739e-17	1.77976e-15	148.057	1.06095	0.111956	9.41422	4.76614e-21	1.45889e-19
TBL2	ENSG00000106638	770.79	0.706534	0.0804693	8.78017	1.63226e-18	5.28676e-17	408.035	0.907506	0.0757469	11.9579	5.90699e-33	3.43717e-31
SEC61B	ENSG00000106803	1427.22	1.97209	0.127069	15.5198	2.54788e-54	2.20064e-52	972.752	1.71971	0.0668808	25.649	4.33398e-145	1.21289e-142
CREB3	ENSG00000107175	408.014	0.905462	0.117596	7.69977	1.36308e-14	3.46651e-13	134.189	1.2786	0.104473	12.0789	1.3646e-33	8.10074e-32
LIPA	ENSG00000107798	1612.86	0.992834	0.0870807	11.4013	4.11877e-30	2.02011e-28	450.139	0.774269	0.0676129	11.4341	2.82428e-30	1.45599e-28
DNAJC12	ENSG00000108176	378.813	1.41603	0.0983624	14.396	5.47942e-47	4.0026e-45	191.38	0.841642	0.0935548	8.96679	3.05271e-19	8.02719e-18
GOSR2	ENSG00000108433	535.658	0.803597	0.0908133	8.84889	8.83929e-19	2.91803e-17	455.296	0.587377	0.0651578	9.00775	2.10335e-19	5.63161e-18
B9D1	ENSG00000108641	132.984	1.3464	0.162192	8.30127	1.03004e-16	3.00969e-15	49.606	1.79115	0.152492	10.9795	4.79322e-28	2.22686e-26
LRRC59	ENSG00000108829	5701.64	1.30472	0.0443135	29.443	1.54629e-190	6.06718e-188	2915.64	0.949446	0.0387994	24.4658	3.41718e-132	7.87559e-130
WFS1	ENSG00000109501	414.746	1.57677	0.110652	14.2498	4.49535e-46	3.21535e-44	55.6897	1.76648	0.155235	10.7625	5.17674e-27	2.22884e-25
UGDH	ENSG00000109814	684.763	1.6836	0.0849419	19.8206	1.97878e-87	2.83069e-85	150.607	1.28833	0.10978	11.6383	2.63204e-31	1.41913e-29
EHD1	ENSG00000110047	401.043	1.43062	0.0835325	17.1266	9.40538e-66	9.85986e-64	257.291	0.70998	0.0948552	7.47104	7.95658e-14	1.3613e-12
MLEC	ENSG00000110917	4548.53	1.07097	0.0402581	26.6026	6.33458e-156	2.02309e-153	3695.37	0.923315	0.0349649	26.4035	1.25037e-153	3.8676e-151
DUSP16	ENSG00000111266	976.647	0.608904	0.0807943	7.53648	4.82837e-14	1.1969e-12	337.612	1.23125	0.0792936	15.4645	6.02756e-54	5.80721e-52
COPZ1	ENSG00000111481	1701.29	0.648409	0.0640773	10.1192	4.54243e-24	1.85658e-22	1424.43	0.877161	0.0538334	16.2871	1.21788e-59	1.23405e-57
BTN3A3	ENSG00000111801	209.715	1.00632	0.140317	7.17174	7.40515e-13	1.68091e-11	103.593	1.35699	0.127059	10.5158	7.30808e-26	2.98261e-24
SLC39A7	ENSG00000112473	1804.05	1.31549	0.0669157	19.6589	4.84693e-86	6.79214e-84	950.935	1.2853	0.0502348	25.5421	6.71286e-144	1.79325e-141
HMGCS1	ENSG00000112972	4250.01	2.11315	0.0815945	25.8981	6.98981e-148	2.04236e-145	2897.05	0.606324	0.055329	10.9576	6.10979e-28	2.82734e-26
DAP	ENSG00000112977	1046	1.39653	0.0789748	17.6833	5.63927e-70	6.09796e-68	912.674	0.590097	0.0495112	11.9146	9.93725e-33	5.67002e-31
TXNDC15	ENSG00000113621	769.352	1.08191	0.0712292	15.1891	4.17632e-52	3.354e-50	371.348	1.03237	0.0768536	13.3967	6.31999e-41	4.61399e-39
SELENOK	ENSG00000113811	777.357	2.21628	0.128502	17.2471	1.17623e-66	1.24255e-64	544.21	1.6261	0.0908363	17.8368	3.66253e-71	4.57973e-69
SSR3	ENSG00000114850	4765.34	2.36596	0.126018	18.7747	1.21549e-78	1.57475e-76	3352.92	1.93414	0.0677031	28.5477	2.9984e-179	1.17477e-176
MOGS	ENSG00000115275	1019.66	0.943783	0.0782548	12.0604	1.70994e-33	9.2451e-32	338.624	0.842491	0.0995212	8.45053	2.89973e-17	6.69615e-16
GORASP2	ENSG00000115806	1672.39	0.871469	0.0483109	18.0388	9.66823e-73	1.0973e-70	870.546	0.931927	0.0531427	17.5203	1.00294e-68	1.17886e-66
SLC1A4	ENSG00000115902	1302.06	2.98081	0.0739329	40.3177	0	0	1070.26	1.09568	0.0548972	19.9405	1.81322e-88	2.66408e-86
SRM	ENSG00000116649	2571.53	1.14423	0.14538	7.87061	3.52907e-15	9.28443e-14	1074.06	0.622063	0.0856668	7.25954	3.88403e-13	6.17766e-12
UAP1	ENSG00000117143	1761.44	1.73603	0.0497498	34.8951	8.82131e-267	5.76871e-264	438.02	0.687971	0.0792918	8.6684	4.38243e-18	1.07539e-16
AKR1A1	ENSG00000117448	837.811	0.854147	0.0807186	10.5818	3.62008e-26	1.59342e-24	328.5	0.629547	0.0714319	8.80297	1.33244e-18	3.37532e-17
MESDC2	ENSG00000117899	1230.39	1.08591	0.0574553	18.9001	1.13905e-79	1.50409e-77	664.87	0.732502	0.0653731	11.1973	4.20237e-29	2.05811e-27
SPCS2	ENSG00000118363	750.762	1.02606	0.0816354	12.5689	3.13185e-36	1.82245e-34	1047.53	1.09667	0.0645188	16.9843	1.07254e-64	1.17819e-62
RPN2	ENSG00000118705	2704.54	1.06613	0.0571157	18.6661	9.34915e-78	1.17791e-75	3437.97	1.12713	0.0449515	25.0679	1.11511e-138	2.84935e-136
ALG2	ENSG00000119523	749.051	1.45486	0.0781356	18.6197	2.22617e-77	2.77928e-75	288.896	1.28909	0.0822268	15.5888	8.67954e-55	8.50161e-53
RHOQ	ENSG00000119729	1389.81	1.92167	0.167592	11.4664	1.94622e-30	9.71909e-29	361.799	0.588886	0.073387	8.01739	1.08016e-15	2.20421e-14
TMEM214	ENSG00000119777	1776.73	1.67862	0.0749816	22.3871	5.25993e-111	9.76143e-109	619.524	1.4557	0.0792859	18.3084	7.09838e-75	8.97143e-73
SLC10A7	ENSG00000120519	178.663	1.27049	0.179933	7.06093	1.65395e-12	3.64001e-11	166.531	1.45524	0.103076	13.9375	3.74942e-44	2.95776e-42
UFM1	ENSG00000120686	805.871	1.61801	0.116604	13.8761	8.84056e-44	6.10088e-42	730.331	1.04004	0.0615649	16.8721	7.22106e-64	7.78682e-62
ALG5	ENSG00000120697	317.83	1.06589	0.0927021	11.498	1.35001e-30	6.81605e-29	414.082	0.802785	0.0866544	9.25089	2.22631e-20	6.54202e-19
SIL1	ENSG00000120725	388.723	1.25648	0.0856708	14.6664	1.05796e-48	8.07164e-47	202.523	1.44618	0.101522	14.1051	3.53252e-45	2.86353e-43
SERP1	ENSG00000120742	2381.68	2.09132	0.099723	20.9713	1.19864e-97	2.00743e-95	3511.74	1.39384	0.0408062	34.1439	1.64474e-255	1.28882e-252
ARL1	ENSG00000120805	967.064	0.91499	0.0852732	10.7301	7.3517e-27	3.32108e-25	633.884	0.884226	0.0810089	10.9047	1.09438e-27	4.98581e-26
SLC35B1	ENSG00000121073	1133.07	1.82269	0.105223	17.322	3.20765e-67	3.44146e-65	360.525	1.22786	0.0740229	16.5187	2.6914e-61	2.77498e-59
COPA	ENSG00000122218	3007.95	1.07631	0.0360081	29.8909	2.58383e-196	1.07526e-193	3485.47	0.587243	0.0403232	14.5628	4.84511e-48	4.21847e-46
PRDX4	ENSG00000123131	1718.75	0.829197	0.0946796	8.75793	1.98871e-18	6.39602e-17	491.072	0.612292	0.0842053	7.26549	3.71701e-13	5.92002e-12
MORF4L2	ENSG00000123562	4272.7	1.14952	0.0392102	29.3169	6.30917e-189	2.40677e-186	1996.85	0.67438	0.0485081	13.9001	6.32237e-44	4.95421e-42
CHPF	ENSG00000123989	719.844	1.94822	0.140396	13.8766	8.78235e-44	6.09131e-42	278.727	1.66161	0.150506	10.9544	6.32951e-28	2.91753e-26
PAIP2B	ENSG00000124374	753.951	2.15945	0.0730799	29.5492	6.72991e-192	2.71829e-189	218.485	0.954436	0.0895139	10.6204	2.39599e-26	1.00222e-24
SSR1	ENSG00000124783	4990.76	1.71132	0.104985	16.3006	9.77545e-60	9.45396e-58	4463.87	1.36725	0.0517395	26.4194	8.19782e-154	2.60425e-151
MSTO1	ENSG00000125459	1761.5	2.66496	0.0852991	31.2425	2.82079e-214	1.24961e-211	286.798	1.05459	0.0837614	12.5442	4.27592e-36	2.77675e-34
RRBP1	ENSG00000125844	2108.05	1.17514	0.0492064	23.8818	4.73232e-126	1.03157e-123	567.922	1.39154	0.078314	17.7189	2.99892e-70	3.67181e-68
CANX	ENSG00000127022	18790.6	1.50693	0.0958732	15.7179	1.13982e-55	1.00988e-53	16168.3	1.0155	0.0394962	25.7109	8.83663e-146	2.59664e-143
ADM2	ENSG00000128165	28.777	2.16373	0.330438	6.54807	5.8285e-11	1.09949e-09	48.0146	1.58216	0.162004	9.32112	1.15119e-20	3.44303e-19
SDF2L1	ENSG00000128228	1248.44	3.52307	0.181507	19.41	6.34755e-84	8.63079e-82	403.06	2.21874	0.0985329	22.2671	7.70891e-110	1.37289e-107
DNAJB9	ENSG00000128590	956.812	2.93047	0.1731	16.9293	2.73504e-64	2.76179e-62	679.447	2.60254	0.0770025	33.4055	1.14014e-244	7.05328e-242
CALU	ENSG00000128595	3745.87	1.07583	0.0688769	15.6196	5.35084e-55	4.65083e-53	1840.96	0.856378	0.0510544	16.7697	4.06531e-63	4.30484e-61
COPB1	ENSG00000129083	1570.66	0.69246	0.0752176	9.20609	3.38205e-20	1.19092e-18	2565.97	0.60309	0.0441115	13.6708	1.51774e-42	1.15841e-40
SPCS3	ENSG00000129128	2406.89	1.10282	0.153378	7.19018	6.47038e-13	1.4785e-11	2607.72	1.21659	0.0555592	21.8894	3.27859e-106	5.66714e-104
DAD1	ENSG00000129562	1151.32	0.931489	0.103197	9.02635	1.77489e-19	6.09364e-18	701.023	1.14553	0.0598012	19.1219	1.66104e-81	2.27022e-79
SELENOS	ENSG00000131871	1546.06	2.28124	0.107735	21.1746	1.63868e-99	2.813e-97	534.495	1.6693	0.0702352	23.6447	1.33806e-123	2.75922e-121
HSD17B7	ENSG00000132196	227.722	1.36765	0.111639	12.2507	1.66598e-34	9.22538e-33	157.959	0.735389	0.110976	6.60113	4.08024e-11	5.07504e-10
ARFIP2	ENSG00000132254	567.377	0.920266	0.129786	7.09065	1.33484e-12	2.96624e-11	341.856	0.722231	0.0795761	9.06173	1.28396e-19	3.50969e-18
TRIM5	ENSG00000132256	374.963	2.448	0.107361	22.8015	4.42915e-115	8.94494e-113	191.264	1.11178	0.0998849	11.077	1.6228e-28	7.69127e-27
SEC61G	ENSG00000132432	997.632	1.5184	0.0621853	24.4173	1.11976e-131	2.69784e-129	958.622	1.46299	0.0833958	17.5196	1.01507e-68	1.1813e-66
HSD17B4	ENSG00000133835	2161.44	0.841682	0.0486577	17.298	4.86767e-67	5.18199e-65	1010.06	0.628035	0.0561708	11.1786	5.19017e-29	2.53134e-27
SARAF	ENSG00000133872	1407.17	1.30477	0.0575527	22.6708	8.69462e-114	1.65838e-111	2270.74	0.875726	0.0469421	18.6504	1.25251e-77	1.65416e-75
EDEM1	ENSG00000134109	1170.45	2.28551	0.0635022	35.991	1.15812e-283	7.9522e-281	1494.74	0.852198	0.0501279	16.9939	9.11088e-65	1.01028e-62
FKBP11	ENSG00000134285	826.374	1.47546	0.137126	10.7599	5.32305e-27	2.42058e-25	619.967	3.17118	0.0765071	40.2145	0	0
TMEM241	ENSG00000134490	252.707	1.11875	0.107564	10.4008	2.45859e-25	1.07187e-23	91.319	0.929492	0.120137	7.66115	1.84279e-14	3.40035e-13
TMEM258	ENSG00000134825	464.858	1.20808	0.173269	6.97229	3.11832e-12	6.59844e-11	847.185	1.2493	0.089193	13.9924	1.73448e-44	1.37751e-42
TMEM165	ENSG00000134851	602.025	0.594269	0.0843365	7.0464	1.83607e-12	4.0151e-11	553.669	0.858083	0.0726717	11.7926	4.26186e-32	2.39684e-30
STT3A	ENSG00000134910	3739.95	1.5954	0.0399102	39.9748	0	0	2480.22	1.21029	0.035281	34.2875	1.20685e-257	1.01324e-254
TMED7	ENSG00000134970	2292.46	1.71026	0.225212	7.59397	3.10241e-14	7.78891e-13	1044.05	1.18806	0.0573438	20.6957	3.78603e-95	5.85539e-93
OS9	ENSG00000135506	3534.36	1.81908	0.0745982	24.3851	2.46363e-131	5.83328e-129	1403.53	1.08881	0.0527695	20.6195	1.83337e-94	2.79862e-92
CKAP4	ENSG00000136026	2626.8	1.4426	0.0455479	31.6723	3.74278e-220	1.7724e-217	625.553	1.34795	0.0625932	21.4761	2.60483e-102	4.31228e-100
COG3	ENSG00000136152	371.524	1.13856	0.103335	11.0181	3.1246e-28	1.45953e-26	363.332	0.773081	0.0772259	9.99898	1.53978e-23	5.63818e-22
KDELR2	ENSG00000136240	2592.14	1.35503	0.0684359	19.8	2.97718e-87	4.21501e-85	1119.96	1.3672	0.0515736	26.4696	2.16885e-154	7.08129e-152
ST6GALNAC4	ENSG00000136840	300.234	2.21271	0.119648	18.4934	2.33327e-76	2.83564e-74	41.7074	1.78879	0.159106	10.363	3.65149e-25	1.42118e-23
RAB1A	ENSG00000138069	2005.04	1.10181	0.0740125	14.8868	4.01489e-50	3.15066e-48	993.187	0.82239	0.0485611	16.9251	2.94011e-64	3.19982e-62
PREB	ENSG00000138073	1719.26	1.531	0.104726	14.6191	2.12152e-48	1.59207e-46	883.438	1.39248	0.0671275	20.7066	3.0202e-95	4.73326e-93
SEC31A	ENSG00000138674	2478.47	1.94885	0.0559088	34.8577	3.25283e-266	2.03051e-263	1094.27	0.901808	0.0536027	16.8142	1.92037e-63	2.052e-61
LARP1B	ENSG00000138709	903.599	1.80428	0.0756386	23.854	9.21425e-126	1.97718e-123	488.413	0.999517	0.0801991	12.4432	1.52228e-35	9.67182e-34
USO1	ENSG00000138768	1637.44	1.12748	0.131571	8.56936	1.0406e-17	3.20417e-16	1738.63	1.20071	0.0484436	24.7714	1.82451e-135	4.46778e-133
GABARAPL1	ENSG00000139112	414.972	0.909415	0.104523	8.7006	3.3013e-18	1.04463e-16	113.713	0.96812	0.13127	7.32788	2.33829e-13	3.79618e-12
MBNL2	ENSG00000139793	340.705	1.67627	0.169851	9.86905	5.66991e-23	2.2375e-21	296.33	1.13292	0.0821796	13.728	6.90267e-43	5.30288e-41
WARS	ENSG00000140105	2847.1	1.89766	0.0403675	47.0097	0	0	1546.18	1.18964	0.0431266	27.5631	3.08185e-167	1.16852e-164
C16orf58	ENSG00000140688	418.816	1.12047	0.114032	9.82593	8.7067e-23	3.41626e-21	293.022	0.868511	0.104618	8.28112	1.22018e-16	2.65592e-15
TMEM50B	ENSG00000142188	1329.05	2.14765	0.0756121	28.4035	1.82876e-177	6.43956e-175	280.735	1.35587	0.090118	14.9556	1.43284e-50	1.27588e-48
SH3BGRL3	ENSG00000142669	483.333	1.69149	0.188689	8.96444	3.11864e-19	1.05488e-17	766.502	0.864541	0.073096	11.8185	3.13073e-32	1.77771e-30
GOLPH3L	ENSG00000143457	475.006	0.806277	0.0860126	9.37394	6.98719e-21	2.53179e-19	551.228	0.812265	0.0628097	12.9179	3.56677e-38	2.45168e-36
ATP8B2	ENSG00000143515	945.52	1.3304	0.084587	15.7281	9.70492e-56	8.6544e-54	505.844	0.615185	0.0723562	8.49535	1.97343e-17	4.62988e-16
ARF1	ENSG00000143761	8771.07	1.23034	0.0805464	15.2749	1.12378e-52	9.2412e-51	4883.62	0.980863	0.0510773	19.2012	3.61391e-82	4.9974e-80
PDIA6	ENSG00000143870	11279.5	2.34643	0.0329519	71.2078	0	0	3797.39	1.63688	0.0417792	39.1598	0	0
GMPPA	ENSG00000144591	1018.05	2.01108	0.125747	15.993	1.42957e-57	1.30882e-55	373.871	1.81106	0.0879988	20.4053	1.50036e-92	2.26093e-90
SRPRB	ENSG00000144867	1377.8	1.4652	0.068037	21.5354	7.26431e-103	1.29559e-100	1038.58	1.2333	0.0591788	20.8157	3.12031e-96	4.95623e-94
MANF	ENSG00000145050	2695.34	3.14237	0.127069	24.7295	5.14988e-135	1.26291e-132	2135.44	2.41532	0.0700795	34.3961	2.88651e-259	2.60985e-256
CISD2	ENSG00000145354	469.103	1.02081	0.0980936	10.4065	2.3151e-25	1.01253e-23	384.024	0.6407	0.0820574	7.79985	6.19826e-15	1.20024e-13
CETN2	ENSG00000147400	496.038	1.38214	0.0861013	16.0525	5.48776e-58	5.09213e-56	309.247	1.03672	0.0974524	10.605	2.82344e-26	1.16444e-24
PLPP5	ENSG00000147535	505.493	3.27627	0.127382	25.7202	6.95669e-146	1.99034e-143	349.858	2.54505	0.083366	29.7173	4.59339e-194	1.99966e-191
MTDH	ENSG00000147649	3028.46	1.14783	0.1258	9.12424	7.22387e-20	2.50519e-18	4460.73	0.921601	0.0382376	24.0994	2.53433e-128	5.5164e-126
SURF4	ENSG00000148248	6155	1.84084	0.0361733	50.8896	0	0	2592.07	1.25443	0.0555534	22.5713	8.30198e-113	1.54891e-110
HYOU1	ENSG00000149428	11157.5	3.53744	0.077007	45.9366	0	0	4829.64	1.96944	0.0457078	43.0634	0	0
SEC24D	ENSG00000150961	1290.98	3.00079	0.0701915	42.7515	0	0	1402.75	2.28298	0.0653041	34.8321	7.94705e-266	8.49178e-263
SRP19	ENSG00000153037	930.221	1.41461	0.0618264	22.8804	7.29093e-116	1.49442e-113	554.361	1.00792	0.0671748	14.9826	9.5344e-51	8.62056e-49
TXNDC11	ENSG00000153066	380.62	1.51732	0.0918167	16.5255	2.40337e-61	2.35754e-59	303.369	1.02646	0.0798927	12.8067	1.50488e-37	1.01657e-35
NUS1	ENSG00000153989	2077.64	1.10276	0.124744	8.84019	9.55587e-19	3.13949e-17	812.3	0.933063	0.056578	16.4771	5.35687e-61	5.47519e-59
HSPA13	ENSG00000155304	1284.86	1.44122	0.146108	9.86409	5.9573e-23	2.34417e-21	1791.59	1.35905	0.0589995	23.0188	3.02078e-117	5.91771e-115
PDIA4	ENSG00000155660	22526.8	3.89139	0.0887569	43.8433	0	0	7010.65	2.64458	0.0392515	67.3166	0	0
GALK2	ENSG00000156958	209.934	1.41617	0.125309	11.3014	1.2909e-29	6.19857e-28	248.78	1.00074	0.088283	11.2954	1.38288e-29	6.94631e-28
SEC13	ENSG00000157020	1542.04	1.21637	0.0974256	12.4851	8.99947e-36	5.19284e-34	1403.83	1.03824	0.0461513	22.4821	6.21058e-112	1.12306e-109
SLC38A10	ENSG00000157637	1073.5	0.860192	0.0656882	13.0951	3.51346e-39	2.25469e-37	645.429	1.08667	0.0947731	11.4515	2.30984e-30	1.20132e-28
PDXK	ENSG00000160209	1843.75	1.1407	0.0561704	20.3079	1.09597e-91	1.63598e-89	641.923	0.900724	0.0681544	13.2039	8.33481e-40	6.01027e-38
SHC1	ENSG00000160691	745.187	1.91354	0.0997391	19.1855	4.89511e-82	6.59064e-80	444.166	0.650516	0.0721024	9.01474	1.9734e-19	5.32004e-18
STX5	ENSG00000162236	489.951	1.63292	0.127326	12.8247	1.19194e-37	7.34033e-36	603.645	1.54622	0.0666946	23.0963	5.04767e-118	1.0056e-115
SYVN1	ENSG00000162298	1110.1	2.33914	0.114192	20.4843	2.97431e-93	4.58947e-91	534.323	1.31404	0.0932555	14.0564	7.04252e-45	5.66971e-43
SSR2	ENSG00000163479	3381.87	2.08761	0.122277	17.0727	2.36813e-65	2.42698e-63	2868.69	1.70794	0.0575819	29.6397	4.6085e-193	1.93458e-190
SMIM14	ENSG00000163683	138.703	1.1778	0.166473	7.075	1.49453e-12	3.31038e-11	456.803	1.37831	0.069509	19.7477	8.38866e-87	1.17381e-84
CRELD1	ENSG00000163703	651.509	2.96585	0.140864	21.0547	2.07135e-98	3.51184e-96	72.2761	1.39427	0.144071	9.43946	3.74713e-21	1.16211e-19
RPN1	ENSG00000163902	3786.51	1.67455	0.0646428	25.9047	5.89178e-148	1.75895e-145	4414.08	1.38698	0.040853	33.9401	1.70827e-252	1.18112e-249
STARD4	ENSG00000164211	833.066	1.15566	0.186343	6.20182	5.58138e-10	9.35886e-09	943.293	0.818747	0.0518762	15.7732	4.76087e-56	4.74231e-54
PRRC1	ENSG00000164244	1440.31	1.42747	0.11488	12.4258	1.89414e-35	1.06707e-33	1369.93	0.691899	0.048706	14.2021	8.88656e-46	7.35582e-44
RPL36AL	ENSG00000165502	2023.88	1.23206	0.147097	8.37586	5.48229e-17	1.6367e-15	1996.41	0.943539	0.0917013	10.2888	7.91404e-25	3.03002e-23
TMEM41B	ENSG00000166471	418.105	1.07534	0.166205	6.46999	9.80117e-11	1.79946e-09	672.378	0.930798	0.0545982	17.0271	5.17405e-65	5.84767e-63
TMED3	ENSG00000166557	1108.46	0.756831	0.0859933	8.80105	1.3554e-18	4.43184e-17	367.939	0.674702	0.0738917	9.11885	7.59264e-20	2.11479e-18
SEC11C	ENSG00000166562	1210.45	1.80884	0.0588244	30.7498	1.23006e-207	5.2789e-205	855.539	2.30559	0.0858606	26.7069	3.91103e-157	1.31344e-154
HSP90B1	ENSG00000166598	52324.5	3.44189	0.053062	64.8654	0	0	13686.9	2.19022	0.0487381	44.9308	0	0
PPIB	ENSG00000166794	5123.35	2.04879	0.10027	20.4327	8.55811e-93	1.30587e-90	5117.32	2.15167	0.0595926	36.0853	3.85162e-285	5.03022e-282
PDIA3	ENSG00000167004	9316	2.09102	0.0297217	70.3532	0	0	6885.61	1.58988	0.0488394	32.5471	2.30266e-232	1.35327e-229
GOLGA2	ENSG00000167110	733.509	0.659836	0.0735036	8.97692	2.78451e-19	9.44189e-18	510.579	0.849829	0.070082	12.113	9.01541e-34	5.43421e-32
YIF1B	ENSG00000167645	490.511	1.53236	0.157818	9.70966	2.74253e-22	1.05204e-20	337.289	1.16233	0.104198	11.1166	1.04208e-28	4.99942e-27
CDK2AP2	ENSG00000167797	500.769	2.96624	0.193236	15.3504	3.52198e-53	2.94923e-51	1042.89	1.73555	0.0870626	19.8975	4.27832e-88	6.20832e-86
HID1	ENSG00000167861	1011.51	3.31386	0.1215	27.2746	8.48869e-164	2.8433e-161	87.769	1.50831	0.134572	10.9386	7.53541e-28	3.45981e-26
SRP68	ENSG00000167881	2171.63	0.772177	0.0429623	17.9734	3.14966e-72	3.51661e-70	1539.2	0.625313	0.0432645	14.4508	2.47626e-47	2.12452e-45
MGAT2	ENSG00000168282	1449.07	1.22652	0.0587359	20.8819	7.81397e-97	1.26246e-94	670.516	1.14007	0.0610915	18.629	1.87083e-77	2.44331e-75
ARF4	ENSG00000168374	1981.83	1.72005	0.0529643	32.4756	2.35772e-231	1.24533e-228	1598.09	1.50693	0.0483613	31.1216	1.22953e-212	6.28344e-210
LMAN2	ENSG00000169223	1895.87	1.11191	0.0961874	11.5598	6.58654e-31	3.35011e-29	1644.45	1.37357	0.0650289	21.1048	7.18209e-99	1.17248e-96
RAB24	ENSG00000169228	371.574	1.02673	0.147159	6.97705	3.01437e-12	6.4081e-11	81.5686	0.896003	0.129603	6.85694	7.03526e-12	9.63781e-11
SLC33A1	ENSG00000169359	1087.96	1.68634	0.127605	13.2153	7.16317e-40	4.6184e-38	681.916	1.42775	0.0631294	22.554	1.22755e-112	2.25448e-110
SF3B5	ENSG00000169976	1217.98	1.39367	0.159755	8.72382	2.68966e-18	8.61004e-17	744.793	1.11411	0.0707116	15.7344	8.78591e-56	8.67812e-54
TMED10	ENSG00000170348	3846.81	1.51431	0.0851343	17.7873	8.86427e-71	9.66135e-69	4340.99	0.999589	0.0412289	24.2413	8.16694e-130	1.84604e-127
NFXL1	ENSG00000170448	456.674	1.31193	0.102455	12.8049	1.5388e-37	9.43411e-36	380.101	0.666561	0.0763327	8.72662	2.62394e-18	6.52047e-17
TRABD	ENSG00000170638	1086.06	0.827756	0.123727	6.6902	2.22872e-11	4.35997e-10	349.791	0.703267	0.106656	6.58359	4.59212e-11	5.64601e-10
EIF2AK3	ENSG00000172071	760.534	2.22442	0.0837198	26.5698	1.51534e-155	4.72959e-153	490.731	1.0671	0.0637481	16.7024	1.25853e-62	1.32079e-60
GOLGB1	ENSG00000173230	1661.87	0.899415	0.101961	8.82115	1.1329e-18	3.71317e-17	1370.32	0.710612	0.0798446	8.89925	5.62266e-19	1.44614e-17
FKBP2	ENSG00000173486	487.502	2.60736	0.180989	14.4062	4.73158e-47	3.4748e-45	210.161	1.79859	0.0993598	17.8085	6.07494e-71	7.5163e-69
GMPPB	ENSG00000173540	1026.7	2.54061	0.092496	27.4672	4.32598e-166	1.48522e-163	418.354	1.42278	0.0826271	17.1446	6.89443e-66	7.94481e-64
SRP72	ENSG00000174780	1907.77	0.67872	0.110786	6.12638	8.98982e-10	1.46973e-08	2723.81	0.6187	0.0512013	12.0829	1.30039e-33	7.75875e-32
YIF1A	ENSG00000174851	446.761	1.20971	0.175634	6.8877	5.67008e-12	1.16918e-10	265.099	0.851484	0.114217	7.43045	1.08229e-13	1.81473e-12
DDIT3	ENSG00000175197	377.42	3.09298	0.164335	18.8212	5.06497e-79	6.62449e-77	165.699	1.47752	0.103126	14.1408	2.12817e-45	1.73712e-43
LYSMD3	ENSG00000176018	828.959	1.34206	0.213852	6.27564	3.48189e-10	5.98458e-09	603.999	1.09303	0.070576	15.4625	6.21302e-54	5.93722e-52
TMEM39A	ENSG00000176142	443.504	1.4349	0.0914012	15.6989	1.53824e-55	1.35414e-53	484.646	1.38312	0.0741914	18.575	5.12441e-77	6.61894e-75
SEC24C	ENSG00000176986	2741.63	0.858823	0.0477151	17.999	1.98409e-72	2.23341e-70	1490.9	0.637961	0.0484386	13.169	1.32348e-39	9.48544e-38
ZFAND2A	ENSG00000178381	75.9666	1.82537	0.240397	7.59314	3.1225e-14	7.8108e-13	134.751	0.840298	0.105269	7.937	2.07137e-15	4.1336e-14
CALR	ENSG00000179218	20027.5	2.41991	0.051317	47.1561	0	0	7242.63	1.34787	0.0417858	32.2514	3.3621e-228	1.88182e-225
MCFD2	ENSG00000180398	2328.05	1.38894	0.0668244	20.7849	5.92521e-96	9.35297e-94	1156.3	0.873343	0.0495625	17.6114	2.01294e-69	2.41429e-67
SSR4	ENSG00000180879	2041.72	2.03992	0.175382	11.6313	2.8566e-31	1.48037e-29	1939.31	1.72967	0.067544	25.5808	2.4938e-144	6.81678e-142
COPG1	ENSG00000181789	1804.69	1.40319	0.0566865	24.7536	2.83586e-135	7.21202e-133	2858.89	1.10714	0.0513159	21.5697	3.46143e-103	5.81224e-101
CREB3L2	ENSG00000182158	1739.68	1.71618	0.0756058	22.699	4.57963e-114	8.85803e-112	1254.47	1.48478	0.0549499	26.9845	2.24409e-160	7.75795e-158
SRPRA	ENSG00000182934	1846.25	1.29713	0.0636911	20.366	3.3506e-92	5.05647e-90	925.121	1.03864	0.0524983	19.7632	6.17285e-87	8.74165e-85
CRELD2	ENSG00000184164	2810.8	4.32357	0.131284	32.9329	7.42631e-238	4.07942e-235	344.081	2.55334	0.0979082	25.5324	8.61763e-144	2.25092e-141
TSPYL2	ENSG00000184205	1748.95	2.41299	0.070402	34.2745	1.88263e-257	1.1241e-254	289.328	1.15594	0.0806536	14.266	3.564e-46	2.97101e-44
COPB2	ENSG00000184432	2103.25	0.741647	0.0486204	15.2538	1.55289e-52	1.26189e-50	2168.97	0.689075	0.0473324	14.5567	5.29348e-48	4.57497e-46
TMED9	ENSG00000184840	2838.2	2.34246	0.137465	17.0405	4.11234e-65	4.18332e-63	1192.89	1.55739	0.0531293	29.26	3.34643e-188	1.35634e-185
FAM174B	ENSG00000185442	198.586	1.56399	0.134445	11.6329	2.80404e-31	1.45863e-29	179.037	1.13417	0.0984789	11.4345	2.81033e-30	1.45518e-28
P4HB	ENSG00000185624	13030.8	2.29018	0.0674315	33.9631	7.81944e-253	4.47435e-250	3103.63	1.50731	0.0546813	27.5523	4.1505e-167	1.52453e-164
SLC52A2	ENSG00000185803	408.192	1.70735	0.123574	13.8164	2.0306e-43	1.38737e-41	220.59	0.915935	0.131767	6.91851	4.56405e-12	6.35614e-11
FAM3C	ENSG00000196937	1351.38	0.851536	0.124383	6.84606	7.59118e-12	1.55133e-10	389.377	0.858079	0.0800547	10.7028	9.87213e-27	4.20424e-25
ANXA6	ENSG00000197043	2472.35	1.98724	0.0506782	39.2129	0	0	1905.06	0.965545	0.0435178	22.1794	5.42392e-109	9.51534e-107
SND1	ENSG00000197157	4777.34	1.78026	0.0392334	45.3762	0	0	4065.82	0.891433	0.0437897	20.3557	4.13575e-92	6.15337e-90
ENTPD7	ENSG00000198018	800.238	1.8254	0.0763394	23.9117	2.31354e-126	5.12449e-124	163.326	1.18425	0.10588	11.1011	1.23924e-28	5.89716e-27
ECI2	ENSG00000198721	974.074	0.750153	0.0931441	8.05368	8.03422e-16	2.22448e-14	765.085	0.705103	0.0639135	11.0278	2.80671e-28	1.3196e-26
SELENOM	ENSG00000198832	58.2212	1.99114	0.280074	7.10933	1.16606e-12	2.60382e-11	20.312	2.06834	0.174312	8.49967	1.90125e-17	4.47841e-16
FICD	ENSG00000198855	314.978	2.69146	0.126553	21.2675	2.27299e-100	3.95126e-98	135.954	1.77526	0.120708	14.3699	7.99805e-47	6.76324e-45
OSTC	ENSG00000198856	1354.01	1.90223	0.0667253	28.5084	9.22786e-179	3.3349e-176	1790.54	1.6231	0.0717612	22.5961	4.73182e-113	8.97062e-111
PJA2	ENSG00000198961	1587.63	1.20919	0.132934	9.09614	9.35989e-20	3.22963e-18	1466.79	0.705988	0.0522429	13.5106	1.3536e-41	1.00064e-39
FBXO16	ENSG00000214050	93.5121	2.11265	0.19374	10.9045	1.09636e-27	5.06945e-26	55.5151	1.48807	0.150299	9.53405	1.51268e-21	4.77957e-20
ANG	ENSG00000214274	45.5924	2.87677	0.372428	7.72436	1.12414e-14	2.87483e-13	24.0483	1.83076	0.171792	9.16555	4.92961e-20	1.38951e-18
TXNDC5	ENSG00000239264	4497.18	1.82459	0.108208	16.862	8.57098e-64	8.52936e-62	1243.25	1.66879	0.143049	11.6452	2.42841e-31	1.32146e-29
MTFP1	ENSG00000242114	319.052	1.56152	0.155601	10.0354	1.06527e-23	4.29014e-22	291.483	0.932655	0.104556	8.90233	5.46873e-19	1.41585e-17
ARFGAP3	ENSG00000242247	681.589	1.43662	0.0795773	18.0532	7.44976e-73	8.59727e-71	1223.01	1.12913	0.0457643	24.6503	3.65659e-134	8.5959e-132
DDOST	ENSG00000244038	4192.61	1.27222	0.0866287	14.6859	7.93482e-49	6.08765e-47	2788.56	1.46087	0.0471764	30.9488	2.63504e-210	1.29051e-207
TMED7-TICAM2	ENSG00000251201	189.274	1.44063	0.205882	6.99737	2.6082e-12	5.5792e-11	76.7722	1.05935	0.138545	7.5729	3.64992e-14	6.51004e-13
MPV17L2	ENSG00000254858	496.064	2.15912	0.179615	12.0208	2.76243e-33	1.48189e-31	172.13	0.909719	0.122043	7.41898	1.18021e-13	1.97049e-12
RNASE4	ENSG00000258818	53.0513	3.12112	0.335864	9.29281	1.50266e-20	5.31856e-19	38.9393	1.71831	0.171667	9.29822	1.4281e-20	4.23886e-19
AL163636.2	ENSG00000259171	52.025	3.87653	0.40493	9.57335	1.03498e-21	3.86232e-20	27.6915	1.3691	0.176386	7.44321	9.82665e-14	1.65714e-12
CCPG1	ENSG00000260916	896.447	0.915477	0.130047	7.03961	1.92784e-12	4.19573e-11	291.928	0.597651	0.0906709	6.58465	4.55949e-11	5.61176e-10
CCDC163	ENSG00000280670	176.72	2.47706	0.168987	14.6583	1.19175e-48	9.04217e-47	72.0538	1.41334	0.138014	9.97291	2.00266e-23	7.24284e-22
AC068631.2	ENSG00000283149	369.982	2.51482	0.160573	15.6615	2.77234e-55	2.425e-53	235.082	1.32532	0.129377	10.1999	1.98414e-24	7.47487e-23
