# Supplementary material for: The endoplasmic reticulum proteostasis network profoundly shapes the protein sequence space accessible to HIV envelope
Source: PLoS Biol. 2022 Feb 18;20(2):e3001569. doi: 10.1371/journal.pbio.3001569 (PMC8906867; doi:10.1371/journal.pbio.3001569)
Supplement: S1 Table — (XLSX) [file pbio.3001569.s026.xlsx]

## Sheet: Env Sequencing
S1 Table. Primer sequences for Env sequencing
PCR1 of library prep: Lowercase sequence binds to env, uppercase sequence is partial Illumina adaptor
PCR2 of library prep: Each experimental sample is associated with one of these index sequences (lowercase) for multiplexing all experimental samples to a single flowcell.
Primer Name	Primer Sequence	Method
Env-For	AGCGACGAAGACCTCCTCAAG	PCR of Env amplicon
Env-Rev	ACAGCACTATTCTTTAGTTCCTGACTCC	PCR of Env amplicon
Subamplicon_1_fwd	CTTTCCCTACACGACGCTCTTCCGATCTNNNNNNNN gggatattgatgatctgtagtgctacagaaaaattg	PCR1 of library prep
Subamplicon_1_rev	GGAGTTCAGACGTGTGCTCTTCCGATCTNNNNNNNN ggttaattttacacatggctttaggctttgatc	PCR1 of library prep
Subamplicon_2_fwd	CTTTCCCTACACGACGCTCTTCCGATCTNNNNNNNN gtagaacagatgcatgaggatataatcagtttatgg	PCR1 of library prep
Subamplicon_2_rev	GGAGTTCAGACGTGTGCTCTTCCGATCTNNNNNNNN caacgtatagctggtagtatcattatctattgg	PCR1 of library prep
Subamplicon_3_fwd	CTTTCCCTACACGACGCTCTTCCGATCTNNNNNNNN ctctttcaatatcagcacaagcataagaggtaag	PCR1 of library prep
Subamplicon_3_rev	GGAGTTCAGACGTGTGCTCTTCCGATCTNNNNNNNN ctcttcttctgctagactgccattcaa	PCR1 of library prep
Subamplicon_4_fwd	CTTTCCCTACACGACGCTCTTCCGATCTNNNNNNNN gtcagcacagtacaatgtacacatggaattagg	PCR1 of library prep
Subamplicon_4_rev	GGAGTTCAGACGTGTGCTCTTCCGATCTNNNNNNNN ggcattccattttgctctactaatgttacaatg	PCR1 of library prep
Subamplicon_5_fwd	CTTTCCCTACACGACGCTCTTCCGATCTNNNNNNNN gcatttgttacaataggaaaaataggaaatatg	PCR1 of library prep
Subamplicon_5_rev	GGAGTTCAGACGTGTGCTCTTCCGATCTNNNNNNNN gtcacttccttcagtgttatttgacccttc	PCR1 of library prep
Subamplicon_6_fwd	CTTTCCCTACACGACGCTCTTCCGATCTNNNNNNNN ggaggggaatttttctactgtaattcaacacaactg	PCR1 of library prep
Subamplicon_6_rev	GGAGTTCAGACGTGTGCTCTTCCGATCTNNNNNNNN ccaattgtccctcatatctcctcctccagg	PCR1 of library prep
Subamplicon_7_fwd	CTTTCCCTACACGACGCTCTTCCGATCTNNNNNNNN gatggtggtaataacaacaatgggtccgag	PCR1 of library prep
Subamplicon_7_rev	GGAGTTCAGACGTGTGCTCTTCCGATCTNNNNNNNN cagcaaattgttctgctgctgcactatacc	PCR1 of library prep
Subamplicon_8_fwd	CTTTCCCTACACGACGCTCTTCCGATCTNNNNNNNN ctgacggtacaggccagacaattattg	PCR1 of library prep
Subamplicon_8_rev	GGAGTTCAGACGTGTGCTCTTCCGATCTNNNNNNNN gcttgtgtaattgttaatttctctgtcccactc	PCR1 of library prep
Subamplicon_9_fwd	CTTTCCCTACACGACGCTCTTCCGATCTNNNNNNNN ctggaacagatttggaataacatgacc	PCR1 of library prep
Subamplicon_9_rev	GGAGTTCAGACGTGTGCTCTTCCGATCTNNNNNNNN cgataatggtgaatatccctgcctaac	PCR1 of library prep
Universal_fwd	AATGATACGGCGACCACCGAGATCTACACTCTTTCCCTACACGACGCTCTTCC	PCR2 of library prep
Rnd2_rev_1	CAAGCAGAAGACGGCATACGAGATatcacgGTGACTGGAGTTCAGACGTGTGCTCTTCC	PCR2 of library prep
Rnd2_rev_2	CCAAGCAGAAGACGGCATACGAGATcgatgtGTGACTGGAGTTCAGACGTGTGCTCTTCC	PCR2 of library prep
Rnd2_rev_3	CAAGCAGAAGACGGCATACGAGATttaggcGTGACTGGAGTTCAGACGTGTGCTCTTCC	PCR2 of library prep
Rnd2_rev_4	CAAGCAGAAGACGGCATACGAGATtgaccaGTGACTGGAGTTCAGACGTGTGCTCTTCC	PCR2 of library prep
Rnd2_rev_5	CAAGCAGAAGACGGCATACGAGATacagtgGTGACTGGAGTTCAGACGTGTGCTCTTCC	PCR2 of library prep
Rnd2_rev_6	CAAGCAGAAGACGGCATACGAGATgccaatGTGACTGGAGTTCAGACGTGTGCTCTTCC	PCR2 of library prep
Rnd2_rev_7	CAAGCAGAAGACGGCATACGAGATcagatcGTGACTGGAGTTCAGACGTGTGCTCTTCC	PCR2 of library prep
Rnd2_rev_8	CAAGCAGAAGACGGCATACGAGATacttgaGTGACTGGAGTTCAGACGTGTGCTCTTCC	PCR2 of library prep
Rnd2_rev_9	CAAGCAGAAGACGGCATACGAGATgatcagGTGACTGGAGTTCAGACGTGTGCTCTTCC	PCR2 of library prep
Rnd2_rev_10	CAAGCAGAAGACGGCATACGAGATtagcttGTGACTGGAGTTCAGACGTGTGCTCTTCC	PCR2 of library prep
Rnd2_rev_11	CAAGCAGAAGACGGCATACGAGATggctacGTGACTGGAGTTCAGACGTGTGCTCTTCC	PCR2 of library prep
Rnd2_rev_12	CAAGCAGAAGACGGCATACGAGATcttgtaGTGACTGGAGTTCAGACGTGTGCTCTTCC	PCR2 of library prep
Rnd2_rev_13	CAAGCAGAAGACGGCATACGAGATagtcaaGTGACTGGAGTTCAGACGTGTGCTCTTCC	PCR2 of library prep
Rnd2_rev_14	CAAGCAGAAGACGGCATACGAGATagttccGTGACTGGAGTTCAGACGTGTGCTCTTCC	PCR2 of library prep
Rnd2_rev_15	CAAGCAGAAGACGGCATACGAGATatgtcaGTGACTGGAGTTCAGACGTGTGCTCTTCC	PCR2 of library prep
Rnd2_rev_16	CAAGCAGAAGACGGCATACGAGATccgtccGTGACTGGAGTTCAGACGTGTGCTCTTCC	PCR2 of library prep
Rnd2_rev_17	CAAGCAGAAGACGGCATACGAGATgtagagGTGACTGGAGTTCAGACGTGTGCTCTTCC	PCR2 of library prep
Rnd2_rev_18	CAAGCAGAAGACGGCATACGAGATgtccgcGTGACTGGAGTTCAGACGTGTGCTCTTCC	PCR2 of library prep

## Sheet: RT-PCR of SupT1 cells
S1 Table. Primer sequences for RT-PCR of SupT1 cells
Gene	Primer Sequence
RPLP2 (fwd)	CGTCGCCTCCTACCTGCT
RPLP2 (rev)	CCATTCAGCTCACTGATAACCTT
HSPA5 (fwd)	GCCTGTATTTCTAGACCTGCC
HSPA5 (rev)	TTCATCTTGCCAGCCAGTTG
HSP90B1 (fwd)	GCAGACCTGTTGGCACTGAG
HSP90B1 (rev)	TCACGATCACCGGTGTTTTC
DNAJB9 (fwd)	CTGTATGCTGATTGGTAGAGTCAA
DNAJB9 (rev)	AGTAGACAAAGGCATCATTTCCAA
SEC24D (fwd)	AGCAGACTGTCCTGGGAAGC
SEC24D (rev)	TTTGTTTGGGGCTGGAAAAG

## Sheet: RT-PCR of HEK293 cells
S1 Table. Primer sequences for RT-PCR of HEK293 cells transfected with Env
Gene	Primer Sequence
RPLP2 (fwd)	CCATTCAGCTCACTGATAACCTTG
RPLP2 (rev)	CGTCGCCTCCTACCTGCT
SEC24D (fwd)	AGCAGACTGTCCTGGGAAGC
SEC24D (rev)	TTTGTTTGGGGCTGGAAAAG
HSPA5 (fwd)	GCCTGTATTTCTAGACCTGCC
HSPA5 (rev)	TTCATCTTGCCAGCCAGTTG
DNAJB9 (fwd)	CTGTATGCTGATTGGTAGAGTCAA
DNAJB9 (rev)	AGTAGACAAAGGCATCATTTCCAA
HYOU1 (fwd)	GCAGACCTGTTGGCACTGAG
HYOU1 (rev)	TCACGATCACCGGTGTTTTC

## Sheet: SDM of Env
S1 Table. Primer sequences for SDM of pLAI Env
Negative Diffsel variants
Substitution	WT codon	Mutant codon	Fwd	Rev
C54W	TGT	TGG	atgctttagcatctgatgcccaaaatagagtggtggttg	caaccaccactctattttgggcatcagatgctaaagcat
C74K	TGT	AAA	gttggggtctgtgggtactttggcatgtgtggcccaaac	gtttgggccacacatgccaaagtacccacagaccccaac
L111P	TTA	CCA	tggctttaggctttgatcccatggactgattatatcctcatgcatc	gatgcatgaggatataatcagtccatgggatcaaagcctaaagcca
P253S	CCA	AGT	caacagcagttgagttgatactacactcctaattccatgtgtacattgtac	gtacaatgtacacatggaattaggagtgtagtatcaactcaactgctgttg
V254R	GTA	AGA	acagcagttgagttgatactcttggcctaattccatgtgtacattg	caatgtacacatggaattaggccaagagtatcaactcaactgctgt
L556R	CTG	AGA	tgcgcctcaatagcccttctcaaattgttctgctgctgcactatac	gtatagtgcagcagcagaacaatttgagaagggctattgaggcgca
Positive Diffsel variants
Substitution	WT codon	Mutant codon	Fwd	Rev
I165K	ATA	AAA	ctttctgcaccttacctcttttgcttgtgctgatattgaaa	tttcaatatcagcacaagcaaaagaggtaaggtgcagaaag
A316T	GCA	ACA	tcctattgtaacaaatgttctccctggtcccctc	gaggggaccagggagaacatttgttacaatagga
A316R	GCA	AGA	tttttcctattgtaacaaatcttctccctggtcccctctgg	ccagaggggaccagggagaagatttgttacaataggaaaaa
Sanger sequencing primers
Name	Primer
Seq_Primer1	catgtggaaaaatgacatgg
Seq_Primer2	tacaagacccaacaacaata
Seq_Primer3	aggcaaagagaagagtggt
Seq_Primer4	aatagagttaggcagggata
